# Supplementary material for: RNA-seq data reveals a coordinated regulation mechanism of multigenes involved in the high accumulation of palmitoleic acid and oil in sea buckthorn berry pulp
Source: BMC Plant Biol. 2019 May 20;19:207. doi: 10.1186/s12870-019-1815-x (PMC6528223; doi:10.1186/s12870-019-1815-x)
Supplement: Supplementary file 1 — Table S1. Primers used for qRT-PCR of multigenes involved in FA biosynthesis and TAG accumulation in sea buckthorn berry pulp. (XLSX 14 kb) [file 12870_2019_1815_MOESM1_ESM.xlsx]

## Sheet: Sheet1
Table S1. Primers used for qRT-PCR of multigenes involved in FA biosynthesis and TAG accumulation in sea buckthorn berry pulp.
Primer name	Gene name	Sequence of primer	Product (bp)	Unigene ID	Genebank ID
UBQ5	ubiquitin 5	FP:GGCGAGTTTGACCTTCTTCTT	103	c124590_g2_i1	XP_011003162.1
		RP:CCACCTTGTTCTTCGTCTCC
ACC	acetyl-CoA carboxylase	FP:GGCTACACAGAAGCCAAAGC	227	c135286_g1_i2	XP_010101825.1
		RP:ATGTTGGCCTGTTAGGATGC
KAR	3-ketoacyl-ACP-reductase	FP:CCAACCAGACCAACAACAGA	173	c119073_g1_i1	XP_010105170.1
		RP:GCAGGAATAACACGGGATG
FATA	fatty acyl-ACP thioesterase A	FP:GTCGATGCTGATGTTCGAGA	229	c141493_g1_i2	XP_010104178.1
		RP:TGATTTCTTGGGGAATGCTC
KAS II	3-ketoacyl-ACP-synthase II	FP:TCTTGTTTGCCCCTTACGAG	114	c147281_g2_i3	XP_008337819.1
		RP:TCAGCTGCTCAACCAATCTG
FAE1	fatty acid elongation 1	FP:TTTTGCAACATTGGTTTGGA	222	c108825_g1_i1	EMJ06036.1
		RP:CGGTGCAGAGTCATTCTTGA
ACP-Δ9D	delta9-ACP-desaturase	FP:ACATTGGTGAAGTGCTGGAA	136	c108934_g1_i3	XP_010245693.1
		RP:GTGGGAAGCTATTTGAGGTTG
CoA-Δ9D	delta9-CoA desaturase	FP:TGAAGCTCTCCAACCCTTTG	131	c119361_g2_i1	KOM27290.1
		RP:CATTCGCATTAGTGGCTCCT
FAD2	fatty acid desaturase 2	FP:CCCACCCATCATTACCTCAC	194	c129094_g1_i1	XP_004304366.1
	delta-12 desaturase	RP:AATTGGCTTGATTGCCTTTG
FAD3	fatty acid desaturase 3	FP:AGAACCTTCCTTTCCTGGAC	135	c146563_g1_i2	XP_007205342.1
	delta-15 desaturase	RP:TCGTGGATTCCATTGAGTGA
GPD1	glycerol-3-phosphate dehydrogenase	FP:AATCAACCGGACCAATGAAA	106	c138230_g1_i1	XP_010033350.1
		RP:CATGTTTGCATCCTTTGCTG
GPAT	glycerol-3-phosphate acyltransferase	FR:CCTGGAGTATTGGTCGGAGA	229	c131644_g1_i1	XP_003627569.1
		PR:GTGGAGTTGGTCGTTGGACT
LPAT	lysophosphatidic acid acyltransferase	FP:GCACCTGGCTTCGACATTAT	194	c129657_g2_i2	XP_010055596.1
		RP:AAGAGCCTGTTGCCATCTGT
DGAT1	diacylglycerol O-acyltransferase 1	FP:GCTGGTAGCATAATGTTGGTG	102	c144982_g1_i2	AIX97817.1
		RP:AGGGAGATGTCCAACCCAAT
PDAT	phospholipid: diacylglycerol acyltransferase	FP:CCCGGTGTTTTAGACAAGGA	177	c133634_g3_i1	XP_007012702.1
		RP:GTTCTTCGGCTTCTTTGCAC
WRI1	wrinkled1	FP:GACTCTGCAACAATGGCTGA	176	c141864_g1_i1	XP_010031344.1
		RP:TCAAAGCCAGCTGTGTCATC
