# Supplementary material for: RNA-seq data reveals a coordinated regulation mechanism of multigenes involved in the high accumulation of palmitoleic acid and oil in sea buckthorn berry pulp
Source: BMC Plant Biol. 2019 May 20;19:207. doi: 10.1186/s12870-019-1815-x (PMC6528223; doi:10.1186/s12870-019-1815-x)
Supplement: Supplementary file 3 — Table S3. Functional classifications of unigenes in developing berry pulps of sea buckthorn based on COG category and KEGG pathway. (XLSX 12 kb) [file 12870_2019_1815_MOESM3_ESM.xlsx]

## Sheet: COG category
Table S3. Functional classifications of unigenes in developing berry pulps of sea buckthorn based on COG category and KEGG pathway.
Description	Number of unigene
RNA processing and modification	3108
Chromatin structure and dynamics	1088
Energy production and conversion	4616
Cell cycle control, cell division, chromosome partitioning	1768
Amino acid transport and metabolism	3596
Nucleotide transport and metabolism	1047
Carbohydrate transport and metabolism	3987
Coenzyme transport and metabolism	967
Lipid transport and metabolism	3153
Translation, ribosomal structure and biogenesis	6688
Transcription	3786
Replication, recombination and repair	1732
Cell wall/membrane/envelope biogenesis	989
Cell motility	44
Posttranslational modification, protein turnover, chaperones	8214
Inorganic ion transport and metabolism	2246
Secondary metabolites biosynthesis, transport and catabolism	2590
General function prediction only	8851
Function unknown	3862
Signal transduction mechanisms	7660
Intracellular trafficking, secretion, and vesicular transport	4108
Defense mechanisms	541
Extracellular structures	333
Nuclear structure	388
Cytoskeleton	2351

## Sheet: KEGG pathway
Pathway categories	Number of unigene	Type
Cell growth and death	1565	Cellular Processes
Transport and catabolism	1733	Cellular Processes
Cell motility	296	Cellular Processes
Cellular community	667	Cellular Processes
Signaling molecules and interaction	140	Environmental Information Processing
Membrane transport	229	Environmental Information Processing
Signal transduction	4496	Environmental Information Processing
Folding, sorting and degradation	2104	Genetic Information Processing
Replication and repair	1051	Genetic Information Processing
Translation	3408	Genetic Information Processing
Transcription	969	Genetic Information Processing
Endocrine and metabolic diseases	651	Human Diseases
Infectious diseases: Bacterial	1587	Human Diseases
Cardiovascular diseases	273	Human Diseases
Immune diseases	370	Human Diseases
Cancers: Specific types	974	Human Diseases
Infectious diseases: Parasitic	509	Human Diseases
Cancers: Overview	1829	Human Diseases
Drug resistance	48	Human Diseases
Infectious diseases: Viral	1838	Human Diseases
Neurodegenerative diseases	2431	Human Diseases
Substance dependence	446	Human Diseases
Metabolism of terpenoids and polyketides	444	Metabolism
Energy metabolism	2014	Metabolism
Nucleotide metabolism	1207	Metabolism
Carbohydrate metabolism	3651	Metabolism
Global and overview maps	2591	Metabolism
Glycan biosynthesis and metabolism	646	Metabolism
Lipid metabolism	1737	Metabolism
Xenobiotics biodegradation and metabolism	738	Metabolism
Metabolism of cofactors and vitamins	997	Metabolism
Amino acid metabolism	2320	Metabolism
Metabolism of other amino acids	702	Metabolism
Biosynthesis of other secondary metabolites	525	Metabolism
Nervous system	1393	Organismal Systems
Excretory system	372	Organismal Systems
Sensory system	185	Organismal Systems
Circulatory system	503	Organismal Systems
Immune system	1403	Organismal Systems
Endocrine system	1964	Organismal Systems
Environmental adaptation	420	Organismal Systems
Digestive system	489	Organismal Systems
Development	289	Organismal Systems
