# Supplementary material for: RNA-seq data reveals a coordinated regulation mechanism of multigenes involved in the high accumulation of palmitoleic acid and oil in sea buckthorn berry pulp
Source: BMC Plant Biol. 2019 May 20;19:207. doi: 10.1186/s12870-019-1815-x (PMC6528223; doi:10.1186/s12870-019-1815-x)
Supplement: Supplementary file 4 — Table S4. Differentially expressed genes for each of the 16 pairwise comparison groups. (XLSX 3263 kb) [file 12870_2019_1815_MOESM4_ESM.xlsx]

## Sheet: Za56-S1 vs.Za56-S2
Table S4. Differentially expressed genes for each of 16 pairwise comparison groups.
Unigene ID	mean normalised counts from Za56-S1 (A)	mean normalised counts from Za56-S2 (B)	Fold Change (B/A)	log2FoldChange	p value
c103072_g2_i1	4.39252	72235.4	16445.1	14.0054	0.00125322
c146118_g4_i3	7.02803	16714.8	2378.31	11.2157	1.64453e-06
c130273_g1_i1	0.878503	1269.2	1444.73	10.4966	4.16814e-08
c130757_g1_i2	2.63551	3474.09	1318.19	10.3643	2.62522e-08
c102066_g1_i1	60.6167	70740.8	1167.02	10.1886	0.00735549
c93943_g1_i1	0.878503	960.725	1093.59	10.0949	1.19858e-07
c117423_g1_i1	1.75701	1717.69	977.625	9.93314	4.30021e-08
c134772_g1_i1	27.2336	24797.9	910.561	9.83061	5.0649e-05
c130444_g1_i1	29.8691	25079	839.631	9.71361	6.06664e-05
c135898_g2_i2	0.878503	715.991	815.012	9.67068	4.28173e-07
c130410_g1_i1	1.75701	1170.17	666.003	9.37939	1.47236e-07
c143936_g1_i1	1.75701	1148.54	653.694	9.35247	1.57669e-07
c139467_g7_i1	1.75701	1060.9	603.808	9.23795	2.1268e-07
c101690_g1_i2	1.75701	1009.67	574.655	9.16655	2.57919e-07
c131744_g1_i1	77.3083	40919.6	529.304	9.04795	0.00122085
c147236_g1_i2	1.75701	898.118	511.164	8.99764	4.14345e-07
c76083_g1_i1	6.14952	3134.88	509.776	8.99372	1.82382e-07
c131512_g1_i1	12.299	5545.8	450.913	8.8167	7.66012e-07
c6042_g1_i1	0.878503	350.596	399.084	8.64055	1.36838e-05
c138004_g1_i2	2.63551	1044.96	396.492	8.63115	4.70534e-07
c130757_g1_i1	15.8131	5985.18	378.496	8.56413	1.45803e-06
c131744_g1_i2	154.617	58389.1	377.638	8.56086	0.00758778
c196124_g1_i1	0.878503	326.692	371.873	8.53867	1.93505e-05
c117559_g2_i1	1.75701	620.373	353.085	8.46387	2.12502e-06
c121082_g1_i1	0.878503	300.511	342.072	8.41816	2.90611e-05
c136369_g1_i3	1.75701	577.118	328.467	8.3596	2.98096e-06
c75505_g2_i1	0.878503	267.5	304.496	8.25028	5.08236e-05
c125065_g2_i1	1.75701	514.511	292.834	8.19394	5.14334e-06
c138004_g1_i1	3.51401	996.012	283.44	8.1469	1.02729e-06
c142838_g1_i1	16.6916	4574.83	274.08	8.09845	1.74302e-06
c109022_g1_i1	3.51401	952.757	271.131	8.08284	1.2237e-06
c76567_g1_i1	66.7662	17675.5	264.737	8.04842	0.000117717
c139245_g1_i1	240.71	62103.4	258.001	8.01123	0.0138969
c116833_g2_i1	0.878503	224.245	255.258	7.99581	0.000116045
c124984_g1_i1	32.5046	8258.36	254.067	7.98907	1.00432e-05
c121661_g1_i1	14.0561	3500.27	249.022	7.96013	1.37176e-06
c131018_g2_i1	7.90653	1968.12	248.923	7.95956	8.24444e-07
c141929_g1_i1	0.878503	215.139	244.892	7.936	0.000140269
c123017_g1_i1	22.8411	4779.72	209.26	7.70915	3.95079e-06
c139553_g1_i1	2.63551	540.692	205.157	7.68058	8.13541e-06
c126837_g2_i2	41.2897	8116.08	196.564	7.61886	1.78671e-05
c81515_g1_i1	10.542	2051.22	194.575	7.60418	1.62266e-06
c131985_g1_i3	0.878503	167.33	190.472	7.57343	0.000423346
c144070_g4_i1	16.6916	3164.47	189.585	7.5667	2.5208e-06
c107627_g1_i1	0.878503	162.777	185.289	7.53363	0.000475491
c145308_g1_i1	3.51401	632.895	180.106	7.4927	6.96914e-06
c251514_g1_i1	4.39252	774.044	176.219	7.46122	4.71087e-06
c145101_g1_i8	3.51401	594.192	169.092	7.40167	9.26341e-06
c136461_g1_i1	2.63551	430.277	163.262	7.35104	2.37912e-05
c126124_g1_i1	0.878503	136.596	155.487	7.28065	0.000969498
c137897_g2_i1	0.878503	133.181	151.6	7.24413	0.00107043
c128727_g1_i2	10.542	1543.53	146.417	7.19394	3.53149e-06
c140249_g1_i2	4.39252	611.267	139.161	7.12061	1.31385e-05
c131229_g1_i1	1.75701	241.32	137.347	7.10168	0.000184797
c136941_g3_i1	7.02803	911.778	129.735	7.01942	7.5233e-06
c141905_g2_i3	11.4205	1445.64	126.582	6.98393	5.40901e-06
c127244_g4_i1	7.02803	878.767	125.038	6.96622	8.70237e-06
c195414_g1_i1	0.878503	107	121.798	6.92835	0.00240897
c142305_g3_i1	5.27102	623.788	118.343	6.88683	1.81377e-05
c19468_g1_i1	1.75701	207.171	117.911	6.88156	0.00036253
c117465_g1_i1	1.75701	204.894	116.615	6.86561	0.000380265
c82758_g1_i1	1.75701	203.756	115.968	6.85758	0.00038951
c145795_g1_i4	12.299	1395.56	113.469	6.82615	7.45828e-06
c148050_g2_i1	0.878503	99.0321	112.728	6.8167	0.00314855
c138599_g1_i3	0.878503	97.8938	111.432	6.80003	0.00327429
c101160_g1_i1	0.878503	96.7555	110.137	6.78315	0.00340588
c146426_g2_i1	7.02803	763.799	108.679	6.76393	1.53517e-05
c112039_g1_i1	23.7196	2557.76	107.833	6.75266	1.0123e-05
c144494_g2_i5	0.878503	93.3406	106.25	6.73131	0.00383883
c112846_g1_i1	48.3177	5125.76	106.085	6.72907	2.92637e-05
c108737_g1_i2	2.63551	278.883	105.818	6.72544	0.000177207
c35148_g1_i1	2.63551	277.745	105.386	6.71954	0.000180493
c108834_g1_i1	144.953	14931.1	103.006	6.68659	0.000450918
c120511_g1_i1	18.4486	1819	98.5986	6.6235	1.09638e-05
c143348_g1_i1	1.75701	171.883	97.8273	6.61217	0.000795615
c143434_g1_i1	0.878503	85.3725	97.1795	6.60258	0.00512158
c102115_g2_i1	0.878503	84.2342	95.8837	6.58321	0.00534279
c145795_g1_i3	22.8411	2183.26	95.5847	6.57871	1.29013e-05
c86646_g1_i1	0.878503	83.0959	94.588	6.56359	0.00557518
c143956_g1_i1	8.78503	811.608	92.3853	6.52959	2.12807e-05
c115470_g1_i1	3.51401	322.139	91.6726	6.51842	0.000153146
c130148_g2_i1	1.75701	159.362	90.7008	6.50304	0.00107922
c134460_g1_i1	3.51401	317.586	90.3769	6.49788	0.000163249
c141273_g1_i5	4.39252	392.713	89.4051	6.48229	9.69304e-05
c128742_g1_i1	0.878503	78.5427	89.4051	6.48229	0.00663014
c117461_g1_i1	4.39252	387.022	88.1094	6.46122	0.000103516
c116908_g1_i1	76.4298	6719.38	87.9158	6.45805	8.55684e-05
c140165_g1_i2	5.27102	463.288	87.8934	6.45768	6.79888e-05
c146977_g3_i1	38.6541	3355.71	86.8137	6.43985	2.57545e-05
c127679_g1_i1	0.878503	75.1278	85.5179	6.41816	0.00757474
c137591_g2_i1	302.205	25527.5	84.4708	6.40038	0.0027684
c146766_g3_i1	0.878503	73.9895	84.2222	6.39613	0.00792301
c108436_g1_i1	135.289	11320.4	83.6753	6.38673	0.000337403
c108934_g1_i3	2.63551	219.692	83.3584	6.38126	0.000503805
c137334_g2_i2	5.27102	433.692	82.2786	6.36245	9.1282e-05
c121798_g1_i1	1.75701	143.426	81.6308	6.35104	0.0016275
c146969_g1_i5	0.878503	70.5746	80.335	6.32796	0.00908316
c119777_g1_i1	6.14952	489.469	79.5946	6.3146	7.53575e-05
c111913_g1_i1	2.63551	209.447	79.4712	6.31236	0.000616437
c111426_g1_i1	1.75701	136.596	77.7436	6.28065	0.00195744
c29859_g1_i1	0.878503	68.298	77.7436	6.28065	0.00996616
c117285_g1_i1	5.27102	404.096	76.6638	6.26047	0.000125005
c120934_g1_i1	1.75701	133.181	75.8	6.24413	0.00215112
c120326_g2_i3	1.75701	132.043	75.1521	6.23174	0.00222052
c132641_g1_i3	0.878503	64.8831	73.8564	6.20665	0.0114875
c107954_g1_i1	0.878503	63.7448	72.5607	6.18112	0.0120549
c136795_g1_i1	0.878503	62.6065	71.2649	6.15512	0.0126563
c146938_g3_i1	0.878503	61.4682	69.9692	6.12865	0.0132943
c139816_g2_i1	1.75701	121.798	69.3214	6.11523	0.00297557
c139021_g1_i2	7.90653	547.522	69.2494	6.11373	8.39957e-05
c139629_g3_i2	5.27102	356.288	67.5937	6.07882	0.000217798
c131226_g1_i2	0.878503	59.1916	67.3778	6.0742	0.0146918
c139781_g1_i1	3.51401	235.628	67.0538	6.06725	0.000599127
c114877_g1_i1	0.878503	58.0533	66.082	6.04619	0.0154579
c147721_g1_i5	0.878503	58.0533	66.082	6.04619	0.0154579
c147780_g1_i4	4.39252	289.128	65.8229	6.04052	0.000375207
c143695_g1_i1	1.75701	114.968	65.4342	6.03197	0.00364333
c117327_g1_i1	3.51401	225.383	64.1385	6.00312	0.000721615
c145795_g1_i8	15.8131	1005.12	63.5626	5.99011	4.72953e-05
c146591_g1_i4	0.878503	55.7767	63.4906	5.98847	0.017144
c121253_g1_i1	51.8317	3239.6	62.5023	5.96584	6.47245e-05
c99385_g1_i1	0.878503	54.6384	62.1949	5.95872	0.018073
c142305_g1_i1	7.90653	484.916	61.331	5.93855	0.000141451
c101095_g1_i1	2.63551	161.639	61.331	5.93855	0.00174961
c94902_g1_i1	41.2897	2523.61	61.1197	5.93357	5.42444e-05
c139823_g1_i4	2.63551	160.5	60.8991	5.92835	0.00179776
c113476_g1_i1	13.1775	799.086	60.64	5.9222	6.73291e-05
c145537_g1_i8	4.39252	266.362	60.64	5.9222	0.000532607
c123449_g1_i1	1.75701	105.862	60.2513	5.91292	0.00482053
c61002_g1_i1	41.2897	2483.77	60.1548	5.91061	5.62056e-05
c135195_g1_i1	7.02803	421.171	59.9273	5.90514	0.000197168
c124460_g1_i1	3.51401	210.585	59.9273	5.90514	0.000954567
c115327_g1_i1	1.75701	104.724	59.6034	5.89732	0.00499653
c147117_g4_i3	1.75701	104.724	59.6034	5.89732	0.00499653
c146133_g4_i1	0.878503	52.3618	59.6034	5.89732	0.0201285
c68641_g1_i1	0.878503	52.3618	59.6034	5.89732	0.0201285
c129931_g3_i1	5.27102	313.032	59.3875	5.89209	0.000381662
c144824_g1_i1	2.63551	153.67	58.3077	5.86561	0.00212121
c112666_g1_i1	1.75701	102.447	58.3077	5.86561	0.00537126
c110867_g2_i1	0.878503	51.2235	58.3077	5.86561	0.0212673
c111889_g2_i1	0.878503	51.2235	58.3077	5.86561	0.0212673
c119108_g1_i2	0.878503	51.2235	58.3077	5.86561	0.0212673
c145576_g1_i6	28.1121	1630.05	57.9838	5.85758	5.2517e-05
c19253_g1_i1	2.63551	152.532	57.8758	5.85489	0.00218146
c143520_g2_i1	1.75701	100.17	57.012	5.83319	0.00577884
c95437_g1_i1	0.878503	50.0852	57.012	5.83319	0.0224892
c111640_g1_i1	73.7943	4201.46	56.9348	5.83124	0.000119451
c133657_g1_i1	3.51401	199.202	56.688	5.82497	0.00119504
c135631_g1_i1	350.523	19796.2	56.4761	5.81957	0.00297089
c129169_g2_i1	15.8131	892.427	56.4361	5.81855	7.3372e-05
c124052_g1_i1	14.9346	835.512	55.9449	5.80593	8.01877e-05
c142411_g2_i2	5.27102	294.82	55.9322	5.80561	0.000492754
c137623_g1_i6	0.878503	48.9469	55.7162	5.80003	0.0238019
c72434_g1_i1	0.878503	48.9469	55.7162	5.80003	0.0238019
c147066_g1_i8	43.9252	2393.84	54.4982	5.76814	7.36716e-05
c147271_g1_i3	3.51401	190.096	54.0966	5.75747	0.00143946
c136994_g1_i1	2.63551	141.149	53.5567	5.74299	0.00290737
c139816_g2_i2	18.4486	978.938	53.0631	5.72964	8.09799e-05
c146481_g2_i5	11.4205	605.575	53.0251	5.7286	0.000139335
c136149_g1_i1	1.75701	92.2023	52.4769	5.71361	0.00751593
c123704_g1_i1	9.66354	495.16	51.2401	5.6792	0.000210644
c137931_g1_i2	33.3831	1700.62	50.9425	5.6708	7.80424e-05
c4511_g1_i1	39.5326	1995.44	50.4757	5.65752	8.40357e-05
c126885_g1_i2	2.63551	130.904	49.6695	5.63429	0.0038098
c147780_g2_i1	5.27102	260.671	49.4536	5.628	0.000824218
c134017_g1_i1	4.39252	216.277	49.2376	5.62169	0.00125673
c141483_g1_i7	0.878503	43.2554	49.2376	5.62169	0.0319999
c135029_g1_i2	3.51401	171.883	48.9137	5.61217	0.00212708
c142884_g2_i3	65.0092	3159.92	48.6072	5.6031	0.000132372
c119467_g1_i1	1.75701	85.3725	48.5897	5.60258	0.00950125
c137452_g1_i1	1.75701	85.3725	48.5897	5.60258	0.00950125
c25352_g1_i1	2.63551	127.49	48.3738	5.59615	0.00417976
c131368_g1_i4	84.3363	4071.7	48.2793	5.59333	0.000183297
c132714_g1_i1	14.9346	717.129	48.0181	5.58551	0.000144814
c131462_g1_i1	0.878503	42.1171	47.9419	5.58321	0.0340349
c121876_g1_i1	45.6822	2182.12	47.7674	5.57796	0.000103655
c101703_g1_i1	51.8317	2442.79	47.1293	5.55855	0.000115801
c124766_g2_i1	1.75701	81.9576	46.6461	5.54369	0.0107195
c142356_g4_i1	14.9346	689.81	46.1888	5.52947	0.000168647
c99385_g2_i1	5.27102	240.181	45.5664	5.5099	0.00115053
c125695_g1_i1	2.63551	119.521	45.3504	5.50304	0.00521559
c138004_g1_i3	1.75701	79.681	45.3504	5.50304	0.0116329
c101817_g1_i1	0.878503	39.8405	45.3504	5.50304	0.0385959
c145584_g1_i2	0.878503	39.8405	45.3504	5.50304	0.0385959
c138498_g1_i2	0.878503	38.7022	44.0547	5.46122	0.041151
c106779_g1_i1	3.51401	153.67	43.7308	5.45058	0.00322892
c140749_g1_i1	2.63551	114.968	43.6228	5.44701	0.00593926
c132934_g1_i2	53.5887	2334.65	43.5661	5.44514	0.00014248
c138256_g1_i1	6.14952	267.5	43.4994	5.44292	0.00100343
c128628_g1_i1	7.90653	343.767	43.4788	5.44224	0.000607469
c144718_g1_i1	1.75701	75.1278	42.759	5.41816	0.0137469
c139155_g4_i1	0.878503	37.5639	42.759	5.41816	0.0439109
c146101_g2_i1	5.27102	223.107	42.3271	5.40351	0.00154381
c143549_g1_i2	23.7196	1002.84	42.2791	5.40187	0.000153971
c146129_g2_i1	5.27102	219.692	41.6792	5.38126	0.00164041
c112668_g1_i1	0.878503	36.4256	41.4632	5.37376	0.0468937
c135626_g1_i1	0.878503	36.4256	41.4632	5.37376	0.0468937
c97622_g2_i1	0.878503	36.4256	41.4632	5.37376	0.0468937
c97956_g2_i1	0.878503	36.4256	41.4632	5.37376	0.0468937
c106921_g2_i1	9.66354	399.543	41.3454	5.36966	0.000515353
c122038_g1_i1	23.7196	980.076	41.3193	5.36874	0.000167015
c137164_g1_i5	26.3551	1079.11	40.945	5.35561	0.000162448
c120690_g1_i1	7.90653	319.862	40.4555	5.33826	0.000817224
c123219_g1_i1	5.27102	212.862	40.3835	5.33569	0.00185579
c140757_g1_i1	2.63551	105.862	40.1675	5.32796	0.00776411
c146730_g3_i2	6.14952	242.458	39.4271	5.30112	0.00148806
c134929_g1_i1	11.4205	449.628	39.3701	5.29903	0.000473832
c96461_g1_i1	7.90653	308.479	39.0158	5.28599	0.000947115
c124041_g1_i1	1.75701	68.298	38.8718	5.28065	0.0178042
c133577_g1_i1	22.8411	885.597	38.7721	5.27695	0.000215535
c134077_g1_i2	24.5981	952.757	38.733	5.27549	0.00020529
c131985_g1_i1	12.299	473.533	38.5016	5.26685	0.000460905
c143276_g1_i2	7.90653	302.788	38.2959	5.25912	0.00102124
c131645_g1_i3	2.63551	100.17	38.008	5.24823	0.0092335
c128182_g1_i1	2.63551	99.0321	37.5761	5.23174	0.00956472
c122093_g1_i1	1.75701	66.0214	37.5761	5.23174	0.0194559
c140993_g2_i8	10.542	393.852	37.3601	5.22343	0.000670863
c137902_g2_i4	18.4486	685.256	37.1442	5.21506	0.000308492
c145153_g1_i5	5.27102	195.788	37.1442	5.21506	0.00255682
c82094_g1_i1	2.63551	97.8938	37.1442	5.21506	0.00990978
c126917_g1_i1	4.39252	162.777	37.0578	5.2117	0.00371664
c117247_g1_i1	1.75701	64.8831	36.9282	5.20665	0.0203496
c117815_g1_i1	1.75701	64.8831	36.9282	5.20665	0.0203496
c147960_g1_i4	14.0561	516.788	36.7662	5.20031	0.000454221
c128541_g1_i1	36.8971	1353.44	36.6814	5.19698	0.000210165
c141486_g1_i4	12.299	448.49	36.4654	5.18846	0.000574478
c126700_g1_i1	6.14952	223.107	36.2803	5.18112	0.00205942
c146856_g1_i1	17.5701	631.756	35.9564	5.16818	0.000369814
c146452_g1_i4	26.3551	947.065	35.9348	5.16731	0.000256305
c124232_g1_i1	2.63551	94.4789	35.8484	5.16384	0.0110349
c126720_g1_i1	239.831	8534.97	35.5874	5.15329	0.00136932
c134402_g1_i1	20.2056	708.022	35.0409	5.13097	0.000350126
c124007_g1_i1	100.149	3502.55	34.9732	5.12818	0.000388442
c125572_g1_i1	9.66354	333.522	34.5134	5.10909	0.00107467
c134628_g1_i1	2.63551	89.9257	34.1208	5.09258	0.0127742
c67833_g1_i1	173.065	5870.21	33.9191	5.08403	0.000830312
c145822_g1_i2	13.1775	443.937	33.6889	5.0742	0.000709737
c139533_g2_i1	1.75701	59.1916	33.6889	5.0742	0.0256338
c146271_g4_i3	1.75701	59.1916	33.6889	5.0742	0.0256338
c120502_g1_i1	12.299	412.065	33.5038	5.06625	0.000807881
c123392_g1_i1	2.63551	87.6491	33.257	5.05559	0.0137623
c120502_g2_i1	4.39252	145.702	33.1706	5.05183	0.00550007
c138057_g1_i1	1.75701	56.915	32.3932	5.01762	0.0282088
c137822_g1_i1	39.5326	1276.03	32.278	5.01248	0.00031169
c143043_g1_i1	4.39252	141.149	32.134	5.00603	0.00613304
c130779_g1_i1	4.39252	140.011	31.8749	4.99435	0.00630429
c138434_g1_i5	1.75701	55.7767	31.7453	4.98847	0.0296161
c35199_g1_i1	1.75701	55.7767	31.7453	4.98847	0.0296161
c126837_g2_i1	168.673	5329.52	31.5968	4.98171	0.000872492
c137416_g1_i1	278.486	8781.98	31.5348	4.97887	0.00192974
c117662_g1_i2	2.63551	83.0959	31.5293	4.97862	0.0160188
c136215_g5_i2	2.63551	83.0959	31.5293	4.97862	0.0160188
c144893_g2_i1	5.27102	163.915	31.0974	4.95872	0.00489532
c100122_g2_i1	1.75701	54.6384	31.0974	4.95872	0.031112
c107858_g1_i1	1.75701	54.6384	31.0974	4.95872	0.031112
c146101_g2_i3	10.542	325.554	30.8815	4.94867	0.00143796
c134402_g2_i1	8.78503	270.915	30.8383	4.94665	0.00198134
c141960_g1_i1	16.6916	514.511	30.8246	4.94601	0.000720172
c139123_g1_i1	38.6541	1190.66	30.8029	4.945	0.000364372
c125230_g2_i1	14.9346	458.735	30.7163	4.94093	0.000851127
c34746_g1_i1	2.63551	80.8193	30.6655	4.93855	0.0173075
c126837_g1_i1	7.90653	241.32	30.5216	4.93176	0.00248772
c100517_g1_i2	1.75701	53.5001	30.4496	4.92835	0.0327037
c123560_g1_i1	1.75701	53.5001	30.4496	4.92835	0.0327037
c140816_g2_i2	5.27102	159.362	30.2336	4.91808	0.00540404
c100044_g1_i1	2.63551	79.681	30.2336	4.91808	0.0179971
c132307_g2_i1	14.0561	418.894	29.8017	4.89732	0.00104733
c147117_g4_i4	13.1775	392.713	29.8017	4.89732	0.00115454
c131911_g1_i1	3.51401	104.724	29.8017	4.89732	0.0116564
c144486_g2_i5	2.63551	78.5427	29.8017	4.89732	0.0187191
c106921_g1_i1	20.2056	598.746	29.6327	4.88912	0.000663366
c129971_g1_i2	2.63551	77.4044	29.3698	4.87626	0.0194751
c145511_g1_i1	36.8971	1079.11	29.2464	4.87019	0.000439189
c88502_g1_i1	7.02803	204.894	29.1538	4.86561	0.00364982
c147755_g1_i4	14.0561	408.65	29.0729	4.8616	0.00115423
c82444_g1_i1	9.66354	280.022	28.9772	4.85684	0.0021341
c143428_g1_i6	2.63551	76.2661	28.9379	4.85489	0.0202672
c67970_g1_i1	3.51401	100.17	28.506	4.83319	0.0133231
c138371_g1_i1	2.63551	75.1278	28.506	4.83319	0.0210973
c120222_g1_i1	1.75701	50.0852	28.506	4.83319	0.0381382
c135469_g1_i1	1.75701	50.0852	28.506	4.83319	0.0381382
c127579_g1_i1	7.90653	224.245	28.362	4.82589	0.00327736
c147091_g4_i2	120.355	3387.58	28.1466	4.81489	0.000706489
c82175_g2_i1	53.5887	1507.11	28.1236	4.81371	0.000466306
c143021_g1_i4	2.63551	73.9895	28.0741	4.81117	0.0219668
c126604_g1_i1	9.66354	269.777	27.917	4.80307	0.00246052
c76601_g1_i1	28.9906	808.193	27.8777	4.80104	0.000594177
c129931_g1_i1	1.75701	48.9469	27.8581	4.80003	0.0402022
c140993_g2_i3	22.8411	631.756	27.6588	4.78967	0.000754579
c139457_g1_i5	2.63551	72.8512	27.6422	4.7888	0.0228775
c116905_g1_i1	3.51401	96.7555	27.5342	4.78315	0.014756
c168792_g1_i1	5.27102	143.426	27.2103	4.76608	0.00774141
c133286_g1_i1	1.75701	47.8086	27.2103	4.76608	0.0424102
c118848_g1_i1	4.39252	118.383	26.9511	4.75227	0.0109021
c123983_g1_i6	31.6261	850.31	26.8863	4.7488	0.000636239
c105739_g1_i2	3.51401	94.4789	26.8863	4.7488	0.0158109
c102115_g1_i1	9.66354	257.256	26.6213	4.73451	0.0029437
c118626_g1_i1	3.51401	93.3406	26.5624	4.73131	0.0163712
c132680_g1_i2	1.75701	46.6703	26.5624	4.73131	0.0447723
c103145_g1_i2	401.476	10657.9	26.5468	4.73047	0.00401433
c141486_g1_i2	29.8691	785.427	26.2956	4.71675	0.000716636
c140226_g1_i4	9.66354	252.703	26.1501	4.70875	0.00314679
c143121_g1_i5	3.51401	91.064	25.9145	4.69569	0.0175625
c145902_g1_i1	63.2522	1634.6	25.8425	4.69168	0.000606547
c102401_g2_i2	12.299	317.586	25.822	4.69053	0.00223877
c141121_g2_i2	4.39252	112.692	25.6554	4.68119	0.0126952
c144565_g1_i3	6.14952	157.085	25.5443	4.67493	0.0073489
c102062_g1_i1	42.1682	1073.42	25.4556	4.66991	0.000663286
c106866_g1_i1	24.5981	623.788	25.3592	4.66444	0.000968305
c139679_g4_i4	13.1775	333.522	25.3099	4.66163	0.00217363
c129578_g1_i1	16.6916	422.309	25.3008	4.66111	0.00154863
c120506_g1_i1	14.9346	376.777	25.2286	4.65699	0.00182931
c139533_g3_i1	6.14952	154.809	25.1741	4.65387	0.00771939
c143021_g1_i5	11.4205	286.852	25.1172	4.6506	0.00279187
c126639_g1_i1	26.3551	660.214	25.0507	4.64678	0.00094834
c131368_g1_i2	36.0186	901.533	25.0296	4.64557	0.000754843
c137073_g1_i1	140.561	3493.44	24.8536	4.63539	0.00104238
c138599_g1_i2	3.51401	86.5108	24.6188	4.62169	0.0202619
c82346_g1_i1	2.63551	64.8831	24.6188	4.62169	0.0306353
c143549_g1_i1	192.392	4685.24	24.3526	4.606	0.00150632
c138339_g2_i1	3.51401	85.3725	24.2949	4.60258	0.0210106
c117800_g1_i1	6.14952	149.117	24.2486	4.59983	0.00874517
c147991_g1_i3	16.6916	404.096	24.2096	4.59751	0.00183227
c134141_g1_i4	2.63551	63.7448	24.1869	4.59615	0.031981
c128154_g1_i1	15.8131	381.33	24.1149	4.59185	0.00200361
c147991_g2_i2	8.78503	211.724	24.1005	4.59099	0.00496054
c119565_g1_i1	7.90653	190.096	24.0429	4.58754	0.00594687
c138383_g1_i7	5.27102	126.351	23.9709	4.58321	0.0116692
c115598_g1_i2	3.51401	84.2342	23.9709	4.58321	0.0217918
c137104_g1_i1	4.39252	104.724	23.8414	4.57539	0.0158116
c148188_g1_i1	11.4205	270.915	23.7218	4.56814	0.00345419
c134014_g1_i1	17.5701	416.618	23.7118	4.56753	0.00185076
c103082_g1_i1	3.51401	83.0959	23.647	4.56359	0.0226072
c31805_g1_i1	4.39252	103.585	23.5822	4.55963	0.0163257
c136785_g1_i4	2.63551	61.4682	23.3231	4.54369	0.0348916
c145101_g1_i5	16.6916	385.884	23.1185	4.53097	0.00218169
c105739_g1_i1	27.2336	628.341	23.0723	4.52809	0.001244
c139679_g1_i1	4.39252	101.309	23.0639	4.52757	0.0174133
c120398_g1_i1	7.90653	180.99	22.8912	4.51672	0.00704873
c138383_g1_i6	11.4205	260.671	22.8247	4.51253	0.00397941
c128356_g1_i1	105.42	2387.01	22.6428	4.50098	0.00103133
c138383_g1_i4	7.02803	158.224	22.5132	4.4927	0.009004
c145610_g1_i2	2.63551	59.1916	22.4593	4.48924	0.0381294
c145032_g2_i6	7.02803	157.085	22.3513	4.48229	0.00922144
c137622_g2_i1	4.39252	97.8938	22.2865	4.4781	0.0192067
c105479_g1_i2	39.5326	876.491	22.1713	4.47062	0.0010881
c143206_g1_i1	17.5701	387.022	22.0273	4.46122	0.00244202
c95433_g1_i1	13.1775	290.266	22.0273	4.46122	0.00365437
c125759_g1_i2	2.63551	58.0533	22.0273	4.46122	0.0398858
c92164_g1_i2	28.1121	615.82	21.9059	4.45325	0.00145964
c146957_g1_i6	247.738	5414.89	21.8573	4.45005	0.00239996
c136369_g1_i1	13.1775	286.852	21.7682	4.44415	0.00381632
c142235_g1_i2	9.66354	207.171	21.4384	4.42212	0.00644215
c123856_g2_i1	3.51401	75.1278	21.3795	4.41816	0.0294317
c145249_g2_i6	7.90653	168.468	21.3075	4.41329	0.00898028
c138397_g5_i1	13.1775	280.022	21.2499	4.40938	0.00416667
c131878_g1_i5	5.27102	111.553	21.1635	4.40351	0.0170404
c142714_g1_i2	6.14952	128.628	20.9167	4.38659	0.0140198
c144159_g2_i2	51.8317	1083.66	20.9073	4.38594	0.00118086
c136647_g1_i1	33.3831	697.778	20.9021	4.38558	0.00149381
c123983_g1_i2	7.90653	165.053	20.8756	4.38375	0.0096106
c143294_g4_i1	39.5326	824.129	20.8468	4.38175	0.00134433
c135279_g1_i2	210.841	4372.21	20.737	4.37414	0.00217226
c167531_g1_i1	2.63551	54.6384	20.7316	4.37376	0.0457898
c120999_g1_i2	10.542	217.415	20.6236	4.36623	0.00645658
c143125_g1_i2	7.90653	162.777	20.5877	4.36371	0.0100596
c103312_g1_i1	186.243	3782.57	20.3099	4.34411	0.00199546
c147991_g3_i1	8.78503	177.575	20.2133	4.33724	0.00910835
c132714_g1_i3	212.598	4287.98	20.1694	4.3341	0.00229858
c140993_g2_i4	37.7756	752.416	19.918	4.316	0.00161942
c136493_g2_i1	48.3177	958.448	19.8364	4.31008	0.00143789
c127957_g1_i1	7.90653	155.947	19.7238	4.30187	0.0115617
c134006_g1_i7	4.39252	86.5108	19.695	4.29976	0.0269489
c122269_g1_i1	181.85	3564.02	19.5986	4.29268	0.00209217
c140017_g2_i1	14.9346	291.405	19.5121	4.2863	0.00474818
c82778_g1_i1	9.66354	187.819	19.4359	4.28065	0.00900512
c140720_g1_i1	4.39252	85.3725	19.4359	4.28065	0.0279074
c127449_g1_i1	66.7662	1291.97	19.3506	4.27431	0.00143453
c134731_g2_i2	641.307	12374.5	19.2957	4.27021	0.0102086
c139318_g1_i11	4.39252	84.2342	19.1767	4.26129	0.028906
c135456_g2_i7	33.3831	639.724	19.1631	4.26026	0.00203236
c130423_g1_i1	3.51401	67.1597	19.112	4.2564	0.0387784
c96211_g1_i2	13.1775	249.288	18.9176	4.24166	0.00630732
c106079_g1_i1	472.635	8909.47	18.8506	4.23654	0.00669232
c147817_g2_i2	8.78503	165.053	18.788	4.23174	0.0115789
c146417_g1_i1	11.4205	214	18.7382	4.22791	0.00798831
c137621_g5_i4	6.14952	114.968	18.6955	4.22462	0.0196179
c145787_g1_i1	40.4111	751.278	18.5909	4.21652	0.00196693
c146679_g2_i3	37.7756	698.916	18.5018	4.20959	0.00209267
c145326_g2_i2	47.4392	876.491	18.4761	4.20759	0.00183623
c143833_g1_i1	17.5701	322.139	18.3345	4.19649	0.00477875
c107904_g1_i1	7.90653	144.564	18.2841	4.19252	0.0146908
c141506_g2_i6	9.66354	175.298	18.1402	4.18112	0.0113081
c112634_g1_i1	6.14952	111.553	18.1402	4.18112	0.0213983
c120999_g2_i1	15.8131	285.713	18.0682	4.17538	0.00577711
c145259_g1_i1	7.02803	126.351	17.9782	4.16818	0.0182641
c120499_g1_i1	11.4205	203.756	17.8412	4.15714	0.00942779
c146880_g2_i2	724.765	12906	17.8072	4.15439	0.0128366
c123489_g1_i1	88.7288	1578.82	17.7938	4.1533	0.00184487
c130587_g1_i1	106.299	1882.75	17.7118	4.14664	0.00193803
c147780_g1_i7	18.4486	325.554	17.6466	4.14131	0.00514688
c100039_g1_i1	28.1121	495.16	17.6138	4.13863	0.00321038
c145619_g1_i3	6.14952	108.138	17.5849	4.13626	0.023369
c134355_g1_i1	79.0653	1388.73	17.5643	4.13457	0.00190367
c108149_g1_i1	10.542	184.405	17.4923	4.12865	0.011258
c137863_g1_i3	3.51401	61.4682	17.4923	4.12865	0.0476221
c140993_g2_i7	23.7196	414.341	17.4683	4.12667	0.00395841
c127420_g1_i1	995.344	17371.6	17.4528	4.12539	0.0204722
c144539_g1_i5	11.4205	199.202	17.4425	4.12453	0.0101646
c106629_g1_i1	6.14952	107	17.3998	4.12099	0.0240722
c133909_g2_i2	25.4766	442.799	17.3806	4.11941	0.00372757
c134879_g2_i1	40.4111	698.916	17.2951	4.11229	0.00252165
c143021_g1_i3	3.51401	60.3299	17.1684	4.10168	0.0496711
c103296_g1_i1	109.813	1877.06	17.0932	4.09535	0.00215083
c83322_g1_i1	21.0841	358.564	17.0064	4.08801	0.00498674
c132888_g2_i1	14.0561	239.043	17.0064	4.08801	0.00833698
c146320_g1_i3	7.02803	119.521	17.0064	4.08801	0.0214957
c132091_g1_i3	21.9626	373.362	16.9999	4.08746	0.00476054
c92301_g1_i1	13.1775	221.968	16.8444	4.0742	0.00938906
c129810_g1_i1	7.90653	133.181	16.8444	4.0742	0.0188566
c136149_g2_i1	11.4205	191.234	16.7448	4.06564	0.0116241
c135154_g1_i1	17.5701	292.543	16.6501	4.05746	0.00671166
c127511_g1_i1	5.27102	87.6491	16.6285	4.05559	0.0331361
c144088_g1_i3	5.27102	87.6491	16.6285	4.05559	0.0331361
c138865_g2_i1	4.39252	72.8512	16.5853	4.05183	0.0415927
c146240_g2_i8	4.39252	72.8512	16.5853	4.05183	0.0415927
c142824_g1_i2	7.02803	116.107	16.5205	4.04619	0.0233575
c146307_g1_i2	6.14952	101.309	16.4742	4.04214	0.0279799
c145214_g2_i2	6.14952	100.17	16.2891	4.02584	0.0288475
c139662_g1_i3	15.8131	256.117	16.1966	4.01762	0.00843619
c116979_g1_i1	51.8317	838.927	16.1856	4.01664	0.00273206
c252969_g1_i1	9.66354	154.809	16.0199	4.00179	0.0167563
c143021_g1_i6	13.1775	210.585	15.9806	3.99825	0.0111828
c100502_g1_i1	4.39252	69.4363	15.8079	3.98257	0.0465985
c142788_g2_i3	4.39252	69.4363	15.8079	3.98257	0.0465985
c118461_g1_i1	63.2522	998.289	15.7827	3.98027	0.00274224
c144387_g1_i4	5.27102	83.0959	15.7647	3.97862	0.0379448
c225074_g1_i1	5.27102	81.9576	15.5487	3.95872	0.039272
c142819_g2_i1	809.101	12553.2	15.515	3.95559	0.0164181
c132714_g1_i2	53.5887	827.544	15.4425	3.94884	0.00313944
c145923_g4_i4	7.02803	108.138	15.3867	3.94362	0.0284792
c107710_g1_i7	7.90653	120.66	15.2608	3.93176	0.0251297
c92404_g1_i1	7.90653	118.383	14.9728	3.90428	0.0265154
c145101_g1_i1	27.2336	407.511	14.9635	3.90338	0.00588971
c137726_g1_i2	9.66354	144.564	14.9597	3.90301	0.0206117
c115737_g1_i1	84.3363	1257.82	14.9143	3.89863	0.00308893
c131368_g1_i3	99.2709	1474.1	14.8493	3.89232	0.00312308
c35199_g2_i1	7.90653	117.245	14.8289	3.89034	0.0272413
c139464_g1_i1	37.7756	560.043	14.8255	3.89001	0.00450388
c141490_g1_i4	6.14952	91.064	14.8083	3.88833	0.0370432
c138435_g2_i1	53.5887	784.289	14.6353	3.87138	0.00374509
c119469_g1_i1	36.8971	539.554	14.6232	3.87019	0.0048121
c140047_g3_i2	15.8131	231.075	14.6129	3.86917	0.011891
c107520_g1_i1	7.90653	114.968	14.5409	3.86205	0.0287636
c136391_g1_i1	19.3271	280.022	14.4886	3.85684	0.00960982
c83486_g1_i1	14.9346	216.277	14.4816	3.85615	0.0131397
c97622_g1_i1	5.27102	76.2661	14.4689	3.85489	0.0467856
c99845_g1_i1	5.27102	76.2661	14.4689	3.85489	0.0467856
c142869_g1_i1	11.4205	165.053	14.4523	3.85323	0.0185002
c118566_g1_i1	70.2803	1001.7	14.253	3.83319	0.00366862
c96533_g1_i1	14.9346	212.862	14.253	3.83319	0.0138305
c145132_g10_i2	7.02803	100.17	14.253	3.83319	0.0349552
c136136_g1_i2	5.27102	75.1278	14.253	3.83319	0.0484847
c140249_g1_i1	21.9626	310.756	14.1493	3.82266	0.00898992
c113482_g2_i1	9.66354	136.596	14.1352	3.82122	0.0243409
c141902_g1_i1	9.66354	136.596	14.1352	3.82122	0.0243409
c115405_g1_i1	79.0653	1114.4	14.0946	3.81707	0.00369644
c143950_g2_i2	16.6916	234.49	14.0484	3.81233	0.0126621
c117710_g1_i1	11.4205	159.362	13.954	3.8026	0.0205737
c102602_g1_i1	6.14952	85.3725	13.8828	3.79522	0.0435508
c117002_g1_i1	7.90653	109.277	13.8211	3.7888	0.0330225
c130061_g1_i2	39.5326	545.246	13.7923	3.78579	0.00555778
c143691_g1_i1	133.532	1840.63	13.7841	3.78494	0.00401633
c132958_g1_i2	115.962	1582.24	13.6444	3.77024	0.00402198
c140328_g1_i1	8.78503	119.521	13.6051	3.76608	0.0304339
c67826_g1_i1	7.90653	107	13.5331	3.75842	0.0349286
c113592_g1_i1	27.2336	366.533	13.4588	3.75048	0.00846302
c129931_g2_i2	7.02803	94.4789	13.4432	3.7488	0.0406425
c147066_g1_i5	9.66354	129.766	13.4284	3.74722	0.0281783
c106079_g1_i2	108.934	1453.61	13.3439	3.73811	0.00425811
c129653_g1_i1	92.2428	1230.5	13.3398	3.73767	0.00427368
c135102_g1_i1	6.14952	81.9576	13.3275	3.73633	0.0480986
c117626_g1_i1	333.831	4437.09	13.2914	3.73242	0.0073479
c137358_g1_i1	172.187	2284.57	13.268	3.72988	0.00481751
c136260_g1_i1	673.812	8931.1	13.2546	3.72842	0.015086
c144995_g1_i2	6.14952	80.8193	13.1424	3.71615	0.0497369
c37348_g1_i2	6.14952	80.8193	13.1424	3.71615	0.0497369
c145506_g2_i3	16.6916	218.554	13.0937	3.7108	0.0158661
c142428_g1_i5	8.78503	114.968	13.0868	3.71004	0.0338294
c140249_g1_i4	29.8691	389.299	13.0335	3.70415	0.008608
c83298_g1_i1	22.8411	297.096	13.0071	3.70123	0.0113988
c94620_g1_i1	58.8597	762.661	12.9573	3.69569	0.0053173
c139646_g5_i1	13.1775	170.745	12.9573	3.69569	0.0216245
c97224_g1_i1	7.02803	91.064	12.9573	3.69569	0.0445736
c135580_g1_i1	1214.97	15722.2	12.9404	3.69381	0.0312954
c107923_g1_i1	11.4205	146.841	12.8576	3.68455	0.0261763
c147066_g1_i3	40.4111	519.065	12.8446	3.68309	0.0069423
c147458_g2_i3	40.4111	517.926	12.8164	3.67992	0.00699345
c146957_g1_i4	28.1121	359.703	12.7953	3.67754	0.00971264
c147491_g1_i5	12.299	157.085	12.7722	3.67493	0.0244711
c137591_g1_i1	906.615	11550.3	12.7401	3.6713	0.022238
c118799_g1_i1	67.6447	850.31	12.5702	3.65194	0.00551782
c105575_g1_i1	8.78503	110.415	12.5685	3.65175	0.0376735
c142313_g1_i2	8.78503	110.415	12.5685	3.65175	0.0376735
c146698_g1_i1	14.0561	176.436	12.5523	3.64989	0.0220589
c146263_g1_i1	94.8784	1190.66	12.5493	3.64954	0.00510781
c119734_g1_i1	1234.3	15445.6	12.5137	3.64543	0.0326163
c103202_g1_i1	147.589	1846.32	12.5099	3.645	0.00531771
c138117_g1_i2	7.02803	87.6491	12.4714	3.64055	0.0489576
c133593_g1_i1	27.2336	338.075	12.4139	3.63388	0.0110796
c251242_g1_i1	131.775	1628.91	12.3612	3.62775	0.00537039
c135003_g1_i8	10.542	129.766	12.3094	3.62169	0.0324607
c107557_g1_i1	97.5139	1195.21	12.2569	3.61552	0.00546116
c129899_g1_i1	14.0561	171.883	12.2284	3.61217	0.023846
c132042_g1_i1	61.4952	751.278	12.2168	3.6108	0.00629139
c251899_g1_i1	18.4486	225.383	12.2168	3.6108	0.0176101
c108389_g1_i1	47.4392	578.256	12.1894	3.60756	0.00735088
c147040_g2_i1	64.1307	780.874	12.1763	3.606	0.00623855
c108739_g1_i1	11.4205	138.873	12.1599	3.60406	0.030677
c140306_g1_i2	24.5981	298.235	12.1243	3.59983	0.0132645
c145720_g1_i1	276.729	3338.63	12.0647	3.59271	0.00770759
c86832_g1_i1	19.3271	232.213	12.0149	3.58675	0.0176284
c142059_g1_i1	46.5607	558.905	12.0038	3.58542	0.00782996
c136158_g1_i2	104.542	1253.27	11.9882	3.58354	0.00579563
c129638_g1_i1	10.542	126.351	11.9855	3.58321	0.034921
c113262_g1_i2	25.4766	303.926	11.9296	3.57648	0.0134874
c141905_g1_i1	14.0561	167.33	11.9045	3.57343	0.0258061
c119261_g1_i1	16.6916	198.064	11.8661	3.56878	0.0215172
c137398_g2_i1	29.8691	354.011	11.8521	3.56707	0.0117926
c138308_g1_i4	8.78503	103.585	11.7911	3.55963	0.0444364
c131684_g1_i1	23.7196	278.883	11.7575	3.55551	0.0151975
c134544_g3_i1	354.915	4168.45	11.7449	3.55397	0.00969224
c68951_g1_i1	136.168	1597.03	11.7284	3.55194	0.00622582
c132800_g1_i1	34.2616	401.82	11.728	3.55188	0.0107704
c138523_g3_i1	102.785	1200.91	11.6837	3.54642	0.00625501
c143357_g1_i3	11.4205	133.181	11.6615	3.54369	0.0344516
c122482_g1_i1	10.542	122.936	11.6615	3.54369	0.0376023
c136450_g3_i1	53.5887	620.373	11.5766	3.53314	0.00804917
c147091_g4_i1	79.0653	911.778	11.532	3.52757	0.00684607
c141280_g1_i7	21.9626	251.564	11.4542	3.51781	0.0178689
c124469_g1_i1	10.542	120.66	11.4456	3.51672	0.039523
c140983_g2_i1	9.66354	110.415	11.4259	3.51424	0.0435456
c139923_g1_i4	13.1775	150.256	11.4024	3.51126	0.0313608
c140244_g1_i1	116.841	1318.15	11.2816	3.4959	0.00687596
c135109_g1_i1	56.2242	634.033	11.2769	3.49529	0.00851696
c122572_g1_i1	8.78503	99.0321	11.2728	3.49478	0.0497351
c86832_g2_i1	20.2056	227.66	11.2672	3.49406	0.0205101
c141575_g1_i1	41.2897	464.426	11.248	3.4916	0.0105801
c141831_g1_i1	12.299	137.734	11.1988	3.48527	0.035523
c102157_g1_i1	9.66354	108.138	11.1904	3.48418	0.0459299
c131616_g1_i1	50.0747	558.905	11.1614	3.48045	0.00944945
c81037_g1_i1	43.0467	480.362	11.1591	3.48015	0.0105168
c102260_g2_i1	61.4952	685.256	11.1432	3.4781	0.00843308
c146056_g2_i4	10.542	117.245	11.1217	3.4753	0.0426221
c120446_g1_i1	92.2428	1024.47	11.1062	3.4733	0.0073834
c105695_g1_i1	135.289	1500.28	11.0894	3.47111	0.00725347
c115164_g1_i1	491.962	5436.52	11.0507	3.46607	0.0140785
c126535_g1_i2	28.9906	319.862	11.0333	3.46379	0.0152799
c140094_g1_i2	647.457	7140.55	11.0286	3.46318	0.0181717
c132987_g1_i1	613.195	6754.67	11.0155	3.46147	0.017277
c124067_g1_i2	32.5046	357.426	10.9962	3.45893	0.013909
c117329_g1_i1	41.2897	453.043	10.9723	3.4558	0.0114669
c129865_g1_i1	51.8317	566.873	10.9368	3.45112	0.00986733
c112807_g1_i3	14.0561	153.67	10.9327	3.45058	0.0329309
c102260_g1_i1	21.0841	229.937	10.9057	3.44701	0.021682
c142914_g2_i1	68.5233	744.448	10.8642	3.44151	0.00868335
c139254_g1_i2	41.2897	448.49	10.862	3.44122	0.0118472
c147066_g1_i1	14.0561	152.532	10.8517	3.43985	0.0336229
c138646_g1_i1	112.448	1217.98	10.8315	3.43716	0.00773886
c137622_g1_i3	14.9346	161.639	10.8231	3.43605	0.031776
c143950_g2_i1	24.5981	265.224	10.7823	3.43059	0.0192376
c141632_g1_i4	13.1775	141.149	10.7113	3.42107	0.0372948
c113520_g1_i1	325.046	3476.37	10.695	3.41886	0.0109596
c139229_g2_i2	11.4205	121.798	10.6648	3.41479	0.0437642
c119339_g1_i1	85.2148	906.087	10.633	3.41047	0.00858233
c131960_g1_i1	47.4392	499.714	10.5338	3.39695	0.0118058
c130446_g1_i1	27.2336	286.852	10.533	3.39684	0.0187558
c133909_g1_i1	65.0092	682.98	10.5059	3.39313	0.00987927
c134744_g1_i1	903.101	9431.95	10.444	3.3846	0.0271204
c125083_g1_i1	27.2336	282.298	10.3658	3.37376	0.01971
c135156_g1_i3	42.1682	434.83	10.3118	3.36623	0.0137704
c129380_g1_i3	14.0561	144.564	10.2848	3.36245	0.0389756
c108735_g3_i1	11.4205	117.245	10.2661	3.35982	0.0482919
c130949_g1_i1	11.4205	117.245	10.2661	3.35982	0.0482919
c137398_g3_i3	65.8877	676.15	10.2622	3.35926	0.010563
c139289_g2_i1	151.981	1557.19	10.246	3.35699	0.0091023
c101273_g1_i1	16.6916	170.745	10.2294	3.35465	0.033224
c3217_g1_i1	38.6541	394.99	10.2186	3.35312	0.0151725
c134231_g2_i1	151.981	1552.64	10.216	3.35276	0.00917448
c145641_g4_i3	14.9346	152.532	10.2134	3.35239	0.0373532
c129882_g1_i1	164.28	1671.02	10.1718	3.3465	0.00938
c101761_g1_i2	38.6541	392.713	10.1597	3.34478	0.0154526
c145030_g1_i2	27.2336	276.607	10.1568	3.34438	0.020986
c117965_g1_i1	20.2056	204.894	10.1405	3.34205	0.0281226
c111973_g1_i1	14.0561	142.287	10.1229	3.33955	0.0406847
c142824_g1_i1	14.0561	142.287	10.1229	3.33955	0.0406847
c82229_g1_i1	94.8784	959.587	10.1139	3.33826	0.00970483
c143177_g2_i2	31.6261	318.724	10.0779	3.33312	0.0187732
c145203_g1_i3	15.8131	159.362	10.0779	3.33312	0.0365822
c117418_g1_i1	119.476	1200.91	10.0514	3.32933	0.0095495
c146334_g1_i2	50.0747	503.128	10.0476	3.32877	0.0132248
c140820_g1_i4	21.0841	211.724	10.0419	3.32796	0.0277501
c99957_g1_i1	14.0561	141.149	10.0419	3.32796	0.0415723
c134231_g1_i2	239.831	2406.37	10.0336	3.32676	0.0107956
c140465_g1_i3	91.3643	908.363	9.94221	3.31357	0.0103085
c139221_g2_i1	78.1868	775.182	9.91449	3.30954	0.0109234
c145751_g1_i2	134.411	1330.67	9.90003	3.30743	0.00992996
c139013_g1_i1	83.4578	824.129	9.8748	3.30375	0.0108074
c145574_g1_i4	18.4486	182.128	9.8722	3.30337	0.0332434
c134648_g1_i1	389.177	3837.21	9.8598	3.30156	0.014477
c116487_g1_i1	76.4298	751.278	9.82965	3.29714	0.0113115
c76680_g1_i1	21.0841	207.171	9.82592	3.29659	0.02957
c130120_g1_i3	33.3831	327.83	9.82024	3.29576	0.0194113
c144102_g1_i2	1537.38	15097.3	9.82012	3.29574	0.0498699
c141482_g2_i6	69.4018	680.703	9.80816	3.29398	0.0118629
c145901_g1_i12	36.8971	360.841	9.77965	3.28978	0.0180853
c143044_g1_i1	21.0841	206.032	9.77194	3.28864	0.0300469
c142638_g1_i2	40.4111	393.852	9.74611	3.28483	0.0170028
c139017_g3_i1	20.2056	196.926	9.74611	3.28483	0.0315507
c133550_g2_i1	44.8037	434.83	9.70524	3.27876	0.0159417
c75511_g1_i1	43.0467	417.756	9.70473	3.27869	0.0164214
c117626_g2_i1	161.645	1568.58	9.70386	3.27856	0.0106072
c81769_g1_i1	329.439	3195.21	9.69894	3.27783	0.0135457
c147927_g2_i1	85.2148	826.406	9.69791	3.27767	0.0113368
c136100_g1_i1	33.3831	322.139	9.64975	3.27049	0.0204894
c139092_g1_i1	31.6261	305.064	9.64596	3.26993	0.0214891
c137621_g3_i1	85.2148	821.852	9.64448	3.2697	0.0115271
c123456_g1_i1	127.383	1228.23	9.64199	3.26933	0.0107056
c128439_g2_i1	310.99	2996	9.63376	3.2681	0.0133285
c139818_g1_i2	45.6822	438.245	9.59336	3.26204	0.0163008
c131950_g1_i1	209.962	2011.38	9.5797	3.25998	0.0115501
c54883_g2_i1	20.2056	193.511	9.57711	3.25959	0.03317
c82258_g1_i1	18.4486	176.436	9.56369	3.25757	0.0363513
c134014_g2_i1	25.4766	243.596	9.56157	3.25725	0.0267854
c143114_g1_i3	15.8131	150.256	9.50199	3.24823	0.0429462
c122646_g1_i1	72.0373	684.118	9.49673	3.24743	0.0128824
c117418_g2_i1	43.9252	416.618	9.48472	3.2456	0.0173782
c146758_g1_i2	198.542	1877.06	9.45422	3.24096	0.0117701
c133629_g1_i1	14.9346	141.149	9.45118	3.24049	0.0460273
c139357_g2_i2	75.5513	710.299	9.40155	3.2329	0.0130176
c136565_g1_i1	56.2242	527.033	9.37377	3.22863	0.0152722
c114192_g1_i1	19.3271	180.99	9.36457	3.22721	0.0368706
c143333_g1_i1	97.5139	911.778	9.35024	3.225	0.0121684
c126597_g1_i1	14.9346	138.873	9.29874	3.21704	0.048035
c115420_g1_i1	21.0841	195.788	9.28604	3.21506	0.034776
c144656_g1_i9	27.2336	252.703	9.27907	3.21398	0.0275537
c127253_g1_i1	38.6541	358.564	9.27622	3.21354	0.0205182
c135896_g1_i1	17.5701	162.777	9.26444	3.2117	0.0415765
c138256_g1_i2	33.3831	307.341	9.20648	3.20265	0.0236494
c116482_g1_i1	482.298	4398.39	9.11965	3.18898	0.0193767
c128975_g1_i3	27.2336	248.149	9.11188	3.18775	0.0290694
c135768_g1_i3	49.1962	447.352	9.09322	3.18479	0.0182802
c122946_g1_i1	41.2897	371.086	8.98738	3.1679	0.0214851
c135957_g1_i1	72.9158	654.522	8.97642	3.16614	0.0152129
c133272_g2_i1	20.2056	180.99	8.95741	3.16308	0.0400119
c146334_g1_i3	50.9532	453.043	8.89136	3.1524	0.0191329
c68741_g1_i1	31.6261	281.16	8.89012	3.1522	0.0274762
c125035_g1_i1	29.8691	265.224	8.87954	3.15048	0.0289399
c147091_g3_i3	17.5701	155.947	8.87572	3.14986	0.0466534
c144847_g1_i6	27.2336	241.32	8.8611	3.14749	0.0315341
c146449_g1_i6	79.0653	700.054	8.85413	3.14635	0.015322
c114714_g1_i1	31.6261	280.022	8.85413	3.14635	0.0278082
c128495_g1_i2	148.467	1313.6	8.84774	3.14531	0.0135526
c126126_g1_i1	19.3271	170.745	8.8345	3.14315	0.0432832
c146679_g2_i2	56.2242	496.299	8.82714	3.14195	0.0183801
c131018_g3_i1	28.1121	245.873	8.74615	3.12865	0.0318605
c141406_g1_i1	17.5701	153.67	8.74615	3.12865	0.0485056
c143401_g2_i2	46.5607	405.235	8.70337	3.12157	0.0217123
c134507_g2_i1	150.224	1305.63	8.69122	3.11956	0.0142319
c146469_g2_i9	20.2056	175.298	8.67573	3.11699	0.0436663
c136077_g1_i1	32.5046	280.022	8.61483	3.10682	0.0294697
c112187_g1_i2	34.2616	293.681	8.57173	3.09959	0.0286556
c147843_g1_i3	915.4	7811.01	8.53289	3.09303	0.0353858
c124231_g1_i2	127.383	1079.11	8.47137	3.0826	0.0154252
c143402_g1_i4	19.3271	162.777	8.42222	3.0742	0.0491932
c141794_g2_i1	463.85	3869.08	8.34124	3.06026	0.0223912
c121153_g1_i1	338.224	2816.15	8.3263	3.05768	0.01909
c96294_g1_i1	741.457	6165.03	8.31476	3.05567	0.0309966
c138666_g2_i1	193.271	1599.31	8.27498	3.04876	0.016492
c131630_g1_i1	24.5981	202.617	8.23712	3.04214	0.042331
c102373_g1_i1	314.504	2581.66	8.20868	3.03715	0.0191184
c142149_g1_i1	103.663	848.033	8.18064	3.03221	0.0177104
c123967_g1_i1	484.934	3949.9	8.14524	3.02596	0.0240715
c136505_g1_i2	433.981	3523.04	8.11796	3.02112	0.0227604
c142039_g2_i4	77.3083	624.927	8.08357	3.01499	0.0202962
c122793_g1_i1	78.1868	628.341	8.03641	3.00655	0.0205504
c146794_g1_i5	87.8503	704.608	8.02055	3.0037	0.0197429
c143390_g1_i2	110.691	886.735	8.01088	3.00196	0.0185187
c139551_g1_i3	24.5981	195.788	7.95946	2.99267	0.0464857
c128869_g1_i1	245.981	1949.91	7.92707	2.98679	0.0192113
c139386_g2_i1	291.663	2311.89	7.92657	2.9867	0.0201642
c105564_g1_i1	43.0467	340.352	7.90657	2.98305	0.0305593
c147827_g1_i2	151.103	1190.66	7.87982	2.97816	0.0186025
c148174_g1_i2	190.635	1498	7.85795	2.97415	0.0188388
c89699_g1_i1	310.112	2432.55	7.8441	2.97161	0.0210942
c123983_g1_i3	72.0373	564.597	7.83756	2.97041	0.0229712
c142928_g1_i4	83.4578	653.384	7.82891	2.96881	0.0216073
c121509_g1_i1	36.0186	281.16	7.80596	2.96458	0.0361528
c142039_g2_i3	43.0467	335.798	7.8008	2.96362	0.0317832
c82712_g1_i1	1058.6	8245.84	7.78941	2.96151	0.045129
c92313_g1_i1	780.111	6073.97	7.78603	2.96089	0.0356962
c138547_g1_i5	55.3457	428.001	7.73322	2.95107	0.0276169
c145486_g4_i8	44.8037	346.043	7.72354	2.94926	0.0318147
c127346_g1_i1	1118.33	8623.76	7.71125	2.94696	0.0478152
c145404_g5_i1	130.018	998.289	7.67805	2.94074	0.0202716
c139225_g3_i1	28.1121	215.139	7.65288	2.936	0.0463652
c137900_g1_i1	129.14	988.044	7.65096	2.93564	0.0204932
c102422_g1_i1	32.5046	248.149	7.63428	2.93249	0.0416409
c141317_g2_i3	102.785	776.32	7.55287	2.91702	0.0223382
c108796_g2_i1	273.215	2058.05	7.53271	2.91317	0.0223159
c102095_g1_i1	171.308	1280.59	7.47534	2.90214	0.0213874
c34691_g1_i1	668.541	4988.03	7.46107	2.89938	0.0344782
c133615_g1_i1	70.2803	522.48	7.43423	2.89418	0.0271531
c144532_g1_i1	43.0467	319.862	7.43059	2.89348	0.0365615
c135798_g1_i1	30.7476	227.66	7.40415	2.88833	0.0472861
c82134_g1_i1	35.1401	259.532	7.38564	2.88472	0.0430378
c141809_g1_i2	37.7756	278.883	7.38263	2.88413	0.0408575
c132157_g1_i1	43.0467	317.586	7.37771	2.88317	0.0373131
c102157_g1_i2	84.3363	616.958	7.31545	2.87095	0.0262098
c135863_g1_i5	79.0653	578.256	7.31365	2.87059	0.0269485
c76763_g1_i1	31.6261	231.075	7.30646	2.86917	0.0479815
c145335_g1_i1	70.2803	511.097	7.27226	2.8624	0.0289498
c139823_g1_i2	43.0467	311.894	7.24549	2.85708	0.0392751
c118458_g1_i1	41.2897	298.235	7.22298	2.8526	0.040778
c121071_g1_i1	40.4111	291.405	7.211	2.8502	0.0415885
c122813_g1_i1	334.71	2405.23	7.18601	2.84519	0.0264532
c146392_g2_i3	199.42	1418.32	7.11222	2.8303	0.0244932
c142084_g1_i1	169.551	1192.94	7.03586	2.81473	0.0251392
c129736_g2_i1	59.7382	420.033	7.03122	2.81378	0.0348028
c138523_g2_i1	211.719	1486.62	7.02165	2.81181	0.0254248
c145326_g2_i4	100.149	697.778	6.96737	2.80061	0.0283257
c118379_g1_i3	51.8317	360.841	6.96178	2.79946	0.0389504
c23000_g1_i1	556.093	3863.39	6.94739	2.79647	0.0353207
c144175_g2_i4	65.0092	450.767	6.93389	2.79366	0.0345701
c134847_g1_i2	51.8317	358.564	6.91786	2.79033	0.0396525
c132194_g1_i3	39.5326	273.192	6.91054	2.7888	0.0475089
c142270_g1_i3	50.9532	351.735	6.90309	2.78724	0.0403166
c138957_g1_i1	390.055	2689.8	6.89595	2.78575	0.0306011
c131807_g1_i1	103.663	712.576	6.87394	2.78114	0.0291121
c141905_g2_i1	73.7943	506.543	6.86426	2.77911	0.0333755
c135322_g1_i1	42.1682	289.128	6.85655	2.77748	0.0464509
c135563_g1_i1	200.299	1370.51	6.84234	2.77449	0.0270758
c58071_g1_i1	66.7662	456.458	6.83666	2.77329	0.0354881
c146896_g1_i1	153.738	1042.68	6.7822	2.76175	0.0279173
c135316_g3_i3	142.318	963.002	6.76657	2.75842	0.0283524
c137822_g1_i3	197.663	1331.81	6.73778	2.75227	0.0281621
c128973_g1_i1	45.6822	307.341	6.72781	2.75014	0.0464197
c4360_g1_i1	254.766	1702.9	6.68416	2.74075	0.0294132
c105876_g1_i2	224.897	1501.42	6.67603	2.73899	0.0290576
c135145_g1_i1	110.691	738.757	6.67402	2.73856	0.0310258
c88480_g1_i1	153.738	1025.61	6.67114	2.73793	0.029186
c107710_g1_i5	57.1027	380.192	6.65804	2.7351	0.0416742
c139185_g1_i1	50.9532	335.798	6.59033	2.72035	0.0458781
c141286_g1_i2	178.336	1158.79	6.49778	2.69995	0.0309715
c102398_g1_i1	101.028	655.661	6.4899	2.6982	0.0344679
c101989_g1_i1	126.504	807.055	6.37965	2.67348	0.0339994
c141794_g2_i2	84.3363	536.139	6.35716	2.66838	0.0390389
c147755_g1_i3	225.775	1425.15	6.31225	2.65816	0.0334783
c129783_g1_i2	440.13	2753.55	6.25621	2.64529	0.0394853
c138288_g1_i1	507.775	3159.92	6.22307	2.63763	0.0421758
c81911_g1_i3	375.121	2331.24	6.21463	2.63567	0.0380548
c146346_g3_i1	80.8223	500.852	6.19695	2.63156	0.0426689
c141566_g1_i2	288.149	1784.85	6.1942	2.63092	0.0360957
c142191_g3_i2	351.401	2163.91	6.15794	2.62245	0.038172
c142160_g1_i3	106.299	654.522	6.15738	2.62232	0.0392161
c124211_g1_i1	516.56	3163.33	6.12385	2.61444	0.0438926
c131952_g1_i2	338.224	2064.88	6.10506	2.61001	0.0385752
c148070_g1_i2	339.981	2071.71	6.0936	2.60729	0.0387897
c135374_g1_i2	139.682	850.31	6.08747	2.60584	0.0378434
c145106_g2_i6	100.149	608.99	6.08082	2.60427	0.0413688
c135330_g1_i1	82.5793	500.852	6.0651	2.60053	0.0448546
c121376_g1_i1	556.093	3368.23	6.05696	2.59859	0.0462705
c145937_g1_i1	102.785	619.235	6.02457	2.59086	0.0420685
c139818_g1_i1	88.7288	532.724	6.00396	2.58591	0.0447783
c118197_g1_i1	73.7943	442.799	6.00045	2.58507	0.0485772
c112524_g1_i1	373.364	2232.21	5.97863	2.57982	0.0414653
c146268_g1_i1	524.466	3133.74	5.9751	2.57896	0.0464373
c144079_g1_i3	383.906	2270.91	5.91527	2.56444	0.0427849
c129553_g1_i1	360.186	2106.99	5.84973	2.54837	0.0431777
c101577_g1_i1	160.766	940.236	5.84847	2.54806	0.0411949
c75797_g1_i3	89.6073	523.618	5.84347	2.54683	0.0480207
c143632_g1_i1	390.934	2283.43	5.84096	2.54621	0.0442259
c148070_g2_i1	111.57	651.107	5.83587	2.54495	0.0447122
c147411_g2_i3	119.476	678.427	5.67833	2.50547	0.0472074
c116440_g1_i1	148.467	837.789	5.64293	2.49644	0.0457843
c147078_g1_i1	369.85	2086.5	5.64149	2.49608	0.047172
c93486_g1_i1	165.159	931.129	5.63779	2.49513	0.0451864
c146524_g2_i1	368.093	2061.46	5.60038	2.48553	0.04791
c145177_g1_i3	279.364	1561.75	5.59037	2.48294	0.0459877
c123788_g1_i2	180.972	1009.67	5.57917	2.48005	0.0459879
c139405_g1_i2	145.832	810.469	5.55757	2.47445	0.0478009
c132234_g1_i1	224.897	1243.02	5.52708	2.46652	0.0467075
c132458_g1_i2	240.71	1318.15	5.4761	2.45315	0.047861
c137416_g1_i5	233.682	1277.17	5.46543	2.45034	0.0480534
c112699_g1_i1	189.757	1036.99	5.46485	2.45018	0.0483118
c134566_g1_i1	0	3166.75	Inf	Inf	1.31541e-09
c123480_g1_i1	0	2794.53	Inf	Inf	1.47987e-09
c146118_g4_i1	0	5494.57	Inf	Inf	1.48141e-09
c136117_g2_i2	0	6053.48	Inf	Inf	1.68498e-09
c141063_g2_i1	0	2366.53	Inf	Inf	1.87598e-09
c147066_g1_i9	0	1647.12	Inf	Inf	4.2593e-09
c141179_g1_i1	0	1412.63	Inf	Inf	6.77112e-09
c100512_g2_i1	0	1075.69	Inf	Inf	1.79065e-08
c143043_g1_i3	0	1047.24	Inf	Inf	1.98915e-08
c139823_g1_i9	0	914.055	Inf	Inf	3.47097e-08
c147271_g1_i2	0	909.501	Inf	Inf	3.54516e-08
c128096_g1_i1	0	681.842	Inf	Inf	1.29395e-07
c147960_g1_i1	0	670.459	Inf	Inf	1.40151e-07
c135558_g1_i1	0	642.001	Inf	Inf	1.72483e-07
c141831_g3_i2	0	635.171	Inf	Inf	1.81613e-07
c141905_g2_i4	0	635.171	Inf	Inf	1.81613e-07
c144766_g1_i2	0	587.363	Inf	Inf	2.66006e-07
c112655_g1_i2	0	557.767	Inf	Inf	3.43535e-07
c131905_g1_i1	0	504.267	Inf	Inf	5.69445e-07
c137334_g2_i1	0	497.437	Inf	Inf	6.10053e-07
c130625_g1_i2	0	479.224	Inf	Inf	7.36929e-07
c143191_g1_i7	0	464.426	Inf	Inf	8.64275e-07
c123983_g1_i1	0	445.075	Inf	Inf	1.07361e-06
c101982_g1_i1	0	428.001	Inf	Inf	1.31106e-06
c139062_g1_i9	0	428.001	Inf	Inf	1.31106e-06
c144824_g1_i2	0	428.001	Inf	Inf	1.31106e-06
c101690_g1_i1	0	423.447	Inf	Inf	1.38475e-06
c141905_g2_i2	0	420.033	Inf	Inf	1.4433e-06
c142431_g1_i1	0	397.267	Inf	Inf	1.91962e-06
c134575_g1_i1	0	368.809	Inf	Inf	2.80818e-06
c100512_g1_i1	0	350.596	Inf	Inf	3.63753e-06
c131849_g1_i3	0	334.66	Inf	Inf	4.61095e-06
c142898_g2_i3	0	330.107	Inf	Inf	4.94376e-06
c124309_g1_i3	0	324.415	Inf	Inf	5.40058e-06
c133380_g2_i2	0	306.203	Inf	Inf	7.2368e-06
c166113_g1_i1	0	301.649	Inf	Inf	7.8053e-06
c144857_g2_i5	0	300.511	Inf	Inf	7.95554e-06
c146118_g4_i2	0	294.82	Inf	Inf	8.7598e-06
c143494_g1_i1	0	286.852	Inf	Inf	1.00523e-05
c226872_g1_i1	0	286.852	Inf	Inf	1.00523e-05
c148132_g1_i2	0	275.469	Inf	Inf	1.23089e-05
c123775_g2_i1	0	274.33	Inf	Inf	1.25657e-05
c82778_g1_i2	0	272.054	Inf	Inf	1.30985e-05
c147236_g1_i3	0	266.362	Inf	Inf	1.45503e-05
c114240_g1_i1	0	261.809	Inf	Inf	1.58489e-05
c81586_g1_i1	0	260.671	Inf	Inf	1.61944e-05
c133493_g1_i2	0	254.979	Inf	Inf	1.80602e-05
c137800_g1_i5	0	251.564	Inf	Inf	1.93002e-05
c225553_g1_i1	0	249.288	Inf	Inf	2.01824e-05
c141092_g3_i2	0	234.49	Inf	Inf	2.72161e-05
c147913_g2_i6	0	232.213	Inf	Inf	2.85361e-05
c147780_g1_i2	0	229.937	Inf	Inf	2.99314e-05
c132370_g2_i1	0	226.522	Inf	Inf	3.21764e-05
c129646_g1_i1	0	225.383	Inf	Inf	3.2968e-05
c146911_g6_i2	0	221.968	Inf	Inf	3.54824e-05
c131015_g1_i1	0	214	Inf	Inf	4.22691e-05
c281722_g1_i1	0	214	Inf	Inf	4.22691e-05
c138383_g1_i5	0	212.862	Inf	Inf	4.33571e-05
c135408_g1_i2	0	208.309	Inf	Inf	4.80473e-05
c61283_g1_i1	0	203.756	Inf	Inf	5.33373e-05
c139395_g1_i1	0	202.617	Inf	Inf	5.47635e-05
c121976_g1_i4	0	201.479	Inf	Inf	5.62342e-05
c136215_g5_i1	0	200.341	Inf	Inf	5.77509e-05
c137857_g2_i2	0	199.202	Inf	Inf	5.93153e-05
c116045_g1_i1	0	196.926	Inf	Inf	6.2594e-05
c141632_g1_i6	0	196.926	Inf	Inf	6.2594e-05
c146481_g2_i4	0	196.926	Inf	Inf	6.2594e-05
c116841_g1_i1	0	195.788	Inf	Inf	6.43119e-05
c145151_g1_i2	0	195.788	Inf	Inf	6.43119e-05
c117423_g1_i2	0	193.511	Inf	Inf	6.79144e-05
c103046_g1_i1	0	191.234	Inf	Inf	7.17529e-05
c143956_g1_i3	0	191.234	Inf	Inf	7.17529e-05
c137334_g2_i4	0	190.096	Inf	Inf	7.37662e-05
c112733_g1_i1	0	188.958	Inf	Inf	7.58452e-05
c145840_g2_i1	0	188.958	Inf	Inf	7.58452e-05
c130625_g1_i1	0	184.405	Inf	Inf	8.4869e-05
c144656_g1_i10	0	182.128	Inf	Inf	8.9844e-05
c82351_g1_i1	0	182.128	Inf	Inf	8.9844e-05
c134988_g1_i3	0	180.99	Inf	Inf	9.24576e-05
c21488_g1_i1	0	174.16	Inf	Inf	0.00011012
c138348_g3_i1	0	166.192	Inf	Inf	0.00013588
c144845_g2_i3	0	165.053	Inf	Inf	0.000140101
c146480_g1_i7	0	162.777	Inf	Inf	0.000149008
c143647_g1_i3	0	161.639	Inf	Inf	0.000153706
c102631_g1_i2	0	160.5	Inf	Inf	0.000158576
c138345_g3_i2	0	159.362	Inf	Inf	0.000163625
c134736_g3_i2	0	158.224	Inf	Inf	0.00016886
c145008_g2_i6	0	157.085	Inf	Inf	0.00017429
c108889_g1_i1	0	155.947	Inf	Inf	0.000179922
c122018_g3_i1	0	154.809	Inf	Inf	0.000185765
c139522_g2_i2	0	154.809	Inf	Inf	0.000185765
c134047_g1_i3	0	153.67	Inf	Inf	0.000191829
c143788_g1_i4	0	150.256	Inf	Inf	0.000211437
c136735_g1_i5	0	149.117	Inf	Inf	0.00021848
c137986_g1_i2	0	147.979	Inf	Inf	0.000225795
c136520_g1_i1	0	145.702	Inf	Inf	0.00024129
c140121_g2_i1	0	144.564	Inf	Inf	0.000249495
c144423_g1_i10	0	141.149	Inf	Inf	0.00027611
c108763_g1_i1	0	138.873	Inf	Inf	0.000295674
c129941_g1_i5	0	137.734	Inf	Inf	0.000306053
c143043_g1_i2	0	137.734	Inf	Inf	0.000306053
c146332_g1_i8	0	137.734	Inf	Inf	0.000306053
c143956_g1_i5	0	135.458	Inf	Inf	0.000328096
c32773_g1_i1	0	135.458	Inf	Inf	0.000328096
c130022_g1_i3	0	134.319	Inf	Inf	0.000339799
c145153_g1_i4	0	134.319	Inf	Inf	0.000339799
c147576_g1_i2	0	134.319	Inf	Inf	0.000339799
c142108_g2_i1	0	132.043	Inf	Inf	0.000364663
c146426_g1_i4	0	132.043	Inf	Inf	0.000364663
c132781_g1_i2	0	129.766	Inf	Inf	0.000391625
c106456_g1_i1	0	128.628	Inf	Inf	0.000405957
c143740_g1_i7	0	128.628	Inf	Inf	0.000405957
c147493_g2_i4	0	128.628	Inf	Inf	0.000405957
c141344_g1_i3	0	127.49	Inf	Inf	0.00042089
c140470_g2_i2	0	126.351	Inf	Inf	0.000436454
c145415_g1_i4	0	126.351	Inf	Inf	0.000436454
c147953_g3_i2	0	126.351	Inf	Inf	0.000436454
c135456_g2_i8	0	125.213	Inf	Inf	0.00045268
c124400_g1_i5	0	122.936	Inf	Inf	0.000487246
c136117_g2_i1	0	121.798	Inf	Inf	0.000505655
c139971_g2_i3	0	121.798	Inf	Inf	0.000505655
c142431_g1_i7	0	120.66	Inf	Inf	0.000524864
c146275_g1_i4	0	120.66	Inf	Inf	0.000524864
c134245_g1_i1	0	119.521	Inf	Inf	0.000544912
c145081_g1_i4	0	118.383	Inf	Inf	0.000565843
c101657_g1_i1	0	117.245	Inf	Inf	0.000587699
c143956_g1_i2	0	117.245	Inf	Inf	0.000587699
c146206_g2_i2	0	117.245	Inf	Inf	0.000587699
c252619_g1_i1	0	113.83	Inf	Inf	0.0006593
c123983_g1_i5	0	109.277	Inf	Inf	0.000770885
c130068_g1_i3	0	108.138	Inf	Inf	0.000802072
c136339_g1_i4	0	108.138	Inf	Inf	0.000802072
c147557_g1_i6	0	108.138	Inf	Inf	0.000802072
c43253_g2_i1	0	108.138	Inf	Inf	0.000802072
c67300_g1_i1	0	108.138	Inf	Inf	0.000802072
c119421_g2_i1	0	107	Inf	Inf	0.000834716
c141493_g1_i2	0	107	Inf	Inf	0.000834716
c143653_g1_i2	0	107	Inf	Inf	0.000834716
c147953_g2_i1	0	105.862	Inf	Inf	0.000868894
c143348_g1_i2	0	104.724	Inf	Inf	0.00090469
c70299_g1_i1	0	104.724	Inf	Inf	0.00090469
c141828_g2_i3	0	101.309	Inf	Inf	0.00102269
c145034_g1_i1	0	101.309	Inf	Inf	0.00102269
c116654_g1_i4	0	100.17	Inf	Inf	0.00106588
c140807_g2_i3	0	100.17	Inf	Inf	0.00106588
c143272_g2_i6	0	100.17	Inf	Inf	0.00106588
c115284_g1_i1	0	99.0321	Inf	Inf	0.00111119
c123775_g2_i6	0	99.0321	Inf	Inf	0.00111119
c139027_g1_i3	0	97.8938	Inf	Inf	0.00115873
c145460_g1_i6	0	97.8938	Inf	Inf	0.00115873
c144434_g1_i4	0	96.7555	Inf	Inf	0.00120863
c145300_g1_i7	0	96.7555	Inf	Inf	0.00120863
c146127_g1_i2	0	96.7555	Inf	Inf	0.00120863
c147571_g1_i3	0	96.7555	Inf	Inf	0.00120863
c137034_g2_i1	0	95.6172	Inf	Inf	0.00126102
c144572_g2_i8	0	95.6172	Inf	Inf	0.00126102
c144656_g1_i6	0	95.6172	Inf	Inf	0.00126102
c123373_g1_i1	0	93.3406	Inf	Inf	0.00137385
c108927_g1_i1	0	92.2023	Inf	Inf	0.00143461
c138033_g3_i6	0	92.2023	Inf	Inf	0.00143461
c143823_g1_i6	0	92.2023	Inf	Inf	0.00143461
c131368_g1_i1	0	91.064	Inf	Inf	0.00149849
c71836_g1_i1	0	91.064	Inf	Inf	0.00149849
c93146_g1_i1	0	91.064	Inf	Inf	0.00149849
c143956_g1_i8	0	89.9257	Inf	Inf	0.00156568
c149580_g1_i1	0	89.9257	Inf	Inf	0.00156568
c128437_g1_i2	0	88.7874	Inf	Inf	0.00163636
c145241_g1_i14	0	88.7874	Inf	Inf	0.00163636
c148968_g1_i1	0	88.7874	Inf	Inf	0.00163636
c120514_g1_i4	0	87.6491	Inf	Inf	0.00171076
c144378_g1_i1	0	86.5108	Inf	Inf	0.0017891
c127487_g1_i7	0	85.3725	Inf	Inf	0.00187161
c140061_g1_i1	0	85.3725	Inf	Inf	0.00187161
c125172_g1_i1	0	84.2342	Inf	Inf	0.00195856
c126818_g2_i2	0	84.2342	Inf	Inf	0.00195856
c128511_g1_i3	0	83.0959	Inf	Inf	0.00205022
c136450_g4_i1	0	81.9576	Inf	Inf	0.00214688
c144030_g1_i2	0	81.9576	Inf	Inf	0.00214688
c144494_g1_i2	0	81.9576	Inf	Inf	0.00214688
c145034_g1_i4	0	81.9576	Inf	Inf	0.00214688
c68727_g1_i1	0	81.9576	Inf	Inf	0.00214688
c112208_g1_i3	0	80.8193	Inf	Inf	0.00224887
c127487_g1_i6	0	80.8193	Inf	Inf	0.00224887
c140597_g3_i4	0	80.8193	Inf	Inf	0.00224887
c141581_g1_i1	0	80.8193	Inf	Inf	0.00224887
c142645_g1_i3	0	80.8193	Inf	Inf	0.00224887
c147340_g2_i3	0	80.8193	Inf	Inf	0.00224887
c147859_g1_i4	0	80.8193	Inf	Inf	0.00224887
c141127_g1_i7	0	79.681	Inf	Inf	0.0023565
c143434_g1_i2	0	79.681	Inf	Inf	0.0023565
c145795_g1_i1	0	79.681	Inf	Inf	0.0023565
c100677_g1_i1	0	78.5427	Inf	Inf	0.00247017
c145791_g2_i5	0	78.5427	Inf	Inf	0.00247017
c146747_g1_i2	0	78.5427	Inf	Inf	0.00247017
c120673_g1_i1	0	77.4044	Inf	Inf	0.00259022
c144378_g1_i5	0	77.4044	Inf	Inf	0.00259022
c146163_g1_i1	0	77.4044	Inf	Inf	0.00259022
c147153_g1_i4	0	77.4044	Inf	Inf	0.00259022
c75505_g1_i1	0	77.4044	Inf	Inf	0.00259022
c115256_g1_i2	0	76.2661	Inf	Inf	0.00271693
c118470_g1_i1	0	75.1278	Inf	Inf	0.00285068
c133292_g2_i4	0	75.1278	Inf	Inf	0.00285068
c133909_g2_i1	0	75.1278	Inf	Inf	0.00285068
c141531_g1_i4	0	75.1278	Inf	Inf	0.00285068
c141187_g1_i7	0	73.9895	Inf	Inf	0.00299196
c141254_g1_i2	0	73.9895	Inf	Inf	0.00299196
c145320_g1_i3	0	73.9895	Inf	Inf	0.00299196
c146163_g1_i5	0	73.9895	Inf	Inf	0.00299196
c112760_g2_i1	0	72.8512	Inf	Inf	0.0031413
c133144_g1_i1	0	72.8512	Inf	Inf	0.0031413
c126092_g1_i1	0	71.7129	Inf	Inf	0.00329925
c139311_g1_i6	0	71.7129	Inf	Inf	0.00329925
c142553_g1_i1	0	71.7129	Inf	Inf	0.00329925
c143134_g1_i6	0	71.7129	Inf	Inf	0.00329925
c278769_g1_i1	0	71.7129	Inf	Inf	0.00329925
c138897_g1_i2	0	70.5746	Inf	Inf	0.00346643
c142768_g1_i4	0	70.5746	Inf	Inf	0.00346643
c144316_g1_i1	0	70.5746	Inf	Inf	0.00346643
c147266_g2_i1	0	70.5746	Inf	Inf	0.00346643
c93616_g1_i1	0	70.5746	Inf	Inf	0.00346643
c143047_g1_i5	0	69.4363	Inf	Inf	0.00364353
c144224_g3_i1	0	69.4363	Inf	Inf	0.00364353
c67274_g1_i1	0	69.4363	Inf	Inf	0.00364353
c92164_g1_i1	0	69.4363	Inf	Inf	0.00364353
c124276_g1_i3	0	68.298	Inf	Inf	0.00383128
c143213_g1_i3	0	68.298	Inf	Inf	0.00383128
c118293_g1_i1	0	67.1597	Inf	Inf	0.00403048
c124276_g1_i6	0	67.1597	Inf	Inf	0.00403048
c115425_g1_i1	0	66.0214	Inf	Inf	0.00424203
c117215_g1_i1	0	66.0214	Inf	Inf	0.00424203
c143628_g1_i3	0	66.0214	Inf	Inf	0.00424203
c146774_g1_i8	0	66.0214	Inf	Inf	0.00424203
c147344_g1_i3	0	66.0214	Inf	Inf	0.00424203
c68906_g1_i1	0	66.0214	Inf	Inf	0.00424203
c81287_g1_i1	0	66.0214	Inf	Inf	0.00424203
c109983_g1_i1	0	64.8831	Inf	Inf	0.00446688
c140222_g1_i1	0	64.8831	Inf	Inf	0.00446688
c146480_g1_i3	0	64.8831	Inf	Inf	0.00446688
c167419_g1_i1	0	64.8831	Inf	Inf	0.00446688
c119343_g1_i1	0	63.7448	Inf	Inf	0.0047061
c127882_g1_i2	0	63.7448	Inf	Inf	0.0047061
c138106_g1_i2	0	63.7448	Inf	Inf	0.0047061
c141338_g1_i6	0	63.7448	Inf	Inf	0.0047061
c144964_g1_i3	0	63.7448	Inf	Inf	0.0047061
c145901_g1_i7	0	63.7448	Inf	Inf	0.0047061
c115020_g1_i1	0	62.6065	Inf	Inf	0.00496086
c116762_g1_i3	0	62.6065	Inf	Inf	0.00496086
c133061_g1_i2	0	62.6065	Inf	Inf	0.00496086
c133295_g3_i1	0	62.6065	Inf	Inf	0.00496086
c136296_g1_i6	0	62.6065	Inf	Inf	0.00496086
c143113_g1_i1	0	62.6065	Inf	Inf	0.00496086
c144355_g2_i2	0	62.6065	Inf	Inf	0.00496086
c280558_g1_i1	0	62.6065	Inf	Inf	0.00496086
c105313_g1_i1	0	61.4682	Inf	Inf	0.00523247
c131080_g2_i4	0	61.4682	Inf	Inf	0.00523247
c141835_g1_i2	0	61.4682	Inf	Inf	0.00523247
c143012_g1_i2	0	61.4682	Inf	Inf	0.00523247
c143600_g1_i1	0	61.4682	Inf	Inf	0.00523247
c143843_g1_i1	0	61.4682	Inf	Inf	0.00523247
c123190_g1_i1	0	60.3299	Inf	Inf	0.00552234
c135008_g2_i3	0	60.3299	Inf	Inf	0.00552234
c135898_g2_i1	0	60.3299	Inf	Inf	0.00552234
c138937_g3_i1	0	60.3299	Inf	Inf	0.00552234
c142276_g1_i1	0	60.3299	Inf	Inf	0.00552234
c117840_g1_i1	0	59.1916	Inf	Inf	0.00583207
c126818_g2_i1	0	59.1916	Inf	Inf	0.00583207
c137999_g1_i6	0	59.1916	Inf	Inf	0.00583207
c143494_g1_i3	0	59.1916	Inf	Inf	0.00583207
c145383_g1_i5	0	59.1916	Inf	Inf	0.00583207
c147305_g3_i13	0	59.1916	Inf	Inf	0.00583207
c93557_g1_i1	0	59.1916	Inf	Inf	0.00583207
c94154_g1_i1	0	59.1916	Inf	Inf	0.00583207
c109983_g2_i1	0	58.0533	Inf	Inf	0.0061634
c138063_g1_i4	0	58.0533	Inf	Inf	0.0061634
c141560_g1_i7	0	58.0533	Inf	Inf	0.0061634
c145513_g1_i3	0	58.0533	Inf	Inf	0.0061634
c147316_g1_i3	0	58.0533	Inf	Inf	0.0061634
c147898_g3_i4	0	58.0533	Inf	Inf	0.0061634
c142411_g2_i4	0	56.915	Inf	Inf	0.00651827
c143378_g1_i5	0	56.915	Inf	Inf	0.00651827
c144849_g2_i5	0	56.915	Inf	Inf	0.00651827
c145506_g2_i6	0	56.915	Inf	Inf	0.00651827
c127553_g1_i1	0	55.7767	Inf	Inf	0.00689887
c131878_g1_i1	0	55.7767	Inf	Inf	0.00689887
c139173_g1_i1	0	55.7767	Inf	Inf	0.00689887
c139662_g1_i1	0	55.7767	Inf	Inf	0.00689887
c199646_g1_i1	0	55.7767	Inf	Inf	0.00689887
c115402_g1_i1	0	54.6384	Inf	Inf	0.00730761
c118470_g2_i2	0	54.6384	Inf	Inf	0.00730761
c136724_g2_i5	0	54.6384	Inf	Inf	0.00730761
c141254_g1_i5	0	54.6384	Inf	Inf	0.00730761
c282645_g1_i1	0	54.6384	Inf	Inf	0.00730761
c122250_g1_i2	0	53.5001	Inf	Inf	0.0077472
c137308_g1_i1	0	53.5001	Inf	Inf	0.0077472
c139662_g1_i6	0	53.5001	Inf	Inf	0.0077472
c142428_g1_i7	0	53.5001	Inf	Inf	0.0077472
c143420_g3_i4	0	53.5001	Inf	Inf	0.0077472
c144919_g1_i9	0	53.5001	Inf	Inf	0.0077472
c145032_g2_i3	0	53.5001	Inf	Inf	0.0077472
c130163_g1_i1	0	52.3618	Inf	Inf	0.00822065
c137646_g2_i1	0	52.3618	Inf	Inf	0.00822065
c140465_g1_i4	0	52.3618	Inf	Inf	0.00822065
c140665_g1_i1	0	52.3618	Inf	Inf	0.00822065
c141917_g1_i1	0	52.3618	Inf	Inf	0.00822065
c142241_g1_i1	0	52.3618	Inf	Inf	0.00822065
c144010_g1_i3	0	52.3618	Inf	Inf	0.00822065
c106355_g1_i1	0	51.2235	Inf	Inf	0.00873137
c108072_g1_i1	0	51.2235	Inf	Inf	0.00873137
c113819_g1_i1	0	51.2235	Inf	Inf	0.00873137
c119722_g1_i2	0	51.2235	Inf	Inf	0.00873137
c124400_g1_i7	0	51.2235	Inf	Inf	0.00873137
c127673_g1_i1	0	51.2235	Inf	Inf	0.00873137
c129395_g1_i2	0	51.2235	Inf	Inf	0.00873137
c132672_g1_i1	0	51.2235	Inf	Inf	0.00873137
c136644_g1_i2	0	51.2235	Inf	Inf	0.00873137
c141640_g1_i2	0	51.2235	Inf	Inf	0.00873137
c143783_g4_i3	0	51.2235	Inf	Inf	0.00873137
c147192_g2_i8	0	51.2235	Inf	Inf	0.00873137
c147898_g3_i6	0	51.2235	Inf	Inf	0.00873137
c16166_g1_i1	0	51.2235	Inf	Inf	0.00873137
c93405_g1_i1	0	51.2235	Inf	Inf	0.00873137
c96306_g1_i1	0	51.2235	Inf	Inf	0.00873137
c132071_g2_i1	0	50.0852	Inf	Inf	0.00928309
c134120_g2_i7	0	50.0852	Inf	Inf	0.00928309
c134988_g1_i2	0	50.0852	Inf	Inf	0.00928309
c139680_g1_i3	0	50.0852	Inf	Inf	0.00928309
c140170_g1_i1	0	50.0852	Inf	Inf	0.00928309
c140644_g1_i2	0	50.0852	Inf	Inf	0.00928309
c143159_g1_i11	0	50.0852	Inf	Inf	0.00928309
c143706_g1_i4	0	50.0852	Inf	Inf	0.00928309
c144224_g1_i1	0	50.0852	Inf	Inf	0.00928309
c144388_g3_i1	0	50.0852	Inf	Inf	0.00928309
c147236_g2_i5	0	50.0852	Inf	Inf	0.00928309
c147927_g1_i5	0	50.0852	Inf	Inf	0.00928309
c176506_g1_i1	0	50.0852	Inf	Inf	0.00928309
c133292_g2_i1	0	48.9469	Inf	Inf	0.00987917
c139420_g1_i3	0	48.9469	Inf	Inf	0.00987917
c143164_g1_i3	0	48.9469	Inf	Inf	0.00987917
c146143_g1_i1	0	48.9469	Inf	Inf	0.00987917
c146591_g2_i5	0	48.9469	Inf	Inf	0.00987917
c227336_g1_i1	0	48.9469	Inf	Inf	0.00987917
c255338_g1_i1	0	48.9469	Inf	Inf	0.00987917
c55587_g1_i1	0	48.9469	Inf	Inf	0.00987917
c110867_g1_i1	0	47.8086	Inf	Inf	0.0105235
c123518_g1_i3	0	47.8086	Inf	Inf	0.0105235
c124217_g1_i1	0	47.8086	Inf	Inf	0.0105235
c139177_g1_i5	0	47.8086	Inf	Inf	0.0105235
c142844_g1_i7	0	47.8086	Inf	Inf	0.0105235
c143202_g3_i1	0	47.8086	Inf	Inf	0.0105235
c143434_g1_i3	0	47.8086	Inf	Inf	0.0105235
c143500_g1_i3	0	47.8086	Inf	Inf	0.0105235
c146338_g1_i2	0	47.8086	Inf	Inf	0.0105235
c146728_g1_i1	0	47.8086	Inf	Inf	0.0105235
c73981_g1_i1	0	47.8086	Inf	Inf	0.0105235
c10096_g1_i1	0	46.6703	Inf	Inf	0.0112206
c13366_g1_i1	0	46.6703	Inf	Inf	0.0112206
c135488_g1_i10	0	46.6703	Inf	Inf	0.0112206
c139247_g2_i7	0	46.6703	Inf	Inf	0.0112206
c140409_g1_i1	0	46.6703	Inf	Inf	0.0112206
c141116_g1_i2	0	46.6703	Inf	Inf	0.0112206
c143757_g1_i1	0	46.6703	Inf	Inf	0.0112206
c143899_g1_i5	0	46.6703	Inf	Inf	0.0112206
c144575_g1_i4	0	46.6703	Inf	Inf	0.0112206
c144751_g1_i1	0	46.6703	Inf	Inf	0.0112206
c145031_g2_i5	0	46.6703	Inf	Inf	0.0112206
c37348_g1_i1	0	46.6703	Inf	Inf	0.0112206
c129408_g1_i5	0	45.532	Inf	Inf	0.0119752
c136222_g1_i4	0	45.532	Inf	Inf	0.0119752
c138895_g1_i1	0	45.532	Inf	Inf	0.0119752
c139823_g1_i6	0	45.532	Inf	Inf	0.0119752
c141121_g1_i1	0	45.532	Inf	Inf	0.0119752
c141167_g1_i4	0	45.532	Inf	Inf	0.0119752
c141545_g1_i3	0	45.532	Inf	Inf	0.0119752
c142842_g2_i3	0	45.532	Inf	Inf	0.0119752
c143636_g4_i7	0	45.532	Inf	Inf	0.0119752
c145283_g1_i1	0	45.532	Inf	Inf	0.0119752
c147991_g2_i3	0	45.532	Inf	Inf	0.0119752
c96362_g1_i1	0	45.532	Inf	Inf	0.0119752
c104323_g1_i1	0	44.3937	Inf	Inf	0.0127928
c121861_g1_i1	0	44.3937	Inf	Inf	0.0127928
c125794_g1_i3	0	44.3937	Inf	Inf	0.0127928
c132983_g1_i1	0	44.3937	Inf	Inf	0.0127928
c135029_g1_i1	0	44.3937	Inf	Inf	0.0127928
c135284_g1_i3	0	44.3937	Inf	Inf	0.0127928
c136758_g1_i9	0	44.3937	Inf	Inf	0.0127928
c140979_g1_i3	0	44.3937	Inf	Inf	0.0127928
c141490_g1_i5	0	44.3937	Inf	Inf	0.0127928
c141527_g1_i6	0	44.3937	Inf	Inf	0.0127928
c146877_g1_i9	0	44.3937	Inf	Inf	0.0127928
c147192_g2_i5	0	44.3937	Inf	Inf	0.0127928
c74284_g1_i1	0	44.3937	Inf	Inf	0.0127928
c129717_g1_i2	0	43.2554	Inf	Inf	0.0136792
c131379_g1_i1	0	43.2554	Inf	Inf	0.0136792
c142687_g1_i3	0	43.2554	Inf	Inf	0.0136792
c144086_g1_i2	0	43.2554	Inf	Inf	0.0136792
c144314_g1_i4	0	43.2554	Inf	Inf	0.0136792
c144590_g2_i4	0	43.2554	Inf	Inf	0.0136792
c147066_g1_i10	0	43.2554	Inf	Inf	0.0136792
c149379_g1_i1	0	43.2554	Inf	Inf	0.0136792
c44974_g1_i1	0	43.2554	Inf	Inf	0.0136792
c54251_g1_i2	0	43.2554	Inf	Inf	0.0136792
c124203_g1_i2	0	42.1171	Inf	Inf	0.014641
c128805_g1_i1	0	42.1171	Inf	Inf	0.014641
c132175_g1_i3	0	42.1171	Inf	Inf	0.014641
c133900_g1_i1	0	42.1171	Inf	Inf	0.014641
c135299_g1_i5	0	42.1171	Inf	Inf	0.014641
c135493_g1_i2	0	42.1171	Inf	Inf	0.014641
c138117_g1_i1	0	42.1171	Inf	Inf	0.014641
c142411_g3_i1	0	42.1171	Inf	Inf	0.014641
c143956_g1_i4	0	42.1171	Inf	Inf	0.014641
c145164_g1_i7	0	42.1171	Inf	Inf	0.014641
c147697_g1_i4	0	42.1171	Inf	Inf	0.014641
c246375_g1_i1	0	42.1171	Inf	Inf	0.014641
c97571_g1_i2	0	42.1171	Inf	Inf	0.014641
c99314_g1_i1	0	42.1171	Inf	Inf	0.014641
c105508_g1_i1	0	40.9788	Inf	Inf	0.0156852
c107821_g2_i1	0	40.9788	Inf	Inf	0.0156852
c116859_g1_i1	0	40.9788	Inf	Inf	0.0156852
c117879_g1_i1	0	40.9788	Inf	Inf	0.0156852
c11994_g1_i1	0	40.9788	Inf	Inf	0.0156852
c138025_g1_i3	0	40.9788	Inf	Inf	0.0156852
c138144_g1_i1	0	40.9788	Inf	Inf	0.0156852
c138951_g1_i12	0	40.9788	Inf	Inf	0.0156852
c139119_g3_i3	0	40.9788	Inf	Inf	0.0156852
c139318_g1_i7	0	40.9788	Inf	Inf	0.0156852
c140163_g3_i2	0	40.9788	Inf	Inf	0.0156852
c147727_g2_i3	0	40.9788	Inf	Inf	0.0156852
c147991_g2_i1	0	40.9788	Inf	Inf	0.0156852
c150174_g1_i1	0	40.9788	Inf	Inf	0.0156852
c195977_g1_i1	0	40.9788	Inf	Inf	0.0156852
c91631_g1_i1	0	40.9788	Inf	Inf	0.0156852
c101574_g1_i1	0	39.8405	Inf	Inf	0.0168197
c104896_g1_i1	0	39.8405	Inf	Inf	0.0168197
c106408_g1_i1	0	39.8405	Inf	Inf	0.0168197
c118293_g2_i1	0	39.8405	Inf	Inf	0.0168197
c123513_g1_i1	0	39.8405	Inf	Inf	0.0168197
c123775_g2_i3	0	39.8405	Inf	Inf	0.0168197
c127032_g1_i1	0	39.8405	Inf	Inf	0.0168197
c133593_g1_i2	0	39.8405	Inf	Inf	0.0168197
c135515_g1_i1	0	39.8405	Inf	Inf	0.0168197
c137680_g1_i6	0	39.8405	Inf	Inf	0.0168197
c138879_g1_i3	0	39.8405	Inf	Inf	0.0168197
c140820_g1_i13	0	39.8405	Inf	Inf	0.0168197
c142198_g3_i5	0	39.8405	Inf	Inf	0.0168197
c143647_g1_i2	0	39.8405	Inf	Inf	0.0168197
c143950_g3_i4	0	39.8405	Inf	Inf	0.0168197
c146774_g1_i7	0	39.8405	Inf	Inf	0.0168197
c146964_g1_i8	0	39.8405	Inf	Inf	0.0168197
c172201_g1_i1	0	39.8405	Inf	Inf	0.0168197
c124400_g1_i2	0	38.7022	Inf	Inf	0.0180533
c133831_g1_i2	0	38.7022	Inf	Inf	0.0180533
c138527_g4_i1	0	38.7022	Inf	Inf	0.0180533
c140916_g2_i4	0	38.7022	Inf	Inf	0.0180533
c143084_g2_i4	0	38.7022	Inf	Inf	0.0180533
c144577_g2_i1	0	38.7022	Inf	Inf	0.0180533
c145559_g1_i1	0	38.7022	Inf	Inf	0.0180533
c145893_g1_i2	0	38.7022	Inf	Inf	0.0180533
c146280_g1_i18	0	38.7022	Inf	Inf	0.0180533
c146810_g1_i8	0	38.7022	Inf	Inf	0.0180533
c146911_g6_i1	0	38.7022	Inf	Inf	0.0180533
c257116_g1_i1	0	38.7022	Inf	Inf	0.0180533
c99983_g1_i1	0	38.7022	Inf	Inf	0.0180533
c114176_g1_i1	0	37.5639	Inf	Inf	0.0193954
c128151_g2_i3	0	37.5639	Inf	Inf	0.0193954
c130440_g1_i3	0	37.5639	Inf	Inf	0.0193954
c137034_g2_i4	0	37.5639	Inf	Inf	0.0193954
c144996_g2_i4	0	37.5639	Inf	Inf	0.0193954
c147352_g1_i3	0	37.5639	Inf	Inf	0.0193954
c198848_g1_i1	0	37.5639	Inf	Inf	0.0193954
c111454_g1_i2	0	36.4256	Inf	Inf	0.0208567
c116955_g1_i1	0	36.4256	Inf	Inf	0.0208567
c119952_g2_i2	0	36.4256	Inf	Inf	0.0208567
c132349_g1_i3	0	36.4256	Inf	Inf	0.0208567
c139318_g1_i14	0	36.4256	Inf	Inf	0.0208567
c142102_g1_i1	0	36.4256	Inf	Inf	0.0208567
c143032_g5_i8	0	36.4256	Inf	Inf	0.0208567
c143777_g2_i4	0	36.4256	Inf	Inf	0.0208567
c143998_g3_i3	0	36.4256	Inf	Inf	0.0208567
c145862_g1_i2	0	36.4256	Inf	Inf	0.0208567
c146123_g2_i8	0	36.4256	Inf	Inf	0.0208567
c146475_g2_i6	0	36.4256	Inf	Inf	0.0208567
c147204_g4_i1	0	36.4256	Inf	Inf	0.0208567
c288621_g1_i1	0	36.4256	Inf	Inf	0.0208567
c60904_g1_i1	0	36.4256	Inf	Inf	0.0208567
c116722_g1_i1	0	35.2873	Inf	Inf	0.0224488
c117744_g1_i1	0	35.2873	Inf	Inf	0.0224488
c123386_g1_i2	0	35.2873	Inf	Inf	0.0224488
c125168_g1_i1	0	35.2873	Inf	Inf	0.0224488
c136785_g1_i2	0	35.2873	Inf	Inf	0.0224488
c139662_g1_i7	0	35.2873	Inf	Inf	0.0224488
c140698_g2_i2	0	35.2873	Inf	Inf	0.0224488
c142430_g3_i1	0	35.2873	Inf	Inf	0.0224488
c142668_g2_i2	0	35.2873	Inf	Inf	0.0224488
c142714_g1_i1	0	35.2873	Inf	Inf	0.0224488
c143674_g1_i2	0	35.2873	Inf	Inf	0.0224488
c144751_g1_i5	0	35.2873	Inf	Inf	0.0224488
c144769_g5_i1	0	35.2873	Inf	Inf	0.0224488
c144904_g1_i1	0	35.2873	Inf	Inf	0.0224488
c146325_g4_i2	0	35.2873	Inf	Inf	0.0224488
c147953_g3_i3	0	35.2873	Inf	Inf	0.0224488
c227838_g1_i1	0	35.2873	Inf	Inf	0.0224488
c23304_g1_i1	0	35.2873	Inf	Inf	0.0224488
c5880_g1_i1	0	35.2873	Inf	Inf	0.0224488
c86658_g1_i1	0	35.2873	Inf	Inf	0.0224488
c119377_g1_i1	0	34.149	Inf	Inf	0.0241844
c130116_g1_i6	0	34.149	Inf	Inf	0.0241844
c134973_g1_i2	0	34.149	Inf	Inf	0.0241844
c135501_g1_i2	0	34.149	Inf	Inf	0.0241844
c137843_g1_i9	0	34.149	Inf	Inf	0.0241844
c140553_g3_i1	0	34.149	Inf	Inf	0.0241844
c140801_g1_i3	0	34.149	Inf	Inf	0.0241844
c143419_g3_i5	0	34.149	Inf	Inf	0.0241844
c144590_g2_i3	0	34.149	Inf	Inf	0.0241844
c146652_g1_i3	0	34.149	Inf	Inf	0.0241844
c147455_g2_i4	0	34.149	Inf	Inf	0.0241844
c252945_g1_i1	0	34.149	Inf	Inf	0.0241844
c282087_g1_i1	0	34.149	Inf	Inf	0.0241844
c67779_g1_i1	0	34.149	Inf	Inf	0.0241844
c73973_g1_i1	0	34.149	Inf	Inf	0.0241844
c86896_g1_i2	0	34.149	Inf	Inf	0.0241844
c88523_g1_i1	0	34.149	Inf	Inf	0.0241844
c112708_g1_i1	0	33.0107	Inf	Inf	0.0260848
c129507_g1_i2	0	33.0107	Inf	Inf	0.0260848
c131355_g2_i1	0	33.0107	Inf	Inf	0.0260848
c131754_g1_i3	0	33.0107	Inf	Inf	0.0260848
c136222_g1_i8	0	33.0107	Inf	Inf	0.0260848
c138087_g1_i2	0	33.0107	Inf	Inf	0.0260848
c138339_g1_i1	0	33.0107	Inf	Inf	0.0260848
c140399_g1_i7	0	33.0107	Inf	Inf	0.0260848
c141082_g2_i4	0	33.0107	Inf	Inf	0.0260848
c141434_g1_i3	0	33.0107	Inf	Inf	0.0260848
c141490_g2_i6	0	33.0107	Inf	Inf	0.0260848
c142407_g1_i1	0	33.0107	Inf	Inf	0.0260848
c143512_g1_i1	0	33.0107	Inf	Inf	0.0260848
c146565_g1_i5	0	33.0107	Inf	Inf	0.0260848
c147202_g1_i1	0	33.0107	Inf	Inf	0.0260848
c206754_g1_i1	0	33.0107	Inf	Inf	0.0260848
c58123_g1_i1	0	33.0107	Inf	Inf	0.0260848
c108327_g1_i2	0	31.8724	Inf	Inf	0.0281819
c117304_g1_i1	0	31.8724	Inf	Inf	0.0281819
c122384_g1_i2	0	31.8724	Inf	Inf	0.0281819
c123507_g2_i6	0	31.8724	Inf	Inf	0.0281819
c123581_g2_i1	0	31.8724	Inf	Inf	0.0281819
c131226_g1_i1	0	31.8724	Inf	Inf	0.0281819
c134732_g1_i2	0	31.8724	Inf	Inf	0.0281819
c135715_g1_i1	0	31.8724	Inf	Inf	0.0281819
c136180_g1_i3	0	31.8724	Inf	Inf	0.0281819
c136339_g1_i3	0	31.8724	Inf	Inf	0.0281819
c137832_g2_i4	0	31.8724	Inf	Inf	0.0281819
c138593_g1_i3	0	31.8724	Inf	Inf	0.0281819
c138687_g1_i5	0	31.8724	Inf	Inf	0.0281819
c139281_g1_i3	0	31.8724	Inf	Inf	0.0281819
c140515_g1_i4	0	31.8724	Inf	Inf	0.0281819
c141139_g1_i4	0	31.8724	Inf	Inf	0.0281819
c142175_g1_i4	0	31.8724	Inf	Inf	0.0281819
c144193_g1_i8	0	31.8724	Inf	Inf	0.0281819
c144675_g2_i1	0	31.8724	Inf	Inf	0.0281819
c145991_g3_i1	0	31.8724	Inf	Inf	0.0281819
c146225_g1_i3	0	31.8724	Inf	Inf	0.0281819
c146688_g1_i1	0	31.8724	Inf	Inf	0.0281819
c168731_g1_i1	0	31.8724	Inf	Inf	0.0281819
c18471_g1_i1	0	31.8724	Inf	Inf	0.0281819
c58380_g1_i1	0	31.8724	Inf	Inf	0.0281819
c60563_g1_i1	0	31.8724	Inf	Inf	0.0281819
c102360_g1_i1	0	30.7341	Inf	Inf	0.0304974
c109167_g1_i1	0	30.7341	Inf	Inf	0.0304974
c122540_g1_i1	0	30.7341	Inf	Inf	0.0304974
c123273_g1_i2	0	30.7341	Inf	Inf	0.0304974
c125388_g1_i1	0	30.7341	Inf	Inf	0.0304974
c132156_g1_i1	0	30.7341	Inf	Inf	0.0304974
c134273_g1_i4	0	30.7341	Inf	Inf	0.0304974
c139522_g2_i3	0	30.7341	Inf	Inf	0.0304974
c140262_g1_i1	0	30.7341	Inf	Inf	0.0304974
c141336_g1_i1	0	30.7341	Inf	Inf	0.0304974
c143523_g1_i7	0	30.7341	Inf	Inf	0.0304974
c144422_g2_i5	0	30.7341	Inf	Inf	0.0304974
c146346_g1_i5	0	30.7341	Inf	Inf	0.0304974
c146469_g2_i10	0	30.7341	Inf	Inf	0.0304974
c147455_g3_i1	0	30.7341	Inf	Inf	0.0304974
c147689_g1_i11	0	30.7341	Inf	Inf	0.0304974
c230498_g1_i1	0	30.7341	Inf	Inf	0.0304974
c35788_g1_i1	0	30.7341	Inf	Inf	0.0304974
c4253_g1_i2	0	30.7341	Inf	Inf	0.0304974
c58150_g1_i1	0	30.7341	Inf	Inf	0.0304974
c85266_g1_i1	0	30.7341	Inf	Inf	0.0304974
c113955_g1_i1	0	29.5958	Inf	Inf	0.0330543
c114594_g1_i3	0	29.5958	Inf	Inf	0.0330543
c115264_g1_i1	0	29.5958	Inf	Inf	0.0330543
c119421_g1_i1	0	29.5958	Inf	Inf	0.0330543
c119594_g1_i1	0	29.5958	Inf	Inf	0.0330543
c119952_g2_i3	0	29.5958	Inf	Inf	0.0330543
c120450_g1_i1	0	29.5958	Inf	Inf	0.0330543
c121248_g1_i1	0	29.5958	Inf	Inf	0.0330543
c130910_g1_i1	0	29.5958	Inf	Inf	0.0330543
c131193_g1_i1	0	29.5958	Inf	Inf	0.0330543
c131345_g3_i2	0	29.5958	Inf	Inf	0.0330543
c132542_g1_i1	0	29.5958	Inf	Inf	0.0330543
c132967_g1_i2	0	29.5958	Inf	Inf	0.0330543
c133553_g1_i1	0	29.5958	Inf	Inf	0.0330543
c135352_g1_i4	0	29.5958	Inf	Inf	0.0330543
c136213_g1_i1	0	29.5958	Inf	Inf	0.0330543
c137644_g1_i1	0	29.5958	Inf	Inf	0.0330543
c138277_g1_i4	0	29.5958	Inf	Inf	0.0330543
c139549_g4_i1	0	29.5958	Inf	Inf	0.0330543
c139662_g1_i9	0	29.5958	Inf	Inf	0.0330543
c141307_g2_i3	0	29.5958	Inf	Inf	0.0330543
c141336_g2_i2	0	29.5958	Inf	Inf	0.0330543
c141799_g2_i4	0	29.5958	Inf	Inf	0.0330543
c141813_g2_i2	0	29.5958	Inf	Inf	0.0330543
c145531_g1_i1	0	29.5958	Inf	Inf	0.0330543
c147266_g3_i1	0	29.5958	Inf	Inf	0.0330543
c281114_g1_i1	0	29.5958	Inf	Inf	0.0330543
c37852_g1_i1	0	29.5958	Inf	Inf	0.0330543
c82508_g1_i1	0	29.5958	Inf	Inf	0.0330543
c115284_g1_i2	0	28.4575	Inf	Inf	0.0358777
c115363_g1_i1	0	28.4575	Inf	Inf	0.0358777
c117958_g1_i3	0	28.4575	Inf	Inf	0.0358777
c122360_g1_i1	0	28.4575	Inf	Inf	0.0358777
c126394_g1_i2	0	28.4575	Inf	Inf	0.0358777
c126908_g2_i1	0	28.4575	Inf	Inf	0.0358777
c127730_g1_i2	0	28.4575	Inf	Inf	0.0358777
c132194_g1_i1	0	28.4575	Inf	Inf	0.0358777
c132795_g1_i8	0	28.4575	Inf	Inf	0.0358777
c134229_g4_i3	0	28.4575	Inf	Inf	0.0358777
c134470_g1_i3	0	28.4575	Inf	Inf	0.0358777
c135855_g1_i4	0	28.4575	Inf	Inf	0.0358777
c136222_g1_i3	0	28.4575	Inf	Inf	0.0358777
c136797_g1_i2	0	28.4575	Inf	Inf	0.0358777
c138339_g2_i2	0	28.4575	Inf	Inf	0.0358777
c139823_g1_i5	0	28.4575	Inf	Inf	0.0358777
c140863_g1_i1	0	28.4575	Inf	Inf	0.0358777
c141677_g1_i10	0	28.4575	Inf	Inf	0.0358777
c142640_g1_i6	0	28.4575	Inf	Inf	0.0358777
c143032_g5_i6	0	28.4575	Inf	Inf	0.0358777
c143291_g1_i2	0	28.4575	Inf	Inf	0.0358777
c143291_g1_i6	0	28.4575	Inf	Inf	0.0358777
c143672_g1_i7	0	28.4575	Inf	Inf	0.0358777
c144251_g1_i2	0	28.4575	Inf	Inf	0.0358777
c145981_g1_i1	0	28.4575	Inf	Inf	0.0358777
c145993_g2_i1	0	28.4575	Inf	Inf	0.0358777
c156396_g1_i1	0	28.4575	Inf	Inf	0.0358777
c17456_g1_i1	0	28.4575	Inf	Inf	0.0358777
c23627_g1_i1	0	28.4575	Inf	Inf	0.0358777
c279426_g1_i1	0	28.4575	Inf	Inf	0.0358777
c43488_g1_i1	0	28.4575	Inf	Inf	0.0358777
c68049_g1_i1	0	28.4575	Inf	Inf	0.0358777
c97118_g1_i1	0	28.4575	Inf	Inf	0.0358777
c100122_g1_i1	0	27.3192	Inf	Inf	0.0389952
c112760_g1_i1	0	27.3192	Inf	Inf	0.0389952
c119475_g1_i1	0	27.3192	Inf	Inf	0.0389952
c120189_g1_i4	0	27.3192	Inf	Inf	0.0389952
c123032_g1_i1	0	27.3192	Inf	Inf	0.0389952
c125843_g1_i1	0	27.3192	Inf	Inf	0.0389952
c129711_g1_i1	0	27.3192	Inf	Inf	0.0389952
c129963_g1_i1	0	27.3192	Inf	Inf	0.0389952
c132674_g1_i2	0	27.3192	Inf	Inf	0.0389952
c133815_g1_i3	0	27.3192	Inf	Inf	0.0389952
c133938_g1_i6	0	27.3192	Inf	Inf	0.0389952
c136643_g1_i4	0	27.3192	Inf	Inf	0.0389952
c138991_g1_i1	0	27.3192	Inf	Inf	0.0389952
c139340_g5_i1	0	27.3192	Inf	Inf	0.0389952
c139625_g1_i3	0	27.3192	Inf	Inf	0.0389952
c140264_g2_i1	0	27.3192	Inf	Inf	0.0389952
c140484_g1_i6	0	27.3192	Inf	Inf	0.0389952
c140887_g1_i2	0	27.3192	Inf	Inf	0.0389952
c141383_g1_i2	0	27.3192	Inf	Inf	0.0389952
c141847_g1_i2	0	27.3192	Inf	Inf	0.0389952
c142067_g2_i2	0	27.3192	Inf	Inf	0.0389952
c142167_g1_i3	0	27.3192	Inf	Inf	0.0389952
c142816_g1_i5	0	27.3192	Inf	Inf	0.0389952
c143160_g1_i3	0	27.3192	Inf	Inf	0.0389952
c144175_g1_i8	0	27.3192	Inf	Inf	0.0389952
c144898_g1_i2	0	27.3192	Inf	Inf	0.0389952
c145428_g1_i3	0	27.3192	Inf	Inf	0.0389952
c145531_g1_i2	0	27.3192	Inf	Inf	0.0389952
c145588_g1_i6	0	27.3192	Inf	Inf	0.0389952
c146713_g1_i8	0	27.3192	Inf	Inf	0.0389952
c147035_g1_i2	0	27.3192	Inf	Inf	0.0389952
c147679_g2_i2	0	27.3192	Inf	Inf	0.0389952
c167879_g1_i1	0	27.3192	Inf	Inf	0.0389952
c198408_g1_i1	0	27.3192	Inf	Inf	0.0389952
c54491_g1_i1	0	27.3192	Inf	Inf	0.0389952
c57558_g2_i1	0	27.3192	Inf	Inf	0.0389952
c76196_g1_i1	0	27.3192	Inf	Inf	0.0389952
c83476_g1_i2	0	27.3192	Inf	Inf	0.0389952
c89222_g1_i1	0	27.3192	Inf	Inf	0.0389952
c112192_g2_i1	0	26.1809	Inf	Inf	0.0424367
c113714_g1_i1	0	26.1809	Inf	Inf	0.0424367
c118303_g1_i1	0	26.1809	Inf	Inf	0.0424367
c121846_g1_i6	0	26.1809	Inf	Inf	0.0424367
c124510_g1_i4	0	26.1809	Inf	Inf	0.0424367
c127093_g1_i2	0	26.1809	Inf	Inf	0.0424367
c127487_g1_i4	0	26.1809	Inf	Inf	0.0424367
c127492_g1_i1	0	26.1809	Inf	Inf	0.0424367
c128643_g1_i2	0	26.1809	Inf	Inf	0.0424367
c130416_g4_i2	0	26.1809	Inf	Inf	0.0424367
c132242_g1_i1	0	26.1809	Inf	Inf	0.0424367
c132676_g1_i1	0	26.1809	Inf	Inf	0.0424367
c133657_g1_i2	0	26.1809	Inf	Inf	0.0424367
c134097_g1_i2	0	26.1809	Inf	Inf	0.0424367
c135256_g1_i2	0	26.1809	Inf	Inf	0.0424367
c135301_g1_i3	0	26.1809	Inf	Inf	0.0424367
c135625_g1_i1	0	26.1809	Inf	Inf	0.0424367
c136085_g1_i2	0	26.1809	Inf	Inf	0.0424367
c137412_g2_i2	0	26.1809	Inf	Inf	0.0424367
c138527_g4_i2	0	26.1809	Inf	Inf	0.0424367
c140657_g1_i7	0	26.1809	Inf	Inf	0.0424367
c142589_g1_i3	0	26.1809	Inf	Inf	0.0424367
c143750_g2_i4	0	26.1809	Inf	Inf	0.0424367
c144251_g1_i6	0	26.1809	Inf	Inf	0.0424367
c144849_g2_i8	0	26.1809	Inf	Inf	0.0424367
c144998_g1_i9	0	26.1809	Inf	Inf	0.0424367
c145006_g1_i5	0	26.1809	Inf	Inf	0.0424367
c145101_g1_i4	0	26.1809	Inf	Inf	0.0424367
c146592_g1_i1	0	26.1809	Inf	Inf	0.0424367
c146737_g1_i5	0	26.1809	Inf	Inf	0.0424367
c147159_g1_i9	0	26.1809	Inf	Inf	0.0424367
c150898_g1_i1	0	26.1809	Inf	Inf	0.0424367
c195910_g1_i1	0	26.1809	Inf	Inf	0.0424367
c208521_g1_i1	0	26.1809	Inf	Inf	0.0424367
c224941_g1_i1	0	26.1809	Inf	Inf	0.0424367
c259856_g1_i1	0	26.1809	Inf	Inf	0.0424367
c279611_g1_i1	0	26.1809	Inf	Inf	0.0424367
c290873_g1_i1	0	26.1809	Inf	Inf	0.0424367
c54462_g1_i1	0	26.1809	Inf	Inf	0.0424367
c67870_g1_i1	0	26.1809	Inf	Inf	0.0424367
c85012_g1_i1	0	26.1809	Inf	Inf	0.0424367
c96392_g1_i1	0	26.1809	Inf	Inf	0.0424367
c103544_g1_i1	0	25.0426	Inf	Inf	0.0462341
c107868_g1_i1	0	25.0426	Inf	Inf	0.0462341
c111977_g1_i1	0	25.0426	Inf	Inf	0.0462341
c115175_g1_i1	0	25.0426	Inf	Inf	0.0462341
c122129_g1_i1	0	25.0426	Inf	Inf	0.0462341
c126120_g2_i3	0	25.0426	Inf	Inf	0.0462341
c127578_g1_i2	0	25.0426	Inf	Inf	0.0462341
c127707_g1_i1	0	25.0426	Inf	Inf	0.0462341
c130253_g1_i1	0	25.0426	Inf	Inf	0.0462341
c132339_g3_i5	0	25.0426	Inf	Inf	0.0462341
c133758_g2_i2	0	25.0426	Inf	Inf	0.0462341
c137575_g1_i6	0	25.0426	Inf	Inf	0.0462341
c140165_g1_i1	0	25.0426	Inf	Inf	0.0462341
c141452_g1_i2	0	25.0426	Inf	Inf	0.0462341
c141599_g2_i2	0	25.0426	Inf	Inf	0.0462341
c142461_g1_i1	0	25.0426	Inf	Inf	0.0462341
c142529_g1_i12	0	25.0426	Inf	Inf	0.0462341
c142810_g1_i2	0	25.0426	Inf	Inf	0.0462341
c142844_g1_i2	0	25.0426	Inf	Inf	0.0462341
c143649_g2_i1	0	25.0426	Inf	Inf	0.0462341
c144078_g1_i5	0	25.0426	Inf	Inf	0.0462341
c146379_g6_i1	0	25.0426	Inf	Inf	0.0462341
c146578_g1_i4	0	25.0426	Inf	Inf	0.0462341
c147578_g1_i4	0	25.0426	Inf	Inf	0.0462341
c147689_g1_i4	0	25.0426	Inf	Inf	0.0462341
c147927_g1_i4	0	25.0426	Inf	Inf	0.0462341
c148000_g2_i2	0	25.0426	Inf	Inf	0.0462341
c167525_g1_i1	0	25.0426	Inf	Inf	0.0462341
c203658_g1_i1	0	25.0426	Inf	Inf	0.0462341
c204100_g1_i1	0	25.0426	Inf	Inf	0.0462341
c237467_g1_i1	0	25.0426	Inf	Inf	0.0462341
c253591_g1_i1	0	25.0426	Inf	Inf	0.0462341
c278538_g1_i1	0	25.0426	Inf	Inf	0.0462341
c288119_g1_i1	0	25.0426	Inf	Inf	0.0462341
c34786_g1_i2	0	25.0426	Inf	Inf	0.0462341
c46195_g1_i1	0	25.0426	Inf	Inf	0.0462341
c51769_g1_i1	0	25.0426	Inf	Inf	0.0462341
c68002_g1_i1	0	25.0426	Inf	Inf	0.0462341
c92241_g1_i2	0	25.0426	Inf	Inf	0.0462341
c96952_g1_i1	0	25.0426	Inf	Inf	0.0462341
c98957_g1_i1	0	25.0426	Inf	Inf	0.0462341
c144186_g1_i2	1637.53	301.649	0.18421	-2.44058	0.0498877
c126944_g1_i1	1410.88	256.117	0.181531	-2.46171	0.0474511
c147770_g4_i2	1365.19	247.011	0.180935	-2.46646	0.0469818
c128832_g1_i1	1147.33	207.171	0.180568	-2.46938	0.0466874
c128141_g1_i3	818.765	146.841	0.179344	-2.4792	0.0475893
c140981_g1_i4	903.98	161.639	0.178808	-2.48352	0.046497
c136483_g1_i1	795.924	142.287	0.17877	-2.48382	0.0474724
c143638_g1_i1	1066.5	190.096	0.178242	-2.48809	0.0453627
c123471_g2_i1	1273.83	226.522	0.177827	-2.49145	0.0448943
c143296_g2_i7	636.036	112.692	0.177178	-2.49673	0.0491028
c145574_g1_i3	916.279	161.639	0.176408	-2.50302	0.0448902
c131441_g1_i1	867.961	151.394	0.174425	-2.51932	0.0440085
c89792_g1_i1	1068.26	185.543	0.173687	-2.52544	0.0425175
c118556_g1_i1	2254.24	390.437	0.173201	-2.52948	0.0454493
c147756_g1_i2	1233.42	212.862	0.172579	-2.53467	0.0416262
c140023_g1_i3	553.457	94.4789	0.170707	-2.55041	0.0471387
c147170_g1_i2	1438.99	242.458	0.168492	-2.56925	0.0393644
c143156_g1_i2	711.588	119.521	0.167965	-2.57377	0.0418547
c129964_g1_i1	455.065	76.2661	0.167594	-2.57696	0.0490658
c124094_g1_i4	645.7	108.138	0.167475	-2.57798	0.042736
c146020_g1_i1	831.064	138.873	0.167102	-2.5812	0.0398884
c143452_g1_i1	1894.05	315.309	0.166473	-2.58664	0.0395523
c144358_g1_i2	2068	340.352	0.16458	-2.60314	0.0391369
c139157_g1_i2	729.158	119.521	0.163917	-2.60896	0.0391837
c114515_g1_i1	604.41	99.0321	0.163849	-2.60956	0.0414468
c2960_g1_i1	2441.36	398.405	0.16319	-2.61538	0.0400359
c128868_g1_i2	1102.52	179.851	0.163127	-2.61593	0.0362159
c116779_g1_i1	2601.25	423.447	0.162786	-2.61895	0.0405905
c143727_g1_i5	538.522	87.6491	0.162758	-2.6192	0.0426197
c124495_g1_i1	2603.88	423.447	0.162622	-2.62041	0.0405012
c147770_g4_i4	1033.12	166.192	0.160864	-2.63609	0.03513
c145318_g1_i1	532.373	85.3725	0.160362	-2.64059	0.0413596
c108848_g1_i2	610.56	97.8938	0.160334	-2.64084	0.039211
c141669_g1_i2	664.148	105.862	0.159395	-2.64932	0.0375893
c145553_g1_i4	1109.55	175.298	0.15799	-2.66209	0.0333617
c24469_g1_i1	542.915	85.3725	0.157248	-2.66888	0.0391726
c135317_g1_i1	472.635	73.9895	0.156547	-2.67533	0.0412645
c146473_g1_i1	335.588	52.3618	0.15603	-2.68011	0.0493971
c2960_g2_i1	3587.81	556.629	0.155145	-2.68832	0.0409466
c142401_g2_i1	352.28	54.6384	0.155099	-2.68873	0.0473726
c129656_g1_i1	891.681	137.734	0.154466	-2.69464	0.0323296
c144497_g2_i2	435.738	67.1597	0.154129	-2.69779	0.041483
c145576_g1_i4	4057.81	624.927	0.154006	-2.69894	0.0427171
c140602_g2_i1	1624.35	249.288	0.153469	-2.70398	0.031318
c147755_g1_i6	1706.05	261.809	0.153459	-2.70408	0.0315235
c147673_g1_i2	410.261	62.6065	0.152602	-2.71216	0.0418954
c134113_g1_i2	539.401	81.9576	0.151942	-2.71841	0.0362167
c131336_g2_i3	352.28	53.5001	0.151868	-2.71911	0.0452726
c145374_g2_i4	685.233	103.585	0.151168	-2.72577	0.0326864
c131290_g1_i1	581.569	87.6491	0.150711	-2.73014	0.0344157
c135949_g1_i1	862.69	129.766	0.15042	-2.73293	0.0304137
c106959_g1_i1	600.018	89.9257	0.149872	-2.7382	0.0335377
c145625_g1_i3	404.111	60.3299	0.14929	-2.74381	0.0402265
c143971_g1_i3	282.878	42.1171	0.148888	-2.7477	0.0499993
c251385_g1_i1	4805.41	714.852	0.14876	-2.74894	0.0431544
c135706_g1_i1	3832.03	566.873	0.14793	-2.75701	0.0376386
c130338_g2_i3	309.233	45.532	0.147242	-2.76374	0.0460387
c139431_g1_i1	621.102	91.064	0.146617	-2.76988	0.0313737
c127150_g1_i1	932.97	136.596	0.14641	-2.77192	0.0279807
c132434_g1_i1	350.523	51.2235	0.146135	-2.77463	0.0417871
c133807_g1_i1	1359.92	198.064	0.145644	-2.77949	0.0269296
c141548_g4_i1	821.401	119.521	0.145509	-2.78082	0.0282536
c146983_g1_i1	603.532	87.6491	0.145227	-2.78362	0.0309961
c123470_g2_i3	283.757	40.9788	0.144415	-2.7917	0.046882
c134113_g1_i1	1923.92	277.745	0.144364	-2.79222	0.0274694
c82602_g1_i1	520.952	75.1278	0.144212	-2.79373	0.0325063
c132239_g1_i2	736.186	105.862	0.143798	-2.79789	0.0282302
c170994_g1_i1	332.953	47.8086	0.14359	-2.79998	0.041584
c140549_g1_i1	2643.42	379.054	0.143395	-2.80193	0.0295888
c146025_g2_i1	1041.03	149.117	0.143241	-2.80349	0.0260435
c58161_g1_i1	254.766	36.4256	0.142977	-2.80615	0.0495966
c138813_g1_i2	350.523	50.0852	0.142887	-2.80705	0.0397985
c135581_g1_i1	406.747	58.0533	0.142726	-2.80868	0.0362247
c130278_g1_i1	328.56	46.6703	0.142045	-2.81558	0.0409899
c129597_g1_i1	1495.21	211.724	0.141601	-2.8201	0.0251463
c137259_g2_i1	1185.98	167.33	0.14109	-2.82531	0.0247854
c146801_g1_i1	3714.31	523.618	0.140973	-2.82651	0.0329061
c120002_g1_i1	1945.88	273.192	0.140395	-2.83244	0.0255935
c143578_g2_i4	954.055	133.181	0.139595	-2.84068	0.0246475
c129924_g1_i1	1796.54	250.426	0.139394	-2.84276	0.0247156
c135241_g1_i7	436.616	60.3299	0.138176	-2.85542	0.0322825
c147864_g2_i3	387.42	53.5001	0.138093	-2.85629	0.0346441
c147941_g2_i3	819.644	112.692	0.137489	-2.86262	0.024457
c135584_g1_i2	1044.54	143.426	0.13731	-2.86449	0.0233109
c128106_g1_i1	1834.31	249.288	0.135902	-2.87936	0.0232
c140886_g1_i1	234.56	31.8724	0.135881	-2.87958	0.0477435
c111275_g1_i1	3320.74	450.767	0.135743	-2.88105	0.0283154
c145176_g1_i2	302.205	40.9788	0.135599	-2.88258	0.0393557
c96697_g1_i1	7787.93	1050.65	0.134908	-2.88996	0.0480001
c139588_g1_i3	1099.89	147.979	0.13454	-2.89389	0.0219765
c132164_g1_i1	6147.77	826.406	0.134424	-2.89514	0.0399879
c143706_g1_i2	415.532	55.7767	0.13423	-2.89723	0.0311087
c147267_g1_i1	815.251	109.277	0.134041	-2.89926	0.0229425
c121343_g1_i1	229.289	30.7341	0.134041	-2.89926	0.047329
c108988_g2_i1	332.074	44.3937	0.133686	-2.90308	0.0357218
c138454_g1_i1	477.906	63.7448	0.133384	-2.90635	0.0282454
c129867_g1_i1	632.522	84.2342	0.133172	-2.90864	0.0245666
c147864_g2_i1	316.261	42.1171	0.133172	-2.90864	0.0366683
c133220_g1_i2	291.663	38.7022	0.132695	-2.91382	0.0385972
c142914_g2_i2	223.14	29.5958	0.132633	-2.91448	0.0473854
c142670_g1_i3	274.972	36.4256	0.13247	-2.91626	0.040193
c144454_g1_i2	535.887	70.5746	0.131697	-2.92471	0.0257831
c55031_g1_i1	267.943	35.2873	0.131697	-2.92471	0.0405043
c110307_g1_i2	2201.53	289.128	0.131331	-2.92873	0.0221467
c143942_g2_i1	260.915	34.149	0.130881	-2.93367	0.0408246
c142744_g1_i2	209.084	27.3192	0.130661	-2.93609	0.0485379
c146611_g2_i1	1958.18	254.979	0.130212	-2.94107	0.0209932
c139118_g1_i4	227.532	29.5958	0.130073	-2.94261	0.0449358
c124345_g1_i1	4657.82	605.575	0.130013	-2.94328	0.0306954
c124462_g1_i2	2386.89	309.618	0.129716	-2.94658	0.021985
c117996_g1_i1	448.037	58.0533	0.129573	-2.94817	0.0273878
c144108_g2_i1	228.411	29.5958	0.129573	-2.94817	0.0444642
c145299_g2_i1	220.504	28.4575	0.129056	-2.95393	0.0454031
c144070_g4_i3	265.308	34.149	0.128715	-2.95775	0.0389591
c140305_g1_i1	328.56	42.1171	0.128187	-2.96368	0.0328679
c135068_g1_i1	479.663	61.4682	0.128149	-2.96411	0.0256356
c133052_g1_i1	829.307	105.862	0.127651	-2.96972	0.0201268
c144502_g1_i1	357.551	45.532	0.127344	-2.9732	0.0305
c106959_g2_i1	770.447	97.8938	0.127061	-2.97641	0.0203136
c132034_g1_i1	940.877	119.521	0.127032	-2.97674	0.0193051
c138342_g1_i1	4255.47	539.554	0.126791	-2.97948	0.0272969
c139215_g2_i2	407.626	51.2235	0.125663	-2.99237	0.0270747
c145410_g1_i3	751.999	94.4789	0.125637	-2.99267	0.0198854
c146743_g2_i2	199.42	25.0426	0.125577	-2.99336	0.0468876
c146347_g1_i4	817.887	102.447	0.125258	-2.99702	0.0192323
c122989_g1_i1	1054.2	132.043	0.125254	-2.99708	0.0182619
c145178_g1_i6	328.56	40.9788	0.124722	-3.00321	0.0309727
c130457_g2_i1	209.962	26.1809	0.124693	-3.00354	0.0442991
c102819_g1_i1	3367.3	418.894	0.124401	-3.00694	0.0228175
c112843_g2_i1	440.13	54.6384	0.124141	-3.00994	0.02505
c134634_g1_i1	669.419	83.0959	0.124131	-3.01006	0.0201183
c142397_g1_i3	247.738	30.7341	0.124059	-3.0109	0.0382145
c144837_g2_i2	312.747	38.7022	0.123749	-3.01451	0.0316049
c148132_g1_i1	276.729	34.149	0.123403	-3.01856	0.0345672
c146750_g2_i2	1496.09	184.405	0.123258	-3.02025	0.017353
c82923_g1_i1	362.822	44.3937	0.122357	-3.03083	0.0276164
c147961_g1_i2	2547.66	310.756	0.121977	-3.03532	0.019121
c146401_g3_i1	431.345	52.3618	0.121392	-3.04226	0.0240812
c93006_g1_i1	384.784	46.6703	0.121289	-3.04347	0.025969
c111375_g1_i1	263.551	31.8724	0.120934	-3.0477	0.0345004
c124092_g1_i1	781.868	94.4789	0.120837	-3.04886	0.0177515
c139076_g1_i1	207.327	25.0426	0.120788	-3.04945	0.0421764
c137789_g3_i7	340.859	40.9788	0.120222	-3.05623	0.0278075
c121413_g1_i1	217.869	26.1809	0.120168	-3.05687	0.0400105
c118731_g1_i1	246.859	29.5958	0.119889	-3.06023	0.0357995
c139926_g4_i1	550.822	66.0214	0.11986	-3.06058	0.0201903
c142777_g1_i1	275.85	33.0107	0.119669	-3.06288	0.0325228
c147770_g4_i1	629.887	75.1278	0.119272	-3.06767	0.0186618
c143136_g1_i3	191.514	22.766	0.118874	-3.0725	0.0438995
c143191_g1_i6	651.849	77.4044	0.118746	-3.07405	0.0181744
c139461_g1_i1	1218.48	144.564	0.118643	-3.07531	0.0155876
c119891_g1_i1	5790.21	686.395	0.118544	-3.07651	0.0285806
c142271_g1_i1	182.729	21.6277	0.11836	-3.07875	0.0454176
c128454_g2_i3	192.392	22.766	0.118331	-3.0791	0.0433561
c112478_g1_i1	298.691	35.2873	0.11814	-3.08143	0.0296778
c133471_g3_i1	308.355	36.4256	0.118129	-3.08157	0.0289255
c138613_g1_i2	3941.84	465.565	0.118108	-3.08182	0.0218157
c140767_g1_i1	231.925	27.3192	0.117793	-3.08567	0.0364658
c133309_g1_i3	164.28	19.3511	0.117793	-3.08567	0.0495604
c146554_g2_i5	282.878	33.0107	0.116696	-3.09917	0.0302319
c141879_g1_i2	244.224	28.4575	0.116522	-3.10132	0.0341316
c125230_g2_i2	312.747	36.4256	0.11647	-3.10197	0.0277445
c145730_g1_i1	354.037	40.9788	0.115747	-3.11095	0.0248406
c50788_g1_i1	344.373	39.8405	0.11569	-3.11167	0.0253454
c101266_g1_i1	958.447	110.415	0.115202	-3.11776	0.014834
c132643_g1_i2	949.662	109.277	0.115069	-3.11943	0.0148164
c138613_g1_i1	1310.73	150.256	0.114635	-3.12488	0.0141711
c141141_g1_i4	327.682	37.5639	0.114635	-3.12488	0.0258254
c143136_g1_i5	159.009	18.2128	0.114539	-3.12608	0.0486579
c144746_g1_i4	248.616	28.4575	0.114463	-3.12704	0.0324294
c121820_g1_i1	209.084	23.9043	0.114329	-3.12874	0.0377372
c140722_g2_i1	259.158	29.5958	0.1142	-3.13037	0.0311358
c145725_g1_i5	159.888	18.2128	0.11391	-3.13403	0.0479562
c134288_g1_i1	380.392	43.2554	0.113713	-3.13653	0.0226094
c139407_g1_i1	571.906	64.8831	0.113451	-3.13986	0.017263
c132468_g1_i2	160.766	18.2128	0.113288	-3.14194	0.0472664
c102911_g1_i1	1969.6	223.107	0.113275	-3.1421	0.0144293
c142326_g2_i2	211.719	23.9043	0.112906	-3.14681	0.0364339
c139116_g1_i3	253.009	28.4575	0.112476	-3.15231	0.0308277
c134752_g2_i1	972.503	109.277	0.112367	-3.15372	0.0138331
c121801_g2_i1	151.981	17.0745	0.112346	-3.15398	0.0491103
c134877_g1_i3	151.981	17.0745	0.112346	-3.15398	0.0491103
c143593_g1_i2	162.523	18.2128	0.112063	-3.15762	0.0459215
c144784_g4_i1	233.682	26.1809	0.112036	-3.15796	0.0328267
c129094_g1_i1	2937.71	327.83	0.111594	-3.16367	0.0160448
c145348_g1_i4	183.607	20.4894	0.111594	-3.16367	0.0406629
c126638_g1_i2	163.402	18.2128	0.11146	-3.1654	0.0452661
c110489_g1_i1	194.149	21.6277	0.111397	-3.16621	0.0384763
c145725_g1_i3	500.747	55.7767	0.111387	-3.16635	0.017823
c129181_g1_i1	286.392	31.8724	0.111289	-3.16761	0.0270839
c129596_g1_i1	174.822	19.3511	0.11069	-3.1754	0.0419621
c112019_g1_i1	887.288	97.8938	0.110329	-3.18011	0.0134539
c141455_g1_i1	557.85	61.4682	0.110188	-3.18196	0.0162707
c140855_g1_i2	537.644	59.1916	0.110094	-3.18319	0.0165867
c135726_g1_i1	248.616	27.3192	0.109885	-3.18593	0.0298716
c142665_g1_i1	269.7	29.5958	0.109736	-3.18789	0.0277074
c34630_g1_i1	312.747	34.149	0.10919	-3.19508	0.0241322
c144339_g2_i4	146.71	15.9362	0.108624	-3.20259	0.0480021
c129171_g1_i1	147.589	15.9362	0.107977	-3.2112	0.0472567
c143562_g1_i1	306.598	33.0107	0.107668	-3.21534	0.0238084
c135386_g1_i1	211.719	22.766	0.107529	-3.2172	0.0331977
c146743_g3_i1	1228.15	132.043	0.107514	-3.21741	0.0119081
c141689_g1_i8	190.635	20.4894	0.10748	-3.21787	0.036647
c145242_g1_i3	1917.77	206.032	0.107433	-3.21849	0.0123969
c139926_g1_i1	1126.24	120.66	0.107135	-3.2225	0.0118774
c135159_g1_i3	3955.02	423.447	0.107066	-3.22343	0.0170056
c94185_g1_i1	159.888	17.0745	0.106791	-3.22714	0.0429293
c140422_g1_i2	950.541	101.309	0.10658	-3.22999	0.0120525
c136575_g1_i1	267.943	28.4575	0.106207	-3.23505	0.0260461
c145980_g1_i1	160.766	17.0745	0.106207	-3.23505	0.0423008
c141855_g1_i1	6753.05	717.129	0.106193	-3.23524	0.0249851
c124092_g2_i1	762.541	80.8193	0.105987	-3.23804	0.0126947
c110142_g1_i1	280.243	29.5958	0.105608	-3.24321	0.0247217
c141921_g1_i2	9598.53	1013.09	0.105546	-3.24406	0.0339936
c140919_g1_i1	282	29.5958	0.10495	-3.25223	0.0242624
c82998_g1_i1	847.756	88.7874	0.104732	-3.25522	0.0118577
c95166_g1_i1	489.326	51.2235	0.104682	-3.25592	0.0155457
c127574_g1_i1	502.504	52.3618	0.104202	-3.26255	0.0151028
c120438_g1_i1	2527.45	262.947	0.104036	-3.26484	0.0124196
c138209_g1_i2	799.438	83.0959	0.103943	-3.26614	0.011849
c86805_g1_i1	244.224	25.0426	0.102539	-3.28575	0.0264182
c140620_g2_i1	2793.64	284.575	0.101865	-3.29527	0.0122601
c143025_g1_i1	302.205	30.7341	0.101699	-3.29762	0.0213211
c142264_g1_i1	134.411	13.6596	0.101626	-3.29866	0.0469179
c134653_g1_i1	292.542	29.5958	0.101168	-3.30518	0.0217121
c146990_g1_i4	270.579	27.3192	0.100966	-3.30806	0.0232372
c124146_g1_i1	170.43	17.0745	0.100185	-3.31926	0.0360567
c134083_g1_i7	433.102	43.2554	0.0998734	-3.32376	0.0151447
c128141_g1_i4	833.7	83.0959	0.0996713	-3.32668	0.0104375
c123617_g1_i2	216.99	21.6277	0.0996713	-3.32668	0.0280196
c129815_g1_i1	216.99	21.6277	0.0996713	-3.32668	0.0280196
c142386_g1_i4	159.888	15.9362	0.0996713	-3.32668	0.038128
c144849_g1_i3	491.962	48.9469	0.0994933	-3.32926	0.0136741
c126453_g1_i1	915.4	91.064	0.0994799	-3.32945	0.0100916
c145815_g1_i2	816.13	80.8193	0.0990275	-3.33603	0.0103332
c111754_g1_i1	126.504	12.5213	0.0989791	-3.33673	0.0478308
c141921_g1_i1	1567.25	154.809	0.0987773	-3.33968	0.00947423
c145848_g1_i1	392.691	38.7022	0.0985564	-3.34291	0.0158589
c123901_g1_i1	219.626	21.6277	0.0984752	-3.3441	0.0270449
c135258_g1_i2	1091.98	107	0.0979873	-3.35126	0.00932848
c133129_g2_i2	151.103	14.7979	0.0979328	-3.35206	0.0392072
c142884_g1_i2	1212.33	118.383	0.0976489	-3.35625	0.00913235
c138914_g1_i1	315.383	30.7341	0.0974502	-3.35919	0.0186953
c146218_g1_i4	233.682	22.766	0.097423	-3.35959	0.0248932
c134033_g3_i1	175.701	17.0745	0.0971795	-3.3632	0.0331112
c123748_g1_i1	164.28	15.9362	0.0970062	-3.36578	0.0353832
c142110_g1_i2	176.579	17.0745	0.096696	-3.3704	0.0326483
c138634_g1_i2	117.719	11.383	0.096696	-3.3704	0.0496454
c134988_g1_i6	188.878	18.2128	0.0964261	-3.37443	0.030298
c139895_g1_i3	272.336	26.1809	0.0961345	-3.3788	0.0208465
c147616_g1_i1	9826.06	943.65	0.0960355	-3.38029	0.0284571
c134015_g1_i1	118.598	11.383	0.0959797	-3.38113	0.0487183
c119640_g1_i1	1965.21	187.819	0.0955721	-3.38727	0.00901283
c108825_g1_i1	3359.4	321.001	0.095553	-3.38755	0.011391
c126875_g1_i2	227.532	21.6277	0.0950533	-3.39512	0.0243539
c144872_g1_i5	431.345	40.9788	0.0950023	-3.39589	0.0134818
c131150_g1_i1	1174.56	111.553	0.0949747	-3.39631	0.00847623
c121820_g3_i1	216.112	20.4894	0.0948092	-3.39883	0.0255416
c128589_g1_i2	276.729	26.1809	0.0946086	-3.40189	0.0198472
c116670_g1_i1	3700.26	349.458	0.0944416	-3.40443	0.0117312
c135059_g1_i1	433.981	40.9788	0.0944254	-3.40468	0.0132225
c138014_g1_i2	132.654	12.5213	0.0943907	-3.40521	0.0422634
c144033_g1_i2	182.729	17.0745	0.0934418	-3.41979	0.0296139
c102006_g1_i1	1085.83	101.309	0.0933007	-3.42197	0.00815078
c133665_g2_i2	219.626	20.4894	0.0932923	-3.4221	0.0243462
c117929_g1_i1	5972.94	555.49	0.0930011	-3.42661	0.0163587
c111023_g1_i1	636.915	59.1916	0.0929348	-3.42764	0.00977606
c146235_g1_i1	306.598	28.4575	0.0928171	-3.42947	0.0172573
c92629_g1_i1	172.187	15.9362	0.0925519	-3.43359	0.0310071
c101333_g1_i1	788.017	72.8512	0.0924487	-3.4352	0.00870391
c138314_g1_i1	866.204	79.681	0.0919887	-3.4424	0.00829207
c135753_g1_i2	136.168	12.5213	0.0919548	-3.44293	0.0394246
c145497_g1_i1	446.28	40.9788	0.0918231	-3.445	0.0120902
c135983_g1_i4	485.812	44.3937	0.0913803	-3.45197	0.0111895
c143255_g1_i1	261.794	23.9043	0.0913096	-3.45309	0.0194732
c145926_g1_i1	3056.31	278.883	0.0912483	-3.45406	0.00952018
c146463_g1_i2	574.541	52.3618	0.0911367	-3.45582	0.00988795
c140514_g1_i2	188	17.0745	0.0908219	-3.46082	0.0272753
c143460_g1_i4	125.626	11.383	0.0906102	-3.46418	0.0419855
c145306_g2_i10	528.859	47.8086	0.0903995	-3.46754	0.010241
c135432_g1_i3	126.504	11.383	0.089981	-3.47424	0.0412228
c144818_g2_i2	404.99	36.4256	0.089942	-3.47486	0.012469
c68043_g1_i1	570.149	51.2235	0.0898423	-3.47646	0.00958001
c135159_g1_i2	291.663	26.1809	0.0897642	-3.47772	0.0168533
c145984_g3_i2	368.971	33.0107	0.0894668	-3.4825	0.0133717
c126076_g1_i1	152.86	13.6596	0.0893604	-3.48422	0.0331867
c143494_g2_i1	3093.21	275.469	0.0890559	-3.48915	0.00896946
c93897_g1_i1	179.215	15.9362	0.0889224	-3.49131	0.0276447
c128417_g2_i1	845.12	75.1278	0.088896	-3.49174	0.00761921
c130204_g1_i2	141.439	12.5213	0.0885279	-3.49772	0.0355753
c123381_g1_i1	1432.84	126.351	0.0881825	-3.50336	0.00683719
c7604_g1_i1	207.327	18.2128	0.0878458	-3.50888	0.0230503
c147669_g3_i1	103.663	9.1064	0.0878458	-3.50888	0.0491885
c93725_g2_i1	390.055	34.149	0.0875491	-3.51376	0.0120941
c140902_g2_i1	273.215	23.9043	0.0874928	-3.51469	0.0170514
c136086_g1_i1	117.719	10.2447	0.0870264	-3.5224	0.0423396
c131459_g1_i2	223.14	19.3511	0.0867218	-3.52746	0.0207565
c105565_g1_i1	118.598	10.2447	0.0863818	-3.53313	0.0415287
c120714_g1_i2	118.598	10.2447	0.0863818	-3.53313	0.0415287
c143578_g1_i1	105.42	9.1064	0.0863818	-3.53313	0.0471709
c145475_g1_i1	105.42	9.1064	0.0863818	-3.53313	0.0471709
c144454_g1_i3	516.56	44.3937	0.085941	-3.54051	0.0091717
c132468_g1_i1	1152.6	99.0321	0.0859209	-3.54085	0.00641625
c120141_g1_i2	159.009	13.6596	0.0859045	-3.54112	0.0297036
c142109_g1_i1	132.654	11.383	0.0858097	-3.54272	0.0363167
c140066_g1_i1	119.476	10.2447	0.0857466	-3.54378	0.0407358
c67924_g1_i1	239.831	20.4894	0.0854325	-3.54907	0.0186327
c144477_g1_i1	3210.93	273.192	0.0850819	-3.555	0.00809405
c114303_g1_i1	160.766	13.6596	0.0849657	-3.55698	0.0287887
c140160_g3_i1	107.177	9.1064	0.0849657	-3.55698	0.0452493
c137754_g1_i1	134.411	11.383	0.084688	-3.5617	0.0350432
c134746_g1_i1	1508.39	127.49	0.0845203	-3.56456	0.00607938
c147826_g1_i4	121.233	10.2447	0.0845039	-3.56484	0.0392023
c146979_g4_i2	310.99	26.1809	0.0841856	-3.57028	0.0137444
c144339_g2_i3	95.7569	7.9681	0.0832118	-3.58707	0.0496169
c125468_g1_i1	137.047	11.383	0.0830594	-3.58971	0.0332298
c130470_g1_i2	137.047	11.383	0.0830594	-3.58971	0.0332298
c147938_g1_i3	137.047	11.383	0.0830594	-3.58971	0.0332298
c132581_g1_i1	726.522	60.3299	0.0830393	-3.59006	0.00676514
c145743_g1_i6	109.813	9.1064	0.0829265	-3.59202	0.0425357
c136293_g1_i1	303.962	25.0426	0.0823872	-3.60144	0.013421
c120313_g1_i2	110.691	9.1064	0.0822683	-3.60352	0.0416737
c147626_g1_i1	110.691	9.1064	0.0822683	-3.60352	0.0416737
c135183_g2_i1	195.028	15.9362	0.0817125	-3.6133	0.0215326
c139847_g1_i2	97.5139	7.9681	0.0817125	-3.6133	0.0474512
c147179_g1_i1	111.57	9.1064	0.0816206	-3.61492	0.0408321
c144956_g1_i2	949.662	77.4044	0.0815073	-3.61693	0.00576996
c126411_g1_i1	168.673	13.6596	0.0809829	-3.62624	0.0250609
c137491_g2_i1	422.56	34.149	0.0808145	-3.62924	0.00930559
c139388_g1_i2	397.083	31.8724	0.0802662	-3.63906	0.00969643
c128271_g1_i1	184.486	14.7979	0.0802116	-3.64004	0.0221917
c140242_g1_i1	228.411	18.2128	0.079737	-3.64861	0.0171393
c112559_g1_i1	157.252	12.5213	0.0796256	-3.65062	0.0264188
c147325_g2_i2	6862.87	545.246	0.0794487	-3.65383	0.0127544
c122382_g1_i1	129.14	10.2447	0.0793302	-3.65599	0.0330828
c143505_g5_i6	201.177	15.9362	0.0792147	-3.65809	0.0195971
c140501_g1_i2	158.131	12.5213	0.0791833	-3.65866	0.0259973
c141415_g1_i2	188	14.7979	0.0787123	-3.66727	0.0209691
c131291_g1_i5	420.803	33.0107	0.0784469	-3.67214	0.00869625
c143538_g1_i2	188.878	14.7979	0.0783462	-3.67399	0.020676
c129201_g1_i1	101.906	7.9681	0.0781904	-3.67687	0.0425038
c138080_g1_i2	101.906	7.9681	0.0781904	-3.67687	0.0425038
c108378_g2_i1	291.663	22.766	0.0780558	-3.67935	0.0124734
c128747_g1_i1	263.551	20.4894	0.0777436	-3.68513	0.0138394
c140733_g1_i1	263.551	20.4894	0.0777436	-3.68513	0.0138394
c138346_g1_i2	278.486	21.6277	0.0776618	-3.68665	0.0129834
c134982_g1_i2	983.045	76.2661	0.0775815	-3.68814	0.00497579
c133030_g1_i2	88.7288	6.8298	0.0769738	-3.69949	0.0485617
c140702_g1_i4	88.7288	6.8298	0.0769738	-3.69949	0.0485617
c128417_g1_i1	311.869	23.9043	0.0766486	-3.7056	0.0111465
c119182_g1_i1	1250.99	95.6172	0.0764333	-3.70966	0.00456281
c142705_g1_i4	134.411	10.2447	0.0762192	-3.7137	0.0296228
c126907_g1_i1	89.6073	6.8298	0.0762192	-3.7137	0.0474162
c141530_g1_i1	89.6073	6.8298	0.0762192	-3.7137	0.0474162
c68738_g1_i1	389.177	29.5958	0.0760471	-3.71696	0.00870227
c146144_g2_i8	329.439	25.0426	0.0760159	-3.71755	0.0103178
c138565_g1_i1	824.036	62.6065	0.0759754	-3.71832	0.00500339
c143928_g1_i1	2604.76	196.926	0.0756022	-3.72543	0.00518264
c92000_g1_i1	105.42	7.9681	0.075584	-3.72577	0.0389767
c112881_g1_i1	678.205	51.2235	0.0755281	-3.72684	0.00544927
c142501_g1_i2	453.308	34.149	0.0753329	-3.73058	0.00736119
c147183_g1_i4	121.233	9.1064	0.0751146	-3.73476	0.0327681
c146836_g1_i4	106.299	7.9681	0.0749594	-3.73775	0.0381491
c139849_g1_i1	303.962	22.766	0.0748975	-3.73894	0.0108962
c124290_g1_i1	91.3643	6.8298	0.0747534	-3.74172	0.0452191
c139155_g4_i3	381.27	28.4575	0.0746386	-3.74393	0.0085003
c132129_g1_i1	611.438	45.532	0.074467	-3.74725	0.00561413
c136496_g1_i1	107.177	7.9681	0.0743449	-3.74962	0.0373419
c146832_g1_i5	230.168	17.0745	0.0741828	-3.75277	0.0147203
c140422_g1_i1	491.962	36.4256	0.0740415	-3.75552	0.00655878
c135789_g1_i1	92.2428	6.8298	0.0740415	-3.75552	0.0441654
c141795_g1_i2	293.42	21.6277	0.073709	-3.76202	0.0109473
c142670_g1_i4	278.486	20.4894	0.0735744	-3.76465	0.0115737
c131656_g1_i3	108.934	7.9681	0.0731458	-3.77308	0.0357866
c147886_g2_i2	607.046	44.3937	0.0731307	-3.77338	0.00538043
c134779_g3_i1	421.682	30.7341	0.0728846	-3.77824	0.00726908
c137800_g1_i6	156.374	11.383	0.0727936	-3.78004	0.0228311
c117799_g1_i3	188	13.6596	0.0726575	-3.78274	0.0181035
c26512_g1_i1	93.9998	6.8298	0.0726575	-3.78274	0.0421432
c124326_g1_i1	6501.8	470.118	0.0723058	-3.78975	0.00958119
c141544_g1_i1	252.13	18.2128	0.0722356	-3.79115	0.0125131
c119942_g1_i1	189.757	13.6596	0.0719848	-3.79616	0.0175923
c124011_g1_i1	79.9438	5.6915	0.0711938	-3.81211	0.0493913
c146348_g3_i1	144.075	10.2447	0.0711069	-3.81387	0.0243211
c147675_g1_i1	2580.16	183.266	0.0710289	-3.81545	0.00432063
c145574_g1_i2	112.448	7.9681	0.07086	-3.81888	0.0328969
c138565_g3_i1	630.765	44.3937	0.0703807	-3.82868	0.00473265
c139021_g1_i1	292.542	20.4894	0.0700393	-3.83569	0.00983586
c124622_g1_i1	97.5139	6.8298	0.0700393	-3.83569	0.0384152
c57569_g1_i1	97.5139	6.8298	0.0700393	-3.83569	0.0384152
c144624_g1_i4	114.205	7.9681	0.0697699	-3.84125	0.0315545
c130474_g1_i3	81.7008	5.6915	0.0696627	-3.84347	0.0469046
c139719_g2_i2	360.186	25.0426	0.0695268	-3.84629	0.00764831
c141676_g1_i1	98.3924	6.8298	0.0694139	-3.84863	0.0375444
c103774_g1_i1	115.084	7.9681	0.0692373	-3.85231	0.0309073
c123673_g1_i1	526.223	36.4256	0.0692208	-3.85265	0.00521931
c63648_g1_i1	296.056	20.4894	0.0692079	-3.85292	0.00945146
c144280_g1_i5	165.159	11.383	0.0689216	-3.8589	0.0194014
c147714_g2_i7	165.159	11.383	0.0689216	-3.8589	0.0194014
c128945_g1_i1	10948.8	752.416	0.0687214	-3.8631	0.0157192
c142074_g1_i5	115.962	7.9681	0.0687128	-3.86328	0.0302755
c147542_g3_i1	182.729	12.5213	0.068524	-3.86725	0.0168653
c141448_g1_i2	216.99	14.7979	0.0681961	-3.87417	0.0134182
c139549_g1_i1	150.224	10.2447	0.0681961	-3.87417	0.0215262
c143855_g1_i1	133.532	9.1064	0.0681961	-3.87417	0.0250408
c134292_g1_i3	100.149	6.8298	0.0681961	-3.87417	0.0358711
c133816_g1_i1	83.4578	5.6915	0.0681961	-3.87417	0.044564
c147043_g1_i7	1085.83	73.9895	0.0681409	-3.87533	0.00335802
c147023_g2_i3	184.486	12.5213	0.0678714	-3.88105	0.0163722
c137700_g1_i1	924.185	62.6065	0.0677423	-3.8838	0.00346803
c147042_g2_i8	101.028	6.8298	0.0676031	-3.88677	0.0350673
c146310_g2_i5	168.673	11.383	0.0674857	-3.88927	0.0182017
c106989_g1_i2	84.3363	5.6915	0.0674857	-3.88927	0.0434454
c141463_g1_i2	84.3363	5.6915	0.0674857	-3.88927	0.0434454
c143629_g1_i1	202.934	13.6596	0.0673105	-3.89303	0.0142569
c134747_g2_i2	152.86	10.2447	0.0670203	-3.89926	0.020445
c114233_g1_i1	101.906	6.8298	0.0670203	-3.89926	0.0342844
c137774_g1_i1	101.906	6.8298	0.0670203	-3.89926	0.0342844
c147770_g4_i3	101.906	6.8298	0.0670203	-3.89926	0.0342844
c126049_g3_i1	85.2148	5.6915	0.06679	-3.90422	0.0423596
c137769_g1_i3	119.476	7.9681	0.0666918	-3.90635	0.027894
c137205_g1_i1	547.308	36.4256	0.0665542	-3.90933	0.00456284
c142658_g3_i3	239.831	15.9362	0.0664475	-3.91164	0.0112273
c146379_g5_i2	531.494	35.2873	0.0663926	-3.91283	0.00465017
c75074_g1_i1	257.401	17.0745	0.0663341	-3.91411	0.0102357
c124504_g1_i1	274.972	18.2128	0.0662352	-3.91626	0.0094012
c142235_g2_i1	121.233	7.9681	0.0657252	-3.92741	0.0267853
c141317_g5_i1	935.606	61.4682	0.0656988	-3.92799	0.00316628
c137028_g1_i4	156.374	10.2447	0.0655142	-3.93205	0.0191009
c133954_g1_i4	86.9718	5.6915	0.0654407	-3.93367	0.0402823
c137584_g1_i1	209.084	13.6596	0.0653307	-3.93609	0.0129594
c135077_g1_i1	4714.93	307.341	0.0651847	-3.93932	0.00530935
c139142_g3_i1	367.214	23.9043	0.0650963	-3.94128	0.00642621
c146151_g3_i1	419.925	27.3192	0.0650574	-3.94214	0.00554667
[truncated: 1,834 more rows]

## Sheet: Za56-S1 vs.Za56-S3
Unigene ID	mean normalised counts from Za56-S1 (A)	mean normalised counts from Za56-S3 (B)	Fold Change (B/A)	log2FoldChange	p value
c103072_g2_i1	5	42598	8519.6	13.0566	5.71873e-08
c196124_g1_i1	1	2421	2421	11.2414	8.90161e-13
c146118_g4_i3	8	11481	1435.12	10.487	6.87513e-11
c102066_g1_i1	69	53784	779.478	9.60636	3.22465e-05
c103054_g1_i1	170	80423	473.076	8.88593	0.00105223
c130444_g1_i1	34	12313	362.147	8.50043	1.04556e-08
c134772_g1_i1	31	9784	315.613	8.30201	5.70679e-09
c131744_g1_i1	88	26723	303.67	8.24636	1.73997e-06
c131744_g1_i2	176	53290	302.784	8.24215	0.000163478
c139245_g1_i1	274	61932	226.029	7.82037	0.00063045
c147236_g1_i2	2	442	221	7.7879	1.36557e-07
c76083_g1_i1	7	1546	220.857	7.78697	1.08811e-09
c131645_g1_i3	3	638	212.667	7.73245	2.30048e-08
c145576_g1_i6	32	6711	209.719	7.71231	6.32291e-09
c130757_g1_i2	3	627	209	7.70736	2.60695e-08
c125065_g2_i1	2	358	179	7.48382	6.51136e-07
c168792_g1_i1	6	1042	173.667	7.44018	6.50947e-09
c131512_g1_i1	14	2431	173.643	7.43998	2.00331e-09
c126124_g1_i1	1	170	170	7.40939	3.61782e-05
c6042_g1_i1	1	169	169	7.40088	3.74968e-05
c145308_g1_i1	4	667	166.75	7.38154	3.65903e-08
c139467_g7_i1	2	330	165	7.36632	1.17709e-06
c138004_g1_i2	3	494	164.667	7.3634	1.47852e-07
c128727_g1_i2	12	1844	153.667	7.26366	3.6184e-09
c126390_g2_i1	1	151	151	7.2384	7.3033e-05
c144070_g4_i1	19	2851	150.053	7.22932	4.08474e-09
c137591_g2_i1	344	48633	141.375	7.14338	0.000402299
c139839_g1_i1	551	73889	134.1	7.06716	0.00352661
c114877_g1_i1	1	132	132	7.04439	0.000155228
c146794_g1_i7	1	130	130	7.02237	0.000168609
c143956_g1_i1	10	1262	126.2	6.97957	1.33963e-08
c148050_g2_i1	1	99	99	6.62936	0.000666012
c120934_g1_i1	2	178	89	6.47573	7.0871e-05
c146133_g1_i2	1	89	89	6.47573	0.00108278
c126837_g2_i2	47	4126	87.7872	6.45594	7.72327e-08
c116833_g2_i1	1	82	82	6.35755	0.0015453
c132307_g2_i1	16	1275	79.6875	6.31628	8.77104e-08
c145795_g1_i4	14	1061	75.7857	6.24385	1.47444e-07
c130273_g1_i1	1	75	75	6.22882	0.00223765
c81515_g1_i1	12	896	74.6667	6.22239	2.24598e-07
c143157_g1_i4	2	148	74	6.20945	0.000203427
c108934_g1_i3	3	221	73.6667	6.20294	3.97614e-05
c76567_g1_i1	76	5423	71.3553	6.15695	3.55512e-07
c119777_g1_i1	7	484	69.1429	6.11151	1.91741e-06
c124984_g1_i1	37	2491	67.3243	6.07306	1.42405e-07
c131226_g1_i2	1	67	67	6.06609	0.00348468
c137334_g2_i2	6	397	66.1667	6.04803	4.64043e-06
c112666_g1_i1	2	132	66	6.04439	0.00037451
c121253_g1_i1	59	3825	64.8305	6.0186	2.7248e-07
c111640_g1_i1	84	5391	64.1786	6.00402	5.62666e-07
c140165_g1_i2	6	385	64.1667	6.00375	5.72028e-06
c145537_g1_i8	5	320	64	6	1.19486e-05
c29859_g1_i1	1	64	64	6	0.00413915
c123017_g1_i1	26	1660	63.8462	5.99653	1.81027e-07
c138004_g1_i3	2	127	63.5	5.98868	0.000456731
c121082_g1_i1	1	63	63	5.97728	0.004387
c146856_g1_i1	20	1252	62.6	5.96809	2.55754e-07
c146426_g2_i1	8	500	62.5	5.96578	2.37705e-06
c140249_g1_i2	5	304	60.8	5.926	1.67872e-05
c82758_g1_i1	2	121	60.5	5.91886	0.000582602
c133657_g1_i1	4	241	60.25	5.91289	4.31944e-05
c145795_g1_i3	26	1560	60	5.90689	2.49353e-07
c112257_g1_i1	1	58	58	5.85798	0.00590406
c136628_g1_i1	1	58	58	5.85798	0.00590406
c139679_g4_i4	15	853	56.8667	5.82951	7.49326e-07
c102157_g1_i1	11	608	55.2727	5.7885	1.9704e-06
c68641_g1_i1	1	55	55	5.78136	0.00709314
c111889_g2_i1	1	54	54	5.75489	0.00754761
c116908_g1_i1	87	4668	53.6552	5.74565	9.28926e-07
c113476_g1_i1	15	795	53	5.72792	1.16415e-06
c144494_g2_i5	1	52	52	5.70044	0.00855837
c90915_g1_i1	1	52	52	5.70044	0.00855837
c139679_g1_i1	5	255	51	5.67243	5.18734e-05
c120541_g1_i1	1	51	51	5.67243	0.00912035
c135898_g2_i2	1	51	51	5.67243	0.00912035
c146938_g3_i1	1	51	51	5.67243	0.00912035
c133272_g2_i1	23	1156	50.2609	5.65136	7.4492e-07
c121876_g1_i1	52	2589	49.7885	5.63774	6.02583e-07
c131018_g2_i1	9	448	49.7778	5.63743	7.35045e-06
c130757_g1_i1	18	886	49.2222	5.62124	1.25672e-06
c108436_g1_i1	154	7578	49.2078	5.62081	4.19104e-06
c143695_g1_i1	2	97	48.5	5.59991	0.00164011
c139629_g3_i2	6	289	48.1667	5.58996	3.79204e-05
c141805_g5_i1	1	48	48	5.58496	0.0110728
c146481_g1_i1	1	48	48	5.58496	0.0110728
c130410_g1_i1	2	95	47.5	5.56986	0.00179679
c143400_g1_i3	1	47	47	5.55459	0.0118256
c67970_g1_i1	4	185	46.25	5.53138	0.00020934
c122177_g1_i1	9	415	46.1111	5.52704	1.21784e-05
c129271_g1_i1	10	461	46.1	5.52669	8.67557e-06
c144718_g1_i1	2	91	45.5	5.50779	0.00216216
c142838_g1_i1	19	850	44.7368	5.48339	2.02799e-06
c145795_g1_i8	18	802	44.5556	5.47753	2.31466e-06
c120511_g1_i1	21	886	42.1905	5.39885	2.40232e-06
c139816_g2_i1	2	84	42	5.39232	0.00301634
c132641_g1_i3	1	42	42	5.39232	0.0165785
c133266_g1_i1	1	42	42	5.39232	0.0165785
c145031_g2_i3	1	42	42	5.39232	0.0165785
c46463_g1_i1	1	41	41	5.35755	0.0177715
c140720_g1_i1	5	203	40.6	5.34341	0.000203057
c137621_g5_i4	7	284	40.5714	5.34239	6.46833e-05
c138004_g1_i1	4	162	40.5	5.33985	0.000433598
c134460_g1_i1	4	160	40	5.32193	0.000463124
c108834_g1_i1	165	6598	39.9879	5.32149	7.20678e-06
c132934_g1_i2	61	2403	39.3934	5.29988	1.74862e-06
c117559_g2_i1	2	76	38	5.24793	0.0044819
c110867_g2_i1	1	38	38	5.24793	0.0219827
c128742_g1_i1	1	38	38	5.24793	0.0219827
c130398_g2_i2	1	38	38	5.24793	0.0219827
c146133_g4_i1	1	38	38	5.24793	0.0219827
c127244_g4_i1	8	302	37.75	5.2384	6.47157e-05
c146481_g2_i5	13	485	37.3077	5.2214	1.56315e-05
c117285_g1_i1	6	223	37.1667	5.21594	0.000183646
c134392_g1_i2	1	37	37	5.20945	0.0236324
c141483_g1_i7	1	37	37	5.20945	0.0236324
c127449_g1_i1	76	2781	36.5921	5.19346	2.72833e-06
c143520_g2_i1	2	71	35.5	5.14975	0.00579422
c141506_g2_i6	11	390	35.4545	5.1479	3.51274e-05
c131514_g1_i1	11	389	35.3636	5.14419	3.5701e-05
c141902_g1_i1	11	385	35	5.12928	3.81033e-05
c146101_g2_i1	6	210	35	5.12928	0.000259009
c123449_g1_i1	2	70	35	5.12928	0.00610518
c107627_g1_i1	1	35	35	5.12928	0.027377
c130688_g1_i3	1	35	35	5.12928	0.027377
c61005_g1_i1	1	35	35	5.12928	0.027377
c146271_g4_i3	2	69	34.5	5.10852	0.00643486
c144605_g1_i6	3	103	34.3333	5.10154	0.00230117
c137164_g1_i5	30	1021	34.0333	5.08888	4.8982e-06
c143434_g1_i1	1	34	34	5.08746	0.0295028
c86646_g1_i1	1	34	34	5.08746	0.0295028
c143043_g1_i1	5	168	33.6	5.07039	0.000573243
c143428_g1_i6	3	100	33.3333	5.05889	0.00261425
c82094_g1_i1	3	100	33.3333	5.05889	0.00261425
c120326_g2_i3	2	66	33	5.04439	0.00754933
c145790_g1_i2	1	33	33	5.04439	0.0318213
c82175_g2_i1	61	2004	32.8525	5.03793	3.90479e-06
c141273_g1_i5	5	163	32.6	5.0268	0.000670999
c135631_g1_i1	399	12915	32.3684	5.01652	9.26234e-05
c144824_g1_i1	3	97	32.3333	5.01495	0.00297489
c138498_g1_i2	1	32	32	5	0.0343529
c143549_g1_i2	27	852	31.5556	4.97982	8.82805e-06
c167531_g1_i1	3	94	31.3333	4.96963	0.00339116
c112846_g1_i1	55	1715	31.1818	4.96263	5.01037e-06
c147960_g1_i4	16	497	31.0625	4.9571	2.84989e-05
c138599_g1_i3	1	31	31	4.9542	0.0371206
c142235_g1_i2	11	340	30.9091	4.94996	8.23742e-05
c134402_g1_i1	23	701	30.4783	4.92971	1.4354e-05
c102115_g2_i1	1	30	30	4.90689	0.0401506
c195414_g1_i1	1	30	30	4.90689	0.0401506
c116849_g1_i1	2149	63164	29.3923	4.87737	0.0181485
c111347_g1_i2	1	29	29	4.85798	0.0434708
c96461_g1_i1	9	260	28.8889	4.85244	0.000222754
c143936_g1_i1	2	57	28.5	4.83289	0.0124242
c83322_g1_i1	24	673	28.0417	4.8095	2.17748e-05
c123367_g1_i1	2	56	28	4.80735	0.0131564
c101160_g1_i1	1	28	28	4.80735	0.0471075
c133981_g1_i4	2	55	27.5	4.78136	0.0139375
c126837_g2_i1	192	5237	27.276	4.76956	2.42098e-05
c145822_g1_i2	15	401	26.7333	4.74057	8.44033e-05
c138256_g1_i1	7	185	26.4286	4.72403	0.000751001
c132714_g1_i4	8	210	26.25	4.71425	0.000535054
c134402_g2_i1	10	256	25.6	4.67807	0.000328445
c144995_g1_i2	7	178	25.4286	4.66838	0.000916572
c120502_g1_i1	14	351	25.0714	4.64797	0.000148364
c117815_g1_i1	2	50	25	4.64386	0.0187171
c113867_g1_i1	21	521	24.8095	4.63282	5.91771e-05
c145154_g1_i4	4	99	24.75	4.62936	0.00438627
c141201_g1_i2	2	49	24.5	4.61471	0.0198812
c146101_g2_i3	12	293	24.4167	4.60979	0.000260915
c145153_g1_i5	6	145	24.1667	4.59495	0.001776
c121734_g1_i2	2	48	24	4.58496	0.0211279
c124041_g1_i1	2	48	24	4.58496	0.0211279
c131229_g1_i1	2	48	24	4.58496	0.0211279
c145790_g5_i2	4	95	23.75	4.56986	0.00518066
c143505_g4_i2	4	94	23.5	4.55459	0.00540323
c101690_g1_i2	2	47	23.5	4.55459	0.0224638
c144697_g1_i7	2	47	23.5	4.55459	0.0224638
c103296_g1_i1	125	2934	23.472	4.55287	2.30414e-05
c251514_g1_i1	5	117	23.4	4.54844	0.00325054
c124007_g1_i1	114	2644	23.193	4.53562	2.26025e-05
c121661_g1_i1	16	368	23	4.52356	0.000175273
c133286_g1_i1	2	46	23	4.52356	0.0238962
c133634_g3_i4	2	46	23	4.52356	0.0238962
c102401_g2_i2	14	320	22.8571	4.51457	0.000254396
c139021_g1_i2	9	205	22.7778	4.50956	0.000825455
c123704_g1_i1	11	250	22.7273	4.50635	0.00049228
c144486_g2_i5	3	68	22.6667	4.5025	0.0114909
c122813_g1_i1	381	8507	22.3281	4.48079	0.000142195
c106921_g2_i1	11	243	22.0909	4.46538	0.000574901
c143075_g1_i1	6	132	22	4.45943	0.00274112
c117247_g1_i1	2	44	22	4.45943	0.0270834
c117423_g1_i1	2	44	22	4.45943	0.0270834
c121798_g1_i1	2	43	21.5	4.42626	0.0288565
c126837_g1_i1	9	192	21.3333	4.41504	0.00115681
c120934_g2_i1	3	64	21.3333	4.41504	0.0140876
c139823_g1_i4	3	64	21.3333	4.41504	0.0140876
c143210_g3_i1	6	126	21	4.39232	0.00337103
c138423_g1_i6	2	42	21	4.39232	0.030763
c144532_g2_i1	5	104	20.8	4.37851	0.00532989
c129578_g1_i1	19	394	20.7368	4.37412	0.000212501
c146957_g1_i6	282	5839	20.7057	4.37195	9.67485e-05
c129199_g1_i1	2	41	20.5	4.35755	0.0328143
c132714_g1_i1	17	348	20.4706	4.35548	0.000296349
c137141_g1_i1	6	122	20.3333	4.34577	0.00387888
c102062_g1_i1	48	963	20.0625	4.32643	5.39208e-05
c92301_g1_i1	15	298	19.8667	4.31228	0.000472779
c133577_g1_i1	26	513	19.7308	4.30238	0.000145931
c116673_g1_i2	3	59	19.6667	4.29768	0.0183042
c124232_g1_i1	3	59	19.6667	4.29768	0.0183042
c120502_g2_i1	5	98	19.6	4.29278	0.00675286
c141960_g1_i1	19	371	19.5263	4.28735	0.000299678
c129400_g1_i2	2	39	19.5	4.2854	0.037404
c146452_g1_i4	30	579	19.3	4.27053	0.000127563
c148188_g1_i1	13	249	19.1538	4.25956	0.000814132
c111461_g1_i1	2	38	19	4.24793	0.0399717
c128200_g1_i4	2	38	19	4.24793	0.0399717
c145032_g1_i2	2	38	19	4.24793	0.0399717
c146279_g1_i1	2	38	19	4.24793	0.0399717
c102157_g1_i2	96	1811	18.8646	4.23761	5.24834e-05
c140983_g2_i2	4	75	18.75	4.22882	0.0124866
c140749_g1_i1	3	56	18.6667	4.22239	0.0215062
c145269_g2_i1	7	130	18.5714	4.21501	0.00404896
c119468_g1_i2	2	37	18.5	4.20945	0.0427436
c142884_g2_i3	74	1367	18.473	4.20734	6.09856e-05
c251242_g1_i1	150	2769	18.46	4.20633	6.74237e-05
c146730_g3_i2	7	129	18.4286	4.20387	0.00418662
c129971_g1_i2	3	55	18.3333	4.1964	0.02271
c140179_g1_i1	3	55	18.3333	4.1964	0.02271
c124067_g1_i2	37	675	18.2432	4.18929	0.000125435
c137622_g2_i1	5	91	18.2	4.18587	0.00896657
c134731_g2_i2	730	13270	18.1781	4.18413	0.000777083
c131368_g1_i4	96	1745	18.1771	4.18405	6.23345e-05
c142305_g3_i1	6	109	18.1667	4.18322	0.00620669
c135195_g1_i1	8	145	18.125	4.17991	0.00334305
c129169_g2_i1	18	324	18	4.16993	0.000533089
c139923_g1_i4	15	270	18	4.16993	0.000808012
c145249_g2_i6	9	162	18	4.16993	0.00264286
c147166_g1_i1	3	54	18	4.16993	0.0239902
c125502_g1_i1	2	36	18	4.16993	0.0457386
c106921_g1_i1	23	412	17.913	4.16294	0.000322688
c139816_g2_i2	21	376	17.9048	4.16227	0.000391585
c137902_g2_i4	21	374	17.8095	4.15458	0.00040339
c139553_g1_i1	3	53	17.6667	4.14296	0.0253522
c147066_g1_i8	50	880	17.6	4.1375	0.000104594
c147091_g4_i2	137	2410	17.5912	4.13679	7.7945e-05
c101703_g1_i1	59	1035	17.5424	4.13277	9.12238e-05
c110932_g2_i1	2	35	17.5	4.12928	0.0489775
c126242_g1_i1	2	35	17.5	4.12928	0.0489775
c136369_g1_i3	2	35	17.5	4.12928	0.0489775
c142382_g2_i1	2	35	17.5	4.12928	0.0489775
c146914_g1_i2	5	87	17.4	4.12102	0.0105847
c101095_g1_i1	3	52	17.3333	4.11548	0.0268021
c108739_g1_i1	13	225	17.3077	4.11334	0.0013779
c141905_g1_i1	16	276	17.25	4.10852	0.000874301
c141905_g2_i1	84	1427	16.9881	4.08645	8.80195e-05
c129810_g1_i1	9	151	16.7778	4.06848	0.00364365
c92313_g1_i1	888	14869	16.7444	4.0656	0.00130303
c37348_g1_i2	7	116	16.5714	4.05063	0.00653445
c117641_g1_i1	4	66	16.5	4.04439	0.0191225
c105739_g1_i1	31	510	16.4516	4.04016	0.000294441
c137416_g1_i1	317	5195	16.388	4.03457	0.000221461
c123219_g1_i1	6	98	16.3333	4.02975	0.00940313
c110381_g1_i3	3	49	16.3333	4.02975	0.0317457
c139464_g1_i1	43	701	16.3023	4.02701	0.000188903
c103202_g1_i1	168	2738	16.2976	4.02659	0.000118742
c141482_g2_i6	79	1286	16.2785	4.02489	0.000111147
c120499_g1_i1	13	209	16.0769	4.00692	0.00199042
c141905_g2_i3	13	209	16.0769	4.00692	0.00199042
c147491_g1_i5	14	224	16	4	0.00173293
c140993_g2_i8	12	192	16	4	0.00242618
c103145_g1_i2	457	7250	15.8643	3.98771	0.000418348
c143549_g1_i1	219	3432	15.6712	3.97005	0.000168452
c137104_g1_i1	5	78	15.6	3.96347	0.0155497
c127579_g1_i1	9	140	15.5556	3.95936	0.0050777
c126830_g1_i2	4	62	15.5	3.9542	0.0232742
c94902_g1_i1	47	727	15.4681	3.95122	0.000224124
c137591_g1_i1	1032	15823	15.3324	3.93851	0.00198428
c135863_g1_i1	21	315	15	3.90689	0.00102159
c123385_g1_i1	8	120	15	3.90689	0.00748437
c116036_g1_i2	3	45	15	3.90689	0.0400252
c136215_g5_i2	3	45	15	3.90689	0.0400252
c139123_g1_i1	44	658	14.9545	3.90251	0.000291694
c144387_g1_i4	6	89	14.8333	3.89077	0.0133905
c35148_g1_i1	3	44	14.6667	3.87447	0.0424616
c123983_g1_i6	36	521	14.4722	3.85521	0.000463076
c125882_g1_i1	5	72	14.4	3.848	0.0202885
c146240_g2_i8	5	72	14.4	3.848	0.0202885
c142163_g1_i1	18	259	14.3889	3.84688	0.00173197
c111913_g1_i1	3	43	14.3333	3.8413	0.0450682
c142648_g4_i1	7	100	14.2857	3.8365	0.0116278
c112039_g1_i1	27	385	14.2593	3.83383	0.000820329
c136505_g1_i2	494	6984	14.1377	3.82147	0.000627138
c136941_g3_i1	8	113	14.125	3.82018	0.00949478
c134929_g1_i1	13	183	14.0769	3.81526	0.00373494
c128359_g1_i1	501	7050	14.0719	3.81474	0.000648082
c251899_g1_i1	21	295	14.0476	3.81225	0.0014354
c144774_g1_i4	8	112	14	3.80735	0.00982759
c118626_g1_i1	4	56	14	3.80735	0.0315353
c132091_g1_i2	4	56	14	3.80735	0.0315353
c125230_g2_i1	17	237	13.9412	3.80128	0.00227487
c111580_g1_i1	26	361	13.8846	3.79542	0.00101231
c147271_g1_i3	4	55	13.75	3.78136	0.0332105
c251620_g1_i1	4	55	13.75	3.78136	0.0332105
c142411_g2_i2	6	82	13.6667	3.77259	0.0177965
c139781_g1_i1	4	54	13.5	3.75489	0.0349865
c143401_g2_i2	53	711	13.4151	3.74579	0.000413099
c101022_g1_i1	8	107	13.375	3.74147	0.0116954
c141486_g1_i4	14	187	13.3571	3.73954	0.00409649
c140816_g2_i2	6	80	13.3333	3.73697	0.0193353
c132714_g1_i3	242	3219	13.3017	3.73353	0.000332632
c141831_g1_i1	14	186	13.2857	3.7318	0.00419747
c142305_g1_i1	9	119	13.2222	3.72489	0.00988523
c102602_g1_i1	7	92	13.1429	3.71621	0.0157139
c139646_g5_i1	15	197	13.1333	3.71516	0.00386897
c137931_g1_i2	38	499	13.1316	3.71497	0.000714388
c145506_g2_i3	19	249	13.1053	3.71207	0.00246978
c136369_g1_i1	15	196	13.0667	3.70782	0.00396042
c133840_g1_i4	5	65	13	3.70044	0.0279699
c132958_g1_i2	132	1710	12.9545	3.69539	0.000293273
c127451_g1_i2	6	77	12.8333	3.68182	0.0219287
c99385_g2_i1	6	77	12.8333	3.68182	0.0219287
c131950_g1_i1	239	3063	12.8159	3.67986	0.000378572
c147780_g1_i7	21	269	12.8095	3.67914	0.00228081
c138357_g1_i4	5	64	12.8	3.67807	0.0293121
c139818_g1_i2	52	664	12.7692	3.6746	0.000545305
c143177_g2_i2	36	456	12.6667	3.66297	0.000937277
c142356_g4_i1	17	215	12.6471	3.66073	0.00362265
c125572_g1_i1	11	139	12.6364	3.65951	0.00821806
c130146_g1_i1	57	719	12.614	3.65696	0.000524737
c134017_g1_i1	5	63	12.6	3.65535	0.0307268
c108735_g1_i1	4	50	12.5	3.64386	0.0432451
c115598_g1_i2	4	50	12.5	3.64386	0.0432451
c145101_g1_i8	4	50	12.5	3.64386	0.0432451
c144019_g1_i1	11	136	12.3636	3.62803	0.00897887
c102375_g1_i1	6	74	12.3333	3.62449	0.0249153
c145486_g4_i7	19	234	12.3158	3.62244	0.00332784
c145214_g2_i2	7	85	12.1429	3.60204	0.0206166
c135156_g1_i3	48	582	12.125	3.59991	0.000784041
c140017_g2_i1	17	205	12.0588	3.59202	0.00451092
c136612_g1_i2	4	48	12	3.58496	0.0481864
c137691_g1_i1	4	48	12	3.58496	0.0481864
c141575_g1_i1	47	562	11.9574	3.57984	0.000864649
c134355_g1_i1	90	1064	11.8222	3.56343	0.000502616
c117461_g1_i1	5	59	11.8	3.56071	0.0372036
c143313_g1_i3	7	82	11.7143	3.5502	0.0232187
c147117_g4_i4	15	174	11.6	3.53605	0.00671984
c119226_g1_i1	5	58	11.6	3.53605	0.0390534
c132660_g1_i1	25	289	11.56	3.53107	0.00274381
c146880_g2_i2	825	9504	11.52	3.52607	0.00219087
c131368_g1_i2	41	469	11.439	3.51589	0.00130407
c140362_g1_i1	5	57	11.4	3.51096	0.0410071
c141277_g1_i2	5	57	11.4	3.51096	0.0410071
c135580_g1_i1	1383	15646	11.3131	3.49992	0.00515805
c139017_g3_i1	23	259	11.2609	3.49325	0.00359834
c121202_g1_i1	13	146	11.2308	3.48938	0.0098721
c136849_g1_i2	31	345	11.129	3.47626	0.00229904
c126720_g1_i1	273	3025	11.0806	3.46996	0.000712971
c117002_g1_i1	9	99	11	3.45943	0.0194866
c76601_g1_i1	33	362	10.9697	3.45545	0.00223349
c141486_g1_i2	34	370	10.8824	3.44392	0.00221722
c140993_g2_i7	27	292	10.8148	3.43494	0.00331699
c92164_g1_i2	32	346	10.8125	3.43463	0.00251765
c132091_g1_i3	25	270	10.8	3.43296	0.00379802
c61002_g1_i1	47	507	10.7872	3.43125	0.00145669
c108739_g1_i2	21	226	10.7619	3.42786	0.00519305
c134014_g1_i1	20	215	10.75	3.42626	0.00567299
c132398_g1_i1	7	75	10.7143	3.42146	0.0308325
c142908_g1_i5	12	128	10.6667	3.41504	0.0138006
c67826_g1_i1	9	96	10.6667	3.41504	0.0216629
c131878_g1_i5	6	64	10.6667	3.41504	0.0386798
c132263_g1_i2	7	74	10.5714	3.4021	0.0321316
c122038_g1_i1	27	285	10.5556	3.39993	0.00372225
c144779_g2_i1	7	73	10.4286	3.38247	0.0334921
c133909_g2_i2	29	302	10.4138	3.38042	0.00353326
c143950_g2_i2	19	196	10.3158	3.36678	0.00741189
c112807_g1_i3	16	164	10.25	3.35755	0.0101077
c132714_g1_i2	61	624	10.2295	3.35466	0.0014029
c133529_g1_i4	9	92	10.2222	3.35364	0.0249927
c106596_g1_i2	11	112	10.1818	3.34792	0.0187886
c129899_g1_i1	16	162	10.125	3.33985	0.0106251
c96533_g1_i1	17	172	10.1176	3.3388	0.00965833
c136260_g1_i1	767	7758	10.1147	3.33839	0.00267149
c107904_g1_i1	9	91	10.1111	3.33787	0.0259109
c146417_g1_i1	13	130	10	3.32193	0.0155121
c121809_g1_i1	10	100	10	3.32193	0.0230755
c143125_g1_i2	9	90	10	3.32193	0.0268665
c117800_g1_i1	7	70	10	3.32193	0.037975
c147120_g1_i4	6	60	10	3.32193	0.0464259
c144605_g1_i1	21	208	9.90476	3.30812	0.00749818
c121202_g2_i1	14	138	9.85714	3.30117	0.014597
c146481_g2_i2	7	69	9.85714	3.30117	0.0396151
c143357_g1_i3	13	128	9.84615	3.29956	0.0164378
c143833_g1_i1	20	196	9.8	3.29278	0.0084893
c115737_g1_i1	96	934	9.72917	3.28232	0.00123606
c82258_g1_i1	21	204	9.71429	3.28011	0.00815195
c117418_g2_i1	50	484	9.68	3.27501	0.00229982
c128628_g1_i1	9	87	9.66667	3.27302	0.0299753
c140993_g2_i4	43	414	9.62791	3.26722	0.00286735
c73858_g1_i1	14	134	9.57143	3.25873	0.0163161
c128541_g1_i1	42	398	9.47619	3.24431	0.00319492
c68992_g1_i1	9	85	9.44444	3.23947	0.0322684
c100039_g1_i1	32	302	9.4375	3.2384	0.00481114
c147513_g1_i1	45	424	9.42222	3.23607	0.00299501
c124469_g1_i1	12	113	9.41667	3.23522	0.0217707
c136794_g1_i3	8	75	9.375	3.22882	0.0385829
c113482_g2_i1	11	103	9.36364	3.22707	0.0251503
c117637_g1_i1	17	159	9.35294	3.22542	0.0132614
c119565_g1_i1	9	84	9.33333	3.22239	0.0334873
c141127_g1_i9	9	84	9.33333	3.22239	0.0334873
c124231_g1_i2	145	1344	9.26897	3.21241	0.00131181
c147991_g1_i3	19	176	9.26316	3.2115	0.0116237
c97199_g1_i1	1553	14348	9.23889	3.20772	0.00851065
c145030_g1_i2	31	286	9.22581	3.20568	0.00559773
c127253_g1_i1	44	405	9.20455	3.20235	0.0034491
c94620_g1_i1	67	616	9.19403	3.2007	0.00214577
c121153_g1_i1	385	3520	9.14286	3.19265	0.00179776
c142198_g3_i3	7	64	9.14286	3.19265	0.0490982
c141545_g1_i12	8	73	9.125	3.18982	0.0417966
c127406_g1_i1	18	164	9.11111	3.18763	0.013483
c111911_g2_i3	10	91	9.1	3.18587	0.0315047
c134231_g1_i2	273	2482	9.09158	3.18453	0.00151843
c129638_g1_i1	12	108	9	3.16993	0.025465
c35199_g2_i1	9	81	9	3.16993	0.0374612
c122269_g1_i1	207	1839	8.88406	3.15122	0.00155279
c101592_g1_i1	748	6641	8.87834	3.15029	0.00362762
c81769_g1_i1	375	3329	8.87733	3.15013	0.00195922
c136735_g1_i2	8	71	8.875	3.14975	0.0453118
c136493_g2_i1	55	488	8.87273	3.14938	0.00312286
c105695_g1_i1	154	1363	8.85065	3.14578	0.00159267
c195608_g1_i1	672	5930	8.8244	3.1415	0.00328732
c126597_g1_i1	17	150	8.82353	3.14136	0.0166177
c137342_g1_i2	10	88	8.8	3.1375	0.0350299
c120506_g1_i1	17	149	8.76471	3.13171	0.017045
c106866_g1_i1	28	245	8.75	3.12928	0.00823502
c114714_g1_i1	36	313	8.69444	3.12009	0.00590841
c112187_g1_i2	39	338	8.66667	3.11548	0.00537072
c142648_g4_i3	11	95	8.63636	3.11042	0.0328299
c145923_g4_i4	8	69	8.625	3.10852	0.0491602
c136100_g1_i1	38	327	8.60526	3.10522	0.00574736
c120491_g1_i1	4171	35864	8.59842	3.10407	0.0474211
c125522_g3_i1	22	189	8.59091	3.10281	0.0126661
c122677_g1_i2	45	384	8.53333	3.09311	0.00477904
c147991_g2_i2	10	85	8.5	3.08746	0.0389964
c140094_g1_i2	737	6248	8.47761	3.08366	0.0040492
c145088_g1_i3	10	84	8.4	3.07039	0.0404272
c75511_g1_i1	49	409	8.34694	3.06125	0.00476244
c146957_g1_i4	32	267	8.34375	3.0607	0.00836414
c112737_g2_i1	21	175	8.33333	3.05889	0.0152876
c135227_g2_i2	35	291	8.31429	3.05559	0.00750457
c140328_g1_i1	10	83	8.3	3.05311	0.0419163
c132888_g2_i1	16	132	8.25	3.04439	0.0231942
c141273_g1_i6	9	74	8.22222	3.03953	0.0489361
c145069_g1_i2	42	345	8.21429	3.03814	0.0062148
c95433_g1_i1	15	123	8.2	3.03562	0.0258593
c113093_g1_i2	74	604	8.16216	3.02895	0.00343303
c144539_g1_i5	13	106	8.15385	3.02748	0.0318376
c147091_g4_i1	90	733	8.14444	3.02582	0.00296778
c144159_g2_i2	59	480	8.13559	3.02425	0.0043399
c139289_g2_i1	173	1406	8.12717	3.02275	0.00227186
c129380_g1_i3	16	130	8.125	3.02237	0.0244883
c145511_g1_i1	42	341	8.11905	3.02131	0.00655021
c135896_g1_i1	20	162	8.1	3.01792	0.0182639
c138308_g1_i4	10	81	8.1	3.01792	0.0450805
c143967_g1_i6	13	105	8.07692	3.01381	0.0328436
c138435_g2_i1	61	492	8.06557	3.01178	0.00436116
c119339_g1_i1	97	781	8.05155	3.00927	0.00297262
c117329_g1_i1	47	376	8	3	0.00608329
c137398_g2_i1	34	272	8	3	0.00923646
c123983_g1_i4	22	176	8	3	0.0167964
c143206_g1_i1	20	160	8	3	0.0191425
c117418_g1_i1	136	1086	7.98529	2.99735	0.0026018
c145787_g1_i1	46	366	7.95652	2.99214	0.0064008
c119799_g2_i1	3055	24240	7.93453	2.98815	0.0296279
c123489_g1_i1	101	798	7.90099	2.98203	0.0031582
c140047_g3_i2	18	142	7.88889	2.97982	0.0232386
c133593_g1_i1	31	243	7.83871	2.97062	0.011407
c140983_g2_i1	11	86	7.81818	2.96683	0.0447046
c135109_g1_i1	64	500	7.8125	2.96578	0.00480848
c132157_g1_i1	49	380	7.7551	2.95515	0.00665755
c115164_g1_i1	560	4339	7.74821	2.95386	0.00412493
c148174_g1_i2	217	1679	7.73733	2.95184	0.00277077
c133909_g1_i1	74	572	7.72973	2.95042	0.0044092
c139013_g1_i1	95	734	7.72632	2.94978	0.00363844
c145902_g1_i1	72	555	7.70833	2.94642	0.00457478
c138572_g1_i1	24	185	7.70833	2.94642	0.0172379
c140226_g1_i4	11	84	7.63636	2.93289	0.0479457
c144779_g1_i1	11	84	7.63636	2.93289	0.0479457
c115420_g1_i1	24	183	7.625	2.93074	0.0179792
c120806_g1_i3	16	122	7.625	2.93074	0.03052
c126126_g1_i1	22	167	7.59091	2.92427	0.0205206
c75797_g1_i2	1347	10194	7.56793	2.9199	0.0104631
c139027_g1_i2	22	166	7.54545	2.91561	0.0209877
c142819_g2_i1	921	6949	7.54506	2.91553	0.00697292
c124276_g1_i5	13	98	7.53846	2.91427	0.0409443
c144605_g1_i8	21	158	7.52381	2.91146	0.0225418
c131985_g1_i1	14	105	7.5	2.90689	0.0380524
c146469_g2_i9	23	172	7.47826	2.9027	0.0204788
c128718_g2_i1	32	239	7.46875	2.90087	0.0133659
c139662_g1_i3	18	134	7.44444	2.89616	0.0285427
c132987_g1_i1	698	5196	7.44413	2.8961	0.00558641
c24045_g1_i1	57	423	7.42105	2.89162	0.00683929
c106079_g1_i1	538	3987	7.41078	2.88963	0.00462551
c134231_g2_i1	173	1270	7.34104	2.87598	0.00351954
c113604_g1_i4	12	88	7.33333	2.87447	0.0488985
c146110_g2_i1	12	88	7.33333	2.87447	0.0488985
c123210_g1_i2	22	161	7.31818	2.87149	0.0235054
c143210_g3_i2	43	314	7.30233	2.86836	0.0101369
c142869_g1_i1	13	94	7.23077	2.85415	0.0465437
c118566_g1_i1	80	577	7.2125	2.8505	0.00564332
c68951_g1_i1	155	1117	7.20645	2.84929	0.00391403
c146334_g1_i2	57	408	7.15789	2.83954	0.00802639
c146464_g2_i4	20	143	7.15	2.83794	0.0288038
c119734_g1_i1	1405	10027	7.13665	2.83525	0.0124801
c116979_g1_i1	59	421	7.13559	2.83503	0.00784877
c106325_g1_i2	15	107	7.13333	2.83458	0.0411068
c139818_g1_i1	101	716	7.08911	2.8256	0.00514372
c145620_g1_i1	24	170	7.08333	2.82443	0.0237454
c147066_g1_i3	46	323	7.02174	2.81183	0.0110685
c116514_g1_i1	48	336	7	2.80735	0.0106824
c140296_g1_i5	30	210	7	2.80735	0.018804
c138397_g5_i1	15	105	7	2.80735	0.0436258
c144532_g1_i1	49	342	6.97959	2.80314	0.0105676
c122946_g1_i1	47	328	6.97872	2.80296	0.0110846
c129882_g1_i1	187	1305	6.97861	2.80294	0.00430562
c144095_g2_i2	66	458	6.93939	2.79481	0.00793571
c144175_g2_i4	74	512	6.91892	2.79055	0.00724305
c119579_g1_i2	43	297	6.90698	2.78805	0.012831
c139092_g1_i1	36	247	6.86111	2.77844	0.0162838
c139522_g2_i1	43	294	6.83721	2.77341	0.0133851
c143114_g1_i3	18	123	6.83333	2.77259	0.0381361
c143902_g1_i1	28	191	6.82143	2.77007	0.0225971
c4511_g1_i1	45	304	6.75556	2.75607	0.013355
c131960_g1_i1	54	364	6.74074	2.75291	0.0110268
c136450_g3_i1	61	411	6.7377	2.75226	0.00974429
c135768_g1_i2	19	128	6.73684	2.75207	0.0375298
c140993_g2_i3	26	175	6.73077	2.75077	0.025971
c141794_g2_i2	96	646	6.72917	2.75043	0.00669209
c143402_g1_i4	22	148	6.72727	2.75002	0.0317528
c145101_g1_i1	31	208	6.70968	2.74624	0.0212782
c146524_g2_i1	419	2806	6.6969	2.74349	0.00569405
c135279_g1_i2	240	1605	6.6875	2.74147	0.00504752
c102046_g1_i2	16	107	6.6875	2.74147	0.0467498
c142824_g1_i1	16	107	6.6875	2.74147	0.0467498
c146698_g1_i1	16	107	6.6875	2.74147	0.0467498
c117626_g1_i1	380	2528	6.65263	2.73393	0.00561481
c141406_g1_i1	20	133	6.65	2.73335	0.0369251
c96294_g1_i1	844	5608	6.64455	2.73217	0.00913029
c139049_g1_i2	61	403	6.60656	2.7239	0.010603
c138951_g1_i5	33	218	6.60606	2.72379	0.020971
c139950_g1_i1	20	132	6.6	2.72247	0.0378666
c136647_g2_i2	29	191	6.58621	2.71945	0.0247078
c111502_g1_i1	65	428	6.58462	2.7191	0.0101125
c119648_g1_i2	21	137	6.52381	2.70571	0.037225
c145106_g2_i6	114	742	6.50877	2.70239	0.00695165
c129653_g1_i1	105	680	6.47619	2.69515	0.00745721
c128439_g2_i1	354	2292	6.47458	2.69479	0.00607161
c117119_g1_i1	30	194	6.46667	2.69302	0.0254186
c147411_g2_i3	136	879	6.46324	2.69226	0.00656289
c145326_g2_i2	54	348	6.44444	2.68806	0.0133294
c133393_g3_i1	26	167	6.42308	2.68326	0.0307406
c123983_g1_i3	82	526	6.41463	2.68137	0.00924509
c119579_g1_i1	17	109	6.41176	2.68072	0.0498191
c145891_g2_i1	22	141	6.40909	2.68012	0.0374773
c75699_g1_i1	37	237	6.40541	2.67929	0.0206932
c75267_g1_i1	18	115	6.38889	2.67557	0.0473362
c137398_g3_i3	75	479	6.38667	2.67506	0.010132
c145486_g4_i8	51	324	6.35294	2.66742	0.0150144
c146755_g2_i1	34	216	6.35294	2.66742	0.0235208
c139004_g1_i1	46	292	6.34783	2.66626	0.0168227
c130963_g1_i2	63	399	6.33333	2.66297	0.0122936
c136077_g1_i1	37	233	6.2973	2.65473	0.0221019
c76680_g1_i1	24	151	6.29167	2.65344	0.0361801
c100479_g1_i1	62	390	6.29032	2.65313	0.0128462
c138256_g1_i2	38	239	6.28947	2.65294	0.0215532
c139254_g1_i2	47	293	6.23404	2.64017	0.0176804
c141346_g1_i2	37	230	6.21622	2.63604	0.0232281
c56402_g1_i1	20	124	6.2	2.63227	0.0464229
c116714_g1_i3	65	402	6.18462	2.62868	0.0131883
c141823_g5_i3	34	210	6.17647	2.62678	0.0261491
c138547_g1_i2	78	481	6.16667	2.62449	0.0113814
c125065_g1_i1	24	148	6.16667	2.62449	0.0387312
c145486_g4_i4	64	393	6.14062	2.61839	0.0137845
c113093_g1_i1	106	648	6.11321	2.61193	0.00948891
c141809_g1_i2	43	262	6.09302	2.60716	0.021291
c142928_g1_i4	95	578	6.08421	2.60507	0.0103955
c148046_g1_i2	32	194	6.0625	2.59991	0.0299458
c129156_g1_i2	55	333	6.05455	2.59802	0.0169143
c16428_g1_i1	21	127	6.04762	2.59637	0.0476995
c139551_g1_i3	28	169	6.03571	2.59352	0.0352104
c142914_g2_i1	78	469	6.01282	2.58804	0.0126563
c108234_g1_i2	87	522	6	2.58496	0.0117342
c133550_g2_i1	51	306	6	2.58496	0.018927
c94797_g1_i1	266	1594	5.99248	2.58315	0.00783333
c139357_g2_i2	86	514	5.97674	2.57936	0.012029
c82229_g1_i1	108	644	5.96296	2.57603	0.0104207
c142477_g1_i2	30	178	5.93333	2.56884	0.0346905
c140907_g1_i2	28	166	5.92857	2.56768	0.037464
c75797_g1_i3	102	604	5.92157	2.56598	0.0111165
c134744_g1_i1	1028	6075	5.90953	2.56304	0.0148603
c115944_g1_i1	30	177	5.9	2.56071	0.0353829
c145751_g1_i2	153	902	5.89542	2.5596	0.00922341
c144605_g1_i3	45	265	5.88889	2.558	0.0231644
c134646_g1_i2	210	1228	5.84762	2.54785	0.00877402
c123967_g1_i1	552	3216	5.82609	2.54253	0.0104588
c82712_g1_i1	1205	7007	5.81494	2.53976	0.0176294
c139062_g1_i8	26	151	5.80769	2.53797	0.0434471
c147843_g1_i3	1042	6027	5.78407	2.53208	0.0159272
c135863_g1_i3	128	740	5.78125	2.53138	0.0108073
c82134_g1_i1	40	231	5.775	2.52982	0.0281931
c137986_g1_i1	35	202	5.77143	2.52893	0.0324917
c137322_g1_i4	48	276	5.75	2.52356	0.0237813
c135957_g1_i1	83	476	5.73494	2.51978	0.0146649
c146263_g1_i1	108	617	5.71296	2.51424	0.0124591
c145077_g1_i3	27	154	5.7037	2.5119	0.0443611
c135329_g2_i1	40	227	5.675	2.50462	0.0300765
c144598_g1_i3	30	170	5.66667	2.5025	0.0406775
c124211_g1_i1	588	3314	5.63605	2.49469	0.0120367
c136647_g1_i1	38	214	5.63158	2.49354	0.0326006
c107557_g1_i1	111	624	5.62162	2.49099	0.0131024
c101376_g1_i1	547	3075	5.62157	2.49097	0.0117498
c146334_g1_i3	58	326	5.62069	2.49075	0.0216287
c133550_g2_i2	136	763	5.61029	2.48808	0.0118877
c102373_g1_i1	358	2006	5.60335	2.48629	0.0104364
c113520_g1_i1	370	2071	5.5973	2.48473	0.0105428
c137073_g1_i1	160	894	5.5875	2.4822	0.0113182
c121071_g1_i1	46	257	5.58696	2.48206	0.0276865
c121657_g1_i2	2182	12190	5.58662	2.48198	0.0327438
c146481_g2_i1	33	183	5.54545	2.47131	0.0397465
c147927_g2_i1	97	536	5.52577	2.46618	0.0152866
c132800_g1_i1	39	215	5.51282	2.46279	0.0342922
c144973_g1_i1	582	3206	5.50859	2.46168	0.0129255
c121227_g1_i2	47	257	5.46809	2.45104	0.0293831
c145056_g1_i1	771	4208	5.45785	2.44833	0.0153923
c58071_g1_i1	76	413	5.43421	2.44207	0.0195486
c141794_g2_i1	528	2856	5.40909	2.43539	0.0132015
c132194_g1_i3	45	243	5.4	2.43296	0.0321025
c128495_g1_i2	169	910	5.38462	2.42884	0.0129079
c146124_g1_i4	71	382	5.38028	2.42768	0.0214983
c125901_g2_i1	40	215	5.375	2.42626	0.0366137
c127346_g1_i1	1273	6833	5.36764	2.42429	0.0226562
c136158_g1_i2	119	633	5.31933	2.41124	0.0157864
c81127_g1_i1	274	1455	5.31022	2.40877	0.0125357
c128975_g1_i1	35	185	5.28571	2.4021	0.0441991
c131624_g1_i1	41	216	5.26829	2.39734	0.0383846
c131958_g1_i3	108	568	5.25926	2.39486	0.0174556
c95325_g1_i1	272	1427	5.24632	2.39131	0.0131354
c138948_g1_i1	81	424	5.23457	2.38807	0.021584
c142660_g1_i5	41	214	5.21951	2.38391	0.0396643
c147724_g1_i3	49	253	5.16327	2.36828	0.034894
c143576_g2_i2	75	386	5.14667	2.36364	0.0244731
c115405_g1_i1	90	463	5.14444	2.36302	0.0214172
c103312_g1_i1	212	1089	5.13679	2.36087	0.0146753
c142553_g1_i2	134	688	5.13433	2.36018	0.0171399
c3217_g1_i1	44	225	5.11364	2.35435	0.039898
c145106_g2_i1	124	633	5.10484	2.35187	0.0182181
c146268_g1_i1	597	3044	5.09883	2.35017	0.0168872
c127420_g1_i1	1133	5757	5.0812	2.34517	0.0241266
c137900_g1_i1	147	745	5.06803	2.34142	0.0173243
c105876_g1_i2	256	1294	5.05469	2.33762	0.0152094
c131133_g1_i2	57	288	5.05263	2.33703	0.0329918
c132279_g2_i4	226	1140	5.04425	2.33464	0.0155733
c138957_g1_i1	444	2233	5.02928	2.33035	0.0161311
c136317_g1_i2	47	236	5.02128	2.32805	0.0400599
c133587_g1_i1	109	547	5.01835	2.32721	0.0209151
c136661_g1_i2	69	346	5.01449	2.3261	0.0289035
c144239_g1_i3	158	791	5.00633	2.32375	0.017672
c102130_g1_i1	85	424	4.98824	2.31853	0.0251509
c118799_g1_i1	77	384	4.98701	2.31818	0.0270808
c147510_g1_i3	58	287	4.94828	2.30693	0.0350949
c130371_g1_i1	683	3376	4.9429	2.30536	0.0197607
c144973_g1_i2	260	1285	4.94231	2.30518	0.0165524
c141773_g3_i2	88	434	4.93182	2.30212	0.0256471
c143867_g2_i1	63	310	4.92063	2.29884	0.0334217
c139938_g1_i2	48	235	4.89583	2.29155	0.0429777
c127369_g1_i1	53	259	4.88679	2.28889	0.039675
c146679_g2_i3	43	210	4.88372	2.28798	0.0477866
c142810_g1_i5	55	268	4.87273	2.28473	0.0388312
c141675_g2_i5	74	360	4.86486	2.2824	0.0306741
c134414_g1_i4	48	232	4.83333	2.27302	0.0449472
c129865_g1_i1	59	285	4.83051	2.27218	0.0377649
c135146_g1_i2	1069	5162	4.82881	2.27167	0.0267858
c146485_g1_i1	52	251	4.82692	2.2711	0.0421363
c95856_g1_i1	288	1387	4.81597	2.26783	0.0181366
c141566_g1_i2	328	1579	4.81402	2.26724	0.0181586
c136632_g1_i1	75	361	4.81333	2.26704	0.0316023
c135647_g1_i2	74	355	4.7973	2.26222	0.0323268
c93486_g1_i1	188	900	4.78723	2.25919	0.0198774
c129234_g1_i1	106	505	4.76415	2.25222	0.0260156
c139221_g2_i1	89	423	4.75281	2.24878	0.0293172
c131616_g1_i1	57	270	4.73684	2.24393	0.0416911
c145720_g1_i1	315	1476	4.68571	2.22827	0.0200467
c147913_g2_i10	49	229	4.67347	2.22449	0.0495838
c147827_g1_i2	172	803	4.6686	2.22299	0.0225054
c116487_g1_i1	87	406	4.66667	2.22239	0.0319004
c144402_g1_i1	76	354	4.65789	2.21968	0.035357
c144532_g2_i2	66	306	4.63636	2.21299	0.040017
c133459_g1_i2	143	661	4.62238	2.20864	0.0250953
c139386_g2_i1	332	1532	4.61446	2.20616	0.0212168
c117539_g1_i1	492	2245	4.56301	2.18999	0.0231554
c122646_g1_i1	82	374	4.56098	2.18934	0.0361833
c142986_g2_i1	65	296	4.55385	2.18709	0.0431825
c100019_g1_i1	87	396	4.55172	2.18641	0.0350079
c145868_g1_i4	123	558	4.53659	2.18161	0.0289171
c130827_g1_i1	862	3904	4.529	2.17919	0.0287973
c109025_g1_i1	240	1086	4.525	2.17792	0.0233391
c120283_g1_i2	143	646	4.51748	2.17552	0.0273891
c129511_g1_i3	65	293	4.50769	2.17239	0.0447709
c146481_g2_i3	79	355	4.49367	2.16789	0.0392177
c136894_g1_i1	216	970	4.49074	2.16695	0.0244991
c145142_g1_i12	66	295	4.4697	2.16018	0.0455968
c136943_g1_i1	139	619	4.45324	2.15485	0.0292724
c106079_g1_i2	124	551	4.44355	2.15171	0.0311368
c129756_g2_i1	75	333	4.44	2.15056	0.0424963
c139088_g1_i1	135	599	4.43704	2.1496	0.030068
c139856_g1_i4	315	1392	4.41905	2.14374	0.0248418
c121558_g2_i1	643	2841	4.41835	2.14351	0.0277223
c146334_g1_i1	462	2040	4.41558	2.1426	0.02561
c144844_g1_i2	231	1020	4.41558	2.1426	0.0257446
c144253_g1_i2	118	521	4.41525	2.1425	0.0327
c143278_g1_i7	76	335	4.40789	2.14009	0.043206
c146758_g1_i2	226	994	4.39823	2.13692	0.0262354
c68410_g1_i1	68	298	4.38235	2.13171	0.0477952
c129783_g1_i2	501	2189	4.36926	2.12739	0.02695
c145795_g1_i6	604	2625	4.34603	2.1197	0.0287034
c124274_g1_i1	522	2259	4.32759	2.11356	0.0280748
c144844_g1_i1	333	1439	4.32132	2.11147	0.0269092
c130587_g1_i1	121	521	4.30579	2.10628	0.0354335
c126926_g1_i2	117	501	4.28205	2.0983	0.0367832
c143335_g4_i1	1656	7072	4.27053	2.09442	0.0484492
c131958_g1_i2	281	1190	4.23488	2.08232	0.0292019
c146376_g1_i5	299	1265	4.23077	2.08092	0.0291557
c128356_g1_i1	120	506	4.21667	2.0761	0.0384172
c116440_g1_i1	169	711	4.2071	2.07283	0.0335057
c146779_g2_i1	711	2991	4.20675	2.07271	0.033504
c142160_g1_i3	121	508	4.19835	2.06982	0.0388709
c95375_g1_i1	257	1078	4.19455	2.06852	0.0305627
c146794_g1_i5	100	417	4.17	2.06005	0.0441424
c81911_g1_i3	427	1763	4.12881	2.04572	0.0319506
c142749_g2_i1	99	407	4.11111	2.03953	0.0467118
c140172_g1_i1	234	958	4.09402	2.03352	0.0339125
c67833_g1_i1	197	805	4.08629	2.03079	0.0355509
c140941_g1_i1	208	849	4.08173	2.02918	0.0351912
c140741_g1_i1	112	456	4.07143	2.02554	0.0451626
c133081_g1_i1	955	3874	4.05654	2.02025	0.0417814
c147013_g5_i1	127	513	4.03937	2.01413	0.0436594
c89699_g1_i1	353	1421	4.0255	2.00917	0.0345934
c134648_g1_i1	443	1783	4.02483	2.00893	0.0349916
c102864_g2_i1	669	2675	3.99851	1.99946	0.0386245
c133415_g1_i1	163	651	3.99387	1.99779	0.0410191
c136363_g1_i1	130	518	3.98462	1.99444	0.0453512
c144095_g1_i1	198	788	3.9798	1.9927	0.0390636
c132652_g1_i1	933	3711	3.97749	1.99186	0.0438508
c4360_g1_i1	290	1152	3.97241	1.99002	0.036622
c59574_g1_i1	897	3561	3.9699	1.9891	0.0434374
c145442_g2_i3	124	489	3.94355	1.97949	0.0480875
c121450_g1_i1	538	2104	3.91078	1.96746	0.0395488
c125814_g1_i1	737	2868	3.89145	1.96031	0.043216
c147187_g1_i1	672	2604	3.875	1.9542	0.0427039
c100455_g1_i1	965	3710	3.84456	1.94282	0.0490678
c123788_g1_i2	206	790	3.83495	1.93921	0.0441289
c112195_g1_i1	678	2585	3.81268	1.93081	0.0450389
c141675_g2_i4	668	2543	3.80689	1.92861	0.0450912
c131530_g1_i3	805	3054	3.79379	1.92364	0.0479665
c119453_g1_i1	279	1051	3.76703	1.91343	0.0443335
c145490_g1_i1	224	831	3.70982	1.89135	0.0486032
c100945_g1_i1	491	1819	3.70468	1.88935	0.0466702
c83585_g1_i1	327	1209	3.69725	1.88645	0.0465829
c124453_g2_i1	533	1966	3.68856	1.88306	0.0478114
c136450_g4_i3	397	1454	3.66247	1.87282	0.0478729
c145474_g4_i1	486	1779	3.66049	1.87204	0.0484971
c131624_g1_i3	371	1352	3.6442	1.8656	0.048688
c140202_g1_i1	371	1350	3.63881	1.86347	0.0489319
c146118_g4_i1	0	3819	Inf	Inf	4.22261e-14
c136117_g2_i2	0	3576	Inf	Inf	4.74023e-14
c123480_g1_i1	0	1743	Inf	Inf	6.21748e-13
c141179_g1_i1	0	1132	Inf	Inf	7.75293e-12
c134566_g1_i1	0	1031	Inf	Inf	1.44066e-11
c143043_g1_i3	0	866	Inf	Inf	4.83721e-11
c124309_g1_i3	0	863	Inf	Inf	4.95841e-11
c137334_g2_i1	0	833	Inf	Inf	6.38991e-11
c144766_g1_i2	0	711	Inf	Inf	2.04126e-10
c141905_g2_i4	0	578	Inf	Inf	9.81e-10
c147960_g1_i1	0	554	Inf	Inf	1.3618e-09
c82778_g1_i2	0	526	Inf	Inf	2.03914e-09
c144824_g1_i2	0	514	Inf	Inf	2.44222e-09
c147066_g1_i9	0	514	Inf	Inf	2.44222e-09
c143191_g1_i7	0	475	Inf	Inf	4.53597e-09
c116841_g1_i1	0	440	Inf	Inf	8.28409e-09
c136215_g5_i1	0	345	Inf	Inf	5.55151e-08
c132370_g2_i1	0	322	Inf	Inf	9.4397e-08
c147271_g1_i2	0	318	Inf	Inf	1.03864e-07
c100512_g2_i1	0	315	Inf	Inf	1.11656e-07
c141905_g2_i2	0	299	Inf	Inf	1.65847e-07
c130625_g1_i2	0	288	Inf	Inf	2.19886e-07
c146118_g4_i2	0	269	Inf	Inf	3.65361e-07
c144984_g2_i4	0	262	Inf	Inf	4.43601e-07
c142431_g1_i1	0	257	Inf	Inf	5.10769e-07
c137334_g2_i4	0	251	Inf	Inf	6.06557e-07
c145300_g1_i7	0	246	Inf	Inf	7.0158e-07
c135545_g1_i5	0	240	Inf	Inf	8.37836e-07
c124276_g1_i6	0	226	Inf	Inf	1.28378e-06
c146481_g2_i4	0	195	Inf	Inf	3.5387e-06
c143043_g1_i2	0	194	Inf	Inf	3.66269e-06
c131015_g1_i1	0	192	Inf	Inf	3.92522e-06
c146127_g1_i2	0	190	Inf	Inf	4.20854e-06
c143899_g1_i5	0	187	Inf	Inf	4.67648e-06
c141632_g1_i6	0	179	Inf	Inf	6.2281e-06
c145840_g2_i1	0	174	Inf	Inf	7.48026e-06
c130625_g1_i1	0	173	Inf	Inf	7.76246e-06
c133493_g1_i2	0	155	Inf	Inf	1.54799e-05
c133295_g3_i1	0	153	Inf	Inf	1.67627e-05
c143956_g1_i8	0	151	Inf	Inf	1.81629e-05
c143956_g1_i3	0	150	Inf	Inf	1.89107e-05
c144845_g2_i3	0	149	Inf	Inf	1.96924e-05
c141831_g3_i2	0	147	Inf	Inf	2.13643e-05
c134575_g1_i1	0	145	Inf	Inf	2.31932e-05
c146565_g1_i5	0	145	Inf	Inf	2.31932e-05
c143272_g2_i6	0	144	Inf	Inf	2.41714e-05
c143956_g1_i2	0	144	Inf	Inf	2.41714e-05
c141307_g2_i3	0	143	Inf	Inf	2.51951e-05
c146728_g1_i1	0	143	Inf	Inf	2.51951e-05
c140251_g1_i2	0	141	Inf	Inf	2.73882e-05
c141338_g1_i6	0	141	Inf	Inf	2.73882e-05
c139823_g1_i9	0	140	Inf	Inf	2.85625e-05
c135408_g1_i2	0	139	Inf	Inf	2.97923e-05
c145153_g1_i4	0	139	Inf	Inf	2.97923e-05
c124400_g1_i5	0	137	Inf	Inf	3.24299e-05
c143956_g1_i5	0	136	Inf	Inf	3.3844e-05
c148132_g1_i2	0	136	Inf	Inf	3.3844e-05
c134245_g1_i1	0	133	Inf	Inf	3.85079e-05
c141092_g3_i2	0	133	Inf	Inf	3.85079e-05
c139062_g1_i9	0	132	Inf	Inf	4.02158e-05
c139971_g2_i3	0	132	Inf	Inf	4.02158e-05
c131938_g1_i6	0	130	Inf	Inf	4.38865e-05
c137986_g1_i2	0	129	Inf	Inf	4.58584e-05
c108763_g1_i1	0	128	Inf	Inf	4.7928e-05
c144651_g1_i5	0	124	Inf	Inf	5.72932e-05
c146426_g1_i4	0	123	Inf	Inf	5.99369e-05
c146332_g1_i8	0	122	Inf	Inf	6.2715e-05
c143653_g1_i2	0	119	Inf	Inf	7.19283e-05
c136735_g1_i5	0	118	Inf	Inf	7.532e-05
c143706_g1_i4	0	116	Inf	Inf	8.26399e-05
c85012_g1_i1	0	113	Inf	Inf	9.51198e-05
c142276_g1_i1	0	111	Inf	Inf	0.000104579
c143419_g3_i5	0	111	Inf	Inf	0.000104579
c141828_g2_i3	0	109	Inf	Inf	0.000115079
c145081_g1_i4	0	107	Inf	Inf	0.000126746
c112733_g1_i1	0	105	Inf	Inf	0.000139723
c141799_g2_i4	0	105	Inf	Inf	0.000139723
c112655_g1_i2	0	101	Inf	Inf	0.000170283
c144590_g2_i4	0	101	Inf	Inf	0.000170283
c146231_g1_i4	0	99	Inf	Inf	0.000188263
c134988_g1_i3	0	97	Inf	Inf	0.000208356
c146774_g1_i8	0	94	Inf	Inf	0.000243069
c140061_g1_i1	0	92	Inf	Inf	0.000269738
c114000_g1_i1	0	91	Inf	Inf	0.000284272
c134273_g1_i4	0	91	Inf	Inf	0.000284272
c100512_g1_i1	0	90	Inf	Inf	0.000299677
c144814_g3_i2	0	90	Inf	Inf	0.000299677
c144590_g2_i3	0	89	Inf	Inf	0.000316009
c146931_g1_i3	0	87	Inf	Inf	0.00035171
c139423_g1_i6	0	86	Inf	Inf	0.000371217
c99983_g1_i1	0	86	Inf	Inf	0.000371217
c101690_g1_i1	0	85	Inf	Inf	0.00039193
c129971_g1_i4	0	83	Inf	Inf	0.000437312
c116762_g1_i3	0	82	Inf	Inf	0.000462165
c145460_g1_i6	0	82	Inf	Inf	0.000462165
c144434_g1_i4	0	81	Inf	Inf	0.000488597
c123983_g1_i5	0	80	Inf	Inf	0.000516717
c134177_g1_i4	0	80	Inf	Inf	0.000516717
c143956_g1_i4	0	79	Inf	Inf	0.000546648
c144316_g1_i1	0	79	Inf	Inf	0.000546648
c146143_g1_i1	0	79	Inf	Inf	0.000546648
c145791_g2_i5	0	78	Inf	Inf	0.00057852
c144251_g1_i2	0	77	Inf	Inf	0.000612472
c136724_g2_i5	0	76	Inf	Inf	0.000648653
c138033_g3_i6	0	76	Inf	Inf	0.000648653
c141835_g1_i2	0	76	Inf	Inf	0.000648653
c147557_g1_i6	0	75	Inf	Inf	0.000687225
c117423_g1_i2	0	74	Inf	Inf	0.000728362
c141254_g1_i5	0	74	Inf	Inf	0.000728362
c137857_g2_i2	0	72	Inf	Inf	0.000819114
c138947_g1_i1	0	72	Inf	Inf	0.000819114
c145032_g2_i3	0	72	Inf	Inf	0.000819114
c145795_g1_i1	0	72	Inf	Inf	0.000819114
c236370_g1_i1	0	72	Inf	Inf	0.000819114
c125168_g1_i1	0	71	Inf	Inf	0.000869157
c129717_g1_i2	0	71	Inf	Inf	0.000869157
c131197_g1_i3	0	71	Inf	Inf	0.000869157
c131849_g1_i3	0	71	Inf	Inf	0.000869157
c134470_g1_i3	0	71	Inf	Inf	0.000869157
c142645_g1_i3	0	71	Inf	Inf	0.000869157
c143511_g1_i2	0	71	Inf	Inf	0.000869157
c115020_g1_i1	0	70	Inf	Inf	0.000922628
c147759_g2_i1	0	70	Inf	Inf	0.000922628
c136096_g1_i1	0	69	Inf	Inf	0.000979789
c147907_g1_i4	0	69	Inf	Inf	0.000979789
c127930_g1_i3	0	67	Inf	Inf	0.00110635
c134245_g1_i2	0	67	Inf	Inf	0.00110635
c138951_g1_i12	0	67	Inf	Inf	0.00110635
c140910_g2_i4	0	67	Inf	Inf	0.00110635
c143740_g1_i7	0	66	Inf	Inf	0.00117639
c144086_g1_i2	0	66	Inf	Inf	0.00117639
c119722_g1_i2	0	65	Inf	Inf	0.00125141
c124400_g1_i7	0	65	Inf	Inf	0.00125141
c144378_g1_i1	0	65	Inf	Inf	0.00125141
c134988_g1_i2	0	64	Inf	Inf	0.00133182
c144745_g3_i3	0	64	Inf	Inf	0.00133182
c145151_g1_i2	0	64	Inf	Inf	0.00133182
c144919_g1_i9	0	63	Inf	Inf	0.00141805
c120189_g1_i4	0	62	Inf	Inf	0.00151057
c130135_g1_i3	0	62	Inf	Inf	0.00151057
c141799_g2_i5	0	62	Inf	Inf	0.00151057
c143303_g2_i6	0	62	Inf	Inf	0.00151057
c144598_g1_i4	0	62	Inf	Inf	0.00151057
c146275_g1_i4	0	62	Inf	Inf	0.00151057
c115443_g1_i1	0	61	Inf	Inf	0.00160989
c117958_g1_i3	0	61	Inf	Inf	0.00160989
c123775_g2_i1	0	61	Inf	Inf	0.00160989
c138852_g2_i3	0	61	Inf	Inf	0.00160989
c139173_g1_i1	0	61	Inf	Inf	0.00160989
c143500_g1_i3	0	61	Inf	Inf	0.00160989
c145034_g1_i1	0	61	Inf	Inf	0.00160989
c139522_g2_i3	0	60	Inf	Inf	0.00171658
c133811_g1_i2	0	59	Inf	Inf	0.00183125
c136117_g2_i1	0	59	Inf	Inf	0.00183125
c136520_g1_i1	0	59	Inf	Inf	0.00183125
c143636_g4_i7	0	59	Inf	Inf	0.00183125
c129408_g1_i5	0	58	Inf	Inf	0.00195458
c134861_g1_i3	0	57	Inf	Inf	0.0020873
c137622_g1_i1	0	57	Inf	Inf	0.0020873
c144494_g1_i2	0	57	Inf	Inf	0.0020873
c115425_g1_i1	0	56	Inf	Inf	0.00223021
c135008_g2_i3	0	56	Inf	Inf	0.00223021
c140163_g3_i2	0	56	Inf	Inf	0.00223021
c146475_g2_i9	0	56	Inf	Inf	0.00223021
c142224_g1_i2	0	55	Inf	Inf	0.00238421
c144126_g1_i2	0	55	Inf	Inf	0.00238421
c131878_g1_i4	0	54	Inf	Inf	0.00255026
c131905_g1_i1	0	54	Inf	Inf	0.00255026
c141924_g1_i1	0	54	Inf	Inf	0.00255026
c142472_g1_i2	0	54	Inf	Inf	0.00255026
c142810_g1_i2	0	54	Inf	Inf	0.00255026
c143047_g1_i5	0	54	Inf	Inf	0.00255026
c144030_g1_i2	0	54	Inf	Inf	0.00255026
c32773_g1_i1	0	54	Inf	Inf	0.00255026
c122924_g1_i2	0	53	Inf	Inf	0.00272944
c130116_g1_i6	0	53	Inf	Inf	0.00272944
c134784_g1_i5	0	53	Inf	Inf	0.00272944
c135855_g1_i4	0	53	Inf	Inf	0.00272944
c138712_g1_i4	0	53	Inf	Inf	0.00272944
c142768_g1_i4	0	53	Inf	Inf	0.00272944
c140190_g1_i1	0	52	Inf	Inf	0.0029229
c140807_g2_i3	0	52	Inf	Inf	0.0029229
c143600_g1_i1	0	52	Inf	Inf	0.0029229
c143797_g2_i7	0	52	Inf	Inf	0.0029229
c134047_g1_i3	0	51	Inf	Inf	0.00313196
c136315_g1_i4	0	51	Inf	Inf	0.00313196
c140470_g2_i2	0	51	Inf	Inf	0.00313196
c141344_g1_i3	0	51	Inf	Inf	0.00313196
c143647_g1_i3	0	51	Inf	Inf	0.00313196
c147576_g1_i2	0	51	Inf	Inf	0.00313196
c134718_g1_i1	0	50	Inf	Inf	0.00335802
c136480_g1_i7	0	50	Inf	Inf	0.00335802
c145008_g2_i6	0	50	Inf	Inf	0.00335802
c145717_g1_i4	0	49	Inf	Inf	0.00360267
c146424_g2_i1	0	49	Inf	Inf	0.00360267
c146747_g1_i2	0	49	Inf	Inf	0.00360267
c147697_g1_i4	0	49	Inf	Inf	0.00360267
c127479_g1_i1	0	48	Inf	Inf	0.00386764
c142431_g1_i7	0	48	Inf	Inf	0.00386764
c142776_g2_i7	0	48	Inf	Inf	0.00386764
c143788_g1_i4	0	48	Inf	Inf	0.00386764
c145031_g2_i5	0	48	Inf	Inf	0.00386764
c145034_g1_i4	0	48	Inf	Inf	0.00386764
c130353_g1_i2	0	47	Inf	Inf	0.00415485
c133831_g1_i2	0	47	Inf	Inf	0.00415485
c138106_g1_i2	0	47	Inf	Inf	0.00415485
c140264_g2_i1	0	47	Inf	Inf	0.00415485
c143012_g1_i2	0	47	Inf	Inf	0.00415485
c147236_g1_i3	0	47	Inf	Inf	0.00415485
c147571_g1_i3	0	47	Inf	Inf	0.00415485
c131368_g1_i1	0	46	Inf	Inf	0.00446643
c135352_g1_i4	0	46	Inf	Inf	0.00446643
c141225_g2_i5	0	46	Inf	Inf	0.00446643
c141560_g1_i7	0	46	Inf	Inf	0.00446643
c143036_g1_i3	0	46	Inf	Inf	0.00446643
c144572_g2_i8	0	46	Inf	Inf	0.00446643
c146475_g2_i6	0	46	Inf	Inf	0.00446643
c147192_g2_i2	0	46	Inf	Inf	0.00446643
c116654_g1_i4	0	45	Inf	Inf	0.00480474
c136147_g1_i10	0	45	Inf	Inf	0.00480474
c139027_g1_i3	0	45	Inf	Inf	0.00480474
c139178_g1_i3	0	45	Inf	Inf	0.00480474
c139680_g1_i3	0	45	Inf	Inf	0.00480474
c141847_g1_i6	0	45	Inf	Inf	0.00480474
c142844_g1_i7	0	45	Inf	Inf	0.00480474
c127188_g1_i2	0	44	Inf	Inf	0.0051724
c129395_g1_i2	0	44	Inf	Inf	0.0051724
c134229_g4_i3	0	44	Inf	Inf	0.0051724
c135808_g2_i8	0	44	Inf	Inf	0.0051724
c141001_g1_i2	0	44	Inf	Inf	0.0051724
c142898_g2_i3	0	44	Inf	Inf	0.0051724
c145164_g1_i7	0	44	Inf	Inf	0.0051724
c126092_g1_i1	0	43	Inf	Inf	0.00557233
c137971_g3_i3	0	43	Inf	Inf	0.00557233
c140019_g1_i2	0	43	Inf	Inf	0.00557233
c141531_g1_i4	0	43	Inf	Inf	0.00557233
c141741_g1_i4	0	43	Inf	Inf	0.00557233
c145972_g1_i6	0	43	Inf	Inf	0.00557233
c132781_g1_i2	0	42	Inf	Inf	0.00600776
c135392_g1_i1	0	42	Inf	Inf	0.00600776
c139116_g1_i2	0	42	Inf	Inf	0.00600776
c139662_g1_i6	0	42	Inf	Inf	0.00600776
c141127_g1_i6	0	42	Inf	Inf	0.00600776
c141730_g1_i2	0	42	Inf	Inf	0.00600776
c144378_g1_i5	0	42	Inf	Inf	0.00600776
c144463_g1_i3	0	42	Inf	Inf	0.00600776
c147586_g2_i3	0	42	Inf	Inf	0.00600776
c102360_g1_i1	0	41	Inf	Inf	0.00648233
c139625_g1_i3	0	41	Inf	Inf	0.00648233
c141225_g2_i7	0	41	Inf	Inf	0.00648233
c141560_g1_i4	0	41	Inf	Inf	0.00648233
c142553_g1_i1	0	41	Inf	Inf	0.00648233
c144111_g1_i7	0	41	Inf	Inf	0.00648233
c145395_g1_i1	0	41	Inf	Inf	0.00648233
c146123_g2_i8	0	41	Inf	Inf	0.00648233
c146325_g4_i2	0	41	Inf	Inf	0.00648233
c147192_g2_i12	0	41	Inf	Inf	0.00648233
c282645_g1_i1	0	41	Inf	Inf	0.00648233
c122778_g1_i3	0	40	Inf	Inf	0.00700007
c138897_g1_i2	0	40	Inf	Inf	0.00700007
c139762_g1_i1	0	40	Inf	Inf	0.00700007
c140983_g2_i3	0	40	Inf	Inf	0.00700007
c142714_g1_i1	0	40	Inf	Inf	0.00700007
c143768_g1_i3	0	40	Inf	Inf	0.00700007
c144010_g1_i3	0	40	Inf	Inf	0.00700007
c119443_g1_i1	0	39	Inf	Inf	0.0075655
c135299_g1_i5	0	39	Inf	Inf	0.0075655
c141872_g1_i1	0	39	Inf	Inf	0.0075655
c142019_g1_i1	0	39	Inf	Inf	0.0075655
c142842_g2_i3	0	39	Inf	Inf	0.0075655
c144656_g1_i10	0	39	Inf	Inf	0.0075655
c144849_g2_i9	0	39	Inf	Inf	0.0075655
c145261_g3_i5	0	39	Inf	Inf	0.0075655
c146280_g1_i19	0	39	Inf	Inf	0.0075655
c41945_g1_i1	0	39	Inf	Inf	0.0075655
c82027_g2_i1	0	39	Inf	Inf	0.0075655
c93557_g1_i1	0	39	Inf	Inf	0.0075655
c132933_g1_i1	0	38	Inf	Inf	0.0081837
c139311_g1_i6	0	38	Inf	Inf	0.0081837
c140863_g1_i1	0	38	Inf	Inf	0.0081837
c140962_g1_i1	0	38	Inf	Inf	0.0081837
c145383_g1_i5	0	38	Inf	Inf	0.0081837
c145637_g1_i11	0	38	Inf	Inf	0.0081837
c147340_g2_i3	0	38	Inf	Inf	0.0081837
c147551_g1_i7	0	38	Inf	Inf	0.0081837
c279725_g1_i1	0	38	Inf	Inf	0.0081837
c60563_g1_i1	0	38	Inf	Inf	0.0081837
c74211_g1_i1	0	38	Inf	Inf	0.0081837
c106521_g1_i3	0	37	Inf	Inf	0.00886036
c112208_g1_i3	0	37	Inf	Inf	0.00886036
c123273_g1_i2	0	37	Inf	Inf	0.00886036
c124853_g1_i4	0	37	Inf	Inf	0.00886036
c131985_g1_i2	0	37	Inf	Inf	0.00886036
c133469_g1_i1	0	37	Inf	Inf	0.00886036
c137306_g1_i2	0	37	Inf	Inf	0.00886036
c140216_g1_i9	0	37	Inf	Inf	0.00886036
c140608_g1_i11	0	37	Inf	Inf	0.00886036
c142306_g1_i8	0	37	Inf	Inf	0.00886036
c143348_g1_i2	0	37	Inf	Inf	0.00886036
c145183_g1_i4	0	37	Inf	Inf	0.00886036
c145251_g1_i4	0	37	Inf	Inf	0.00886036
c147689_g1_i7	0	37	Inf	Inf	0.00886036
c92241_g1_i2	0	37	Inf	Inf	0.00886036
c133567_g1_i5	0	36	Inf	Inf	0.00960189
c133657_g1_i2	0	36	Inf	Inf	0.00960189
c139906_g1_i3	0	36	Inf	Inf	0.00960189
c140136_g1_i2	0	36	Inf	Inf	0.00960189
c141590_g1_i1	0	36	Inf	Inf	0.00960189
c141847_g1_i2	0	36	Inf	Inf	0.00960189
c141996_g1_i5	0	36	Inf	Inf	0.00960189
c142087_g1_i2	0	36	Inf	Inf	0.00960189
c143134_g1_i6	0	36	Inf	Inf	0.00960189
c144697_g1_i1	0	36	Inf	Inf	0.00960189
c123190_g1_i1	0	35	Inf	Inf	0.0104155
c133660_g1_i6	0	35	Inf	Inf	0.0104155
c138653_g1_i2	0	35	Inf	Inf	0.0104155
c138687_g1_i5	0	35	Inf	Inf	0.0104155
c142102_g1_i1	0	35	Inf	Inf	0.0104155
c142198_g3_i5	0	35	Inf	Inf	0.0104155
c144423_g1_i1	0	35	Inf	Inf	0.0104155
c100677_g1_i1	0	34	Inf	Inf	0.0113093
c110107_g1_i1	0	34	Inf	Inf	0.0113093
c123775_g2_i2	0	34	Inf	Inf	0.0113093
c131226_g1_i1	0	34	Inf	Inf	0.0113093
c138025_g1_i3	0	34	Inf	Inf	0.0113093
c138195_g1_i3	0	34	Inf	Inf	0.0113093
c138295_g1_i7	0	34	Inf	Inf	0.0113093
c139823_g1_i5	0	34	Inf	Inf	0.0113093
c140121_g2_i1	0	34	Inf	Inf	0.0113093
c140399_g1_i7	0	34	Inf	Inf	0.0113093
c142461_g1_i1	0	34	Inf	Inf	0.0113093
c142538_g1_i2	0	34	Inf	Inf	0.0113093
c142561_g1_i6	0	34	Inf	Inf	0.0113093
c143266_g1_i9	0	34	Inf	Inf	0.0113093
c144751_g1_i5	0	34	Inf	Inf	0.0113093
c145126_g1_i13	0	34	Inf	Inf	0.0113093
c145196_g3_i8	0	34	Inf	Inf	0.0113093
c145559_g1_i1	0	34	Inf	Inf	0.0113093
c145727_g3_i4	0	34	Inf	Inf	0.0113093
c146221_g3_i3	0	34	Inf	Inf	0.0113093
c146767_g5_i4	0	34	Inf	Inf	0.0113093
c147044_g2_i3	0	34	Inf	Inf	0.0113093
c147316_g1_i3	0	34	Inf	Inf	0.0113093
c136671_g2_i7	0	33	Inf	Inf	0.0122926
c137685_g1_i1	0	33	Inf	Inf	0.0122926
c141121_g1_i1	0	33	Inf	Inf	0.0122926
c141581_g1_i1	0	33	Inf	Inf	0.0122926
c142764_g1_i1	0	33	Inf	Inf	0.0122926
c142980_g1_i5	0	33	Inf	Inf	0.0122926
c143434_g1_i2	0	33	Inf	Inf	0.0122926
c143636_g4_i3	0	33	Inf	Inf	0.0122926
c144563_g2_i2	0	33	Inf	Inf	0.0122926
c145485_g1_i6	0	33	Inf	Inf	0.0122926
c147898_g3_i6	0	33	Inf	Inf	0.0122926
c126379_g2_i2	0	32	Inf	Inf	0.0133758
c128805_g1_i1	0	32	Inf	Inf	0.0133758
c134186_g1_i5	0	32	Inf	Inf	0.0133758
c135501_g1_i2	0	32	Inf	Inf	0.0133758
c137449_g2_i4	0	32	Inf	Inf	0.0133758
c140416_g1_i1	0	32	Inf	Inf	0.0133758
c140515_g1_i4	0	32	Inf	Inf	0.0133758
c141221_g4_i5	0	32	Inf	Inf	0.0133758
c141625_g1_i5	0	32	Inf	Inf	0.0133758
c146652_g1_i2	0	32	Inf	Inf	0.0133758
c148140_g1_i3	0	32	Inf	Inf	0.0133758
c103087_g1_i1	0	31	Inf	Inf	0.0145708
c108889_g1_i1	0	31	Inf	Inf	0.0145708
c119952_g2_i3	0	31	Inf	Inf	0.0145708
c123775_g2_i3	0	31	Inf	Inf	0.0145708
c138937_g3_i1	0	31	Inf	Inf	0.0145708
c141545_g1_i3	0	31	Inf	Inf	0.0145708
c143491_g1_i6	0	31	Inf	Inf	0.0145708
c143545_g1_i2	0	31	Inf	Inf	0.0145708
c144193_g1_i8	0	31	Inf	Inf	0.0145708
c145513_g1_i3	0	31	Inf	Inf	0.0145708
c146338_g1_i2	0	31	Inf	Inf	0.0145708
c146772_g2_i2	0	31	Inf	Inf	0.0145708
c147206_g3_i4	0	31	Inf	Inf	0.0145708
c147236_g2_i5	0	31	Inf	Inf	0.0145708
c147729_g1_i1	0	31	Inf	Inf	0.0145708
c96306_g1_i1	0	31	Inf	Inf	0.0145708
c100634_g1_i1	0	30	Inf	Inf	0.0158905
c111977_g1_i1	0	30	Inf	Inf	0.0158905
c117067_g1_i1	0	30	Inf	Inf	0.0158905
c119952_g2_i2	0	30	Inf	Inf	0.0158905
c126742_g1_i3	0	30	Inf	Inf	0.0158905
c133380_g2_i2	0	30	Inf	Inf	0.0158905
c133593_g1_i2	0	30	Inf	Inf	0.0158905
c137832_g2_i4	0	30	Inf	Inf	0.0158905
c139522_g2_i2	0	30	Inf	Inf	0.0158905
c139931_g1_i3	0	30	Inf	Inf	0.0158905
c140367_g2_i5	0	30	Inf	Inf	0.0158905
c143212_g1_i10	0	30	Inf	Inf	0.0158905
c143611_g1_i1	0	30	Inf	Inf	0.0158905
c144476_g1_i8	0	30	Inf	Inf	0.0158905
c147727_g2_i3	0	30	Inf	Inf	0.0158905
c82913_g1_i1	0	30	Inf	Inf	0.0158905
c125172_g1_i1	0	29	Inf	Inf	0.0173472
c140801_g1_i3	0	29	Inf	Inf	0.0173472
c142163_g1_i3	0	29	Inf	Inf	0.0173472
c142589_g1_i3	0	29	Inf	Inf	0.0173472
c142668_g2_i2	0	29	Inf	Inf	0.0173472
c144175_g1_i8	0	29	Inf	Inf	0.0173472
c145320_g1_i3	0	29	Inf	Inf	0.0173472
c145466_g1_i3	0	29	Inf	Inf	0.0173472
c145622_g1_i2	0	29	Inf	Inf	0.0173472
c148123_g1_i7	0	29	Inf	Inf	0.0173472
c89333_g1_i1	0	29	Inf	Inf	0.0173472
c110867_g1_i1	0	28	Inf	Inf	0.0189585
c117662_g1_i1	0	28	Inf	Inf	0.0189585
c121248_g1_i1	0	28	Inf	Inf	0.0189585
c123519_g1_i2	0	28	Inf	Inf	0.0189585
c125388_g1_i1	0	28	Inf	Inf	0.0189585
c131347_g1_i3	0	28	Inf	Inf	0.0189585
c141139_g1_i4	0	28	Inf	Inf	0.0189585
c142909_g2_i8	0	28	Inf	Inf	0.0189585
c143543_g1_i9	0	28	Inf	Inf	0.0189585
c143549_g5_i1	0	28	Inf	Inf	0.0189585
c144590_g2_i1	0	28	Inf	Inf	0.0189585
c144996_g2_i4	0	28	Inf	Inf	0.0189585
c147746_g5_i11	0	28	Inf	Inf	0.0189585
c147953_g2_i1	0	28	Inf	Inf	0.0189585
c147974_g1_i1	0	28	Inf	Inf	0.0189585
c108000_g1_i1	0	27	Inf	Inf	0.0207458
c112004_g1_i1	0	27	Inf	Inf	0.0207458
c114594_g1_i3	0	27	Inf	Inf	0.0207458
c116050_g1_i1	0	27	Inf	Inf	0.0207458
c117879_g1_i1	0	27	Inf	Inf	0.0207458
c120129_g1_i1	0	27	Inf	Inf	0.0207458
c120673_g1_i1	0	27	Inf	Inf	0.0207458
c125780_g1_i1	0	27	Inf	Inf	0.0207458
c128984_g1_i2	0	27	Inf	Inf	0.0207458
c135241_g1_i1	0	27	Inf	Inf	0.0207458
c137646_g2_i1	0	27	Inf	Inf	0.0207458
c138345_g3_i2	0	27	Inf	Inf	0.0207458
c139420_g1_i3	0	27	Inf	Inf	0.0207458
c139549_g4_i1	0	27	Inf	Inf	0.0207458
c139909_g1_i5	0	27	Inf	Inf	0.0207458
c140665_g1_i1	0	27	Inf	Inf	0.0207458
c142021_g1_i7	0	27	Inf	Inf	0.0207458
c142108_g2_i1	0	27	Inf	Inf	0.0207458
c142909_g2_i9	0	27	Inf	Inf	0.0207458
c143781_g1_i2	0	27	Inf	Inf	0.0207458
c143788_g1_i12	0	27	Inf	Inf	0.0207458
c144423_g1_i10	0	27	Inf	Inf	0.0207458
c144769_g1_i1	0	27	Inf	Inf	0.0207458
c145655_g3_i3	0	27	Inf	Inf	0.0207458
c145773_g1_i2	0	27	Inf	Inf	0.0207458
c145932_g1_i7	0	27	Inf	Inf	0.0207458
c146400_g1_i4	0	27	Inf	Inf	0.0207458
c146592_g1_i1	0	27	Inf	Inf	0.0207458
c147035_g1_i2	0	27	Inf	Inf	0.0207458
c147694_g1_i8	0	27	Inf	Inf	0.0207458
c147953_g3_i2	0	27	Inf	Inf	0.0207458
c76196_g1_i1	0	27	Inf	Inf	0.0207458
c83476_g1_i2	0	27	Inf	Inf	0.0207458
c86828_g1_i1	0	27	Inf	Inf	0.0207458
c123899_g1_i4	0	26	Inf	Inf	0.0227344
c132063_g1_i6	0	26	Inf	Inf	0.0227344
c135127_g1_i3	0	26	Inf	Inf	0.0227344
c140859_g1_i1	0	26	Inf	Inf	0.0227344
c140979_g1_i10	0	26	Inf	Inf	0.0227344
c142162_g1_i1	0	26	Inf	Inf	0.0227344
c143495_g1_i1	0	26	Inf	Inf	0.0227344
c143523_g1_i7	0	26	Inf	Inf	0.0227344
c145637_g1_i4	0	26	Inf	Inf	0.0227344
c146713_g1_i8	0	26	Inf	Inf	0.0227344
c146899_g1_i15	0	26	Inf	Inf	0.0227344
c55587_g1_i1	0	26	Inf	Inf	0.0227344
c104896_g1_i1	0	25	Inf	Inf	0.0249541
c107289_g1_i1	0	25	Inf	Inf	0.0249541
c108410_g1_i1	0	25	Inf	Inf	0.0249541
c121383_g1_i1	0	25	Inf	Inf	0.0249541
c125652_g1_i1	0	25	Inf	Inf	0.0249541
c134736_g3_i2	0	25	Inf	Inf	0.0249541
c134973_g1_i2	0	25	Inf	Inf	0.0249541
c136671_g2_i8	0	25	Inf	Inf	0.0249541
c139607_g1_i1	0	25	Inf	Inf	0.0249541
c140254_g1_i8	0	25	Inf	Inf	0.0249541
c140403_g1_i3	0	25	Inf	Inf	0.0249541
c140517_g1_i1	0	25	Inf	Inf	0.0249541
c141689_g1_i2	0	25	Inf	Inf	0.0249541
c142162_g1_i4	0	25	Inf	Inf	0.0249541
c142222_g1_i2	0	25	Inf	Inf	0.0249541
c144521_g1_i8	0	25	Inf	Inf	0.0249541
c144549_g1_i1	0	25	Inf	Inf	0.0249541
c144736_g1_i1	0	25	Inf	Inf	0.0249541
c146826_g2_i4	0	25	Inf	Inf	0.0249541
c147476_g1_i2	0	25	Inf	Inf	0.0249541
c68049_g1_i1	0	25	Inf	Inf	0.0249541
c120030_g1_i1	0	24	Inf	Inf	0.0274409
c123513_g1_i1	0	24	Inf	Inf	0.0274409
c124516_g1_i5	0	24	Inf	Inf	0.0274409
c127032_g1_i1	0	24	Inf	Inf	0.0274409
c128091_g1_i3	0	24	Inf	Inf	0.0274409
c129326_g1_i10	0	24	Inf	Inf	0.0274409
c132542_g1_i1	0	24	Inf	Inf	0.0274409
c132722_g1_i5	0	24	Inf	Inf	0.0274409
c134470_g1_i6	0	24	Inf	Inf	0.0274409
c134818_g1_i1	0	24	Inf	Inf	0.0274409
c135010_g1_i1	0	24	Inf	Inf	0.0274409
c136380_g1_i4	0	24	Inf	Inf	0.0274409
c136437_g1_i3	0	24	Inf	Inf	0.0274409
c136854_g1_i5	0	24	Inf	Inf	0.0274409
c137592_g4_i1	0	24	Inf	Inf	0.0274409
c138880_g1_i1	0	24	Inf	Inf	0.0274409
c138953_g1_i10	0	24	Inf	Inf	0.0274409
c139702_g1_i3	0	24	Inf	Inf	0.0274409
c141788_g1_i4	0	24	Inf	Inf	0.0274409
c142411_g2_i4	0	24	Inf	Inf	0.0274409
c142870_g2_i1	0	24	Inf	Inf	0.0274409
c143032_g5_i2	0	24	Inf	Inf	0.0274409
c143494_g1_i2	0	24	Inf	Inf	0.0274409
c143777_g2_i4	0	24	Inf	Inf	0.0274409
c143848_g1_i1	0	24	Inf	Inf	0.0274409
c144008_g1_i2	0	24	Inf	Inf	0.0274409
c145296_g3_i8	0	24	Inf	Inf	0.0274409
c145890_g1_i3	0	24	Inf	Inf	0.0274409
c147066_g1_i10	0	24	Inf	Inf	0.0274409
c147151_g1_i5	0	24	Inf	Inf	0.0274409
c148017_g1_i1	0	24	Inf	Inf	0.0274409
c231967_g1_i1	0	24	Inf	Inf	0.0274409
c251763_g1_i1	0	24	Inf	Inf	0.0274409
c107177_g1_i5	0	23	Inf	Inf	0.0302388
c110351_g1_i2	0	23	Inf	Inf	0.0302388
c113040_g1_i1	0	23	Inf	Inf	0.0302388
c113216_g1_i1	0	23	Inf	Inf	0.0302388
c119363_g1_i4	0	23	Inf	Inf	0.0302388
c126689_g1_i1	0	23	Inf	Inf	0.0302388
c128230_g1_i1	0	23	Inf	Inf	0.0302388
c128296_g1_i2	0	23	Inf	Inf	0.0302388
c130048_g1_i3	0	23	Inf	Inf	0.0302388
c130454_g1_i2	0	23	Inf	Inf	0.0302388
c130892_g1_i5	0	23	Inf	Inf	0.0302388
c132349_g1_i3	0	23	Inf	Inf	0.0302388
c135622_g1_i2	0	23	Inf	Inf	0.0302388
c136450_g4_i1	0	23	Inf	Inf	0.0302388
c137095_g1_i1	0	23	Inf	Inf	0.0302388
c139239_g1_i6	0	23	Inf	Inf	0.0302388
c140165_g1_i1	0	23	Inf	Inf	0.0302388
c140439_g1_i4	0	23	Inf	Inf	0.0302388
c140465_g1_i4	0	23	Inf	Inf	0.0302388
c140508_g3_i4	0	23	Inf	Inf	0.0302388
c140887_g1_i2	0	23	Inf	Inf	0.0302388
c141270_g1_i4	0	23	Inf	Inf	0.0302388
c141577_g1_i1	0	23	Inf	Inf	0.0302388
c142026_g4_i1	0	23	Inf	Inf	0.0302388
c142069_g1_i2	0	23	Inf	Inf	0.0302388
c143160_g1_i3	0	23	Inf	Inf	0.0302388
c146558_g1_i2	0	23	Inf	Inf	0.0302388
c147107_g1_i13	0	23	Inf	Inf	0.0302388
c147276_g2_i1	0	23	Inf	Inf	0.0302388
c108116_g1_i2	0	22	Inf	Inf	0.0334013
c112708_g1_i1	0	22	Inf	Inf	0.0334013
c117111_g1_i4	0	22	Inf	Inf	0.0334013
c121976_g1_i4	0	22	Inf	Inf	0.0334013
c126390_g1_i1	0	22	Inf	Inf	0.0334013
c127448_g1_i1	0	22	Inf	Inf	0.0334013
c127487_g1_i6	0	22	Inf	Inf	0.0334013
c131193_g1_i1	0	22	Inf	Inf	0.0334013
c132091_g1_i1	0	22	Inf	Inf	0.0334013
c135945_g1_i3	0	22	Inf	Inf	0.0334013
c137680_g1_i6	0	22	Inf	Inf	0.0334013
c137958_g2_i1	0	22	Inf	Inf	0.0334013
c138820_g1_i11	0	22	Inf	Inf	0.0334013
c139068_g1_i2	0	22	Inf	Inf	0.0334013
c139630_g1_i1	0	22	Inf	Inf	0.0334013
c139662_g1_i9	0	22	Inf	Inf	0.0334013
c140553_g3_i1	0	22	Inf	Inf	0.0334013
c140979_g1_i3	0	22	Inf	Inf	0.0334013
c141527_g1_i6	0	22	Inf	Inf	0.0334013
c142640_g1_i6	0	22	Inf	Inf	0.0334013
c143315_g1_i1	0	22	Inf	Inf	0.0334013
c143340_g2_i4	0	22	Inf	Inf	0.0334013
c145005_g1_i3	0	22	Inf	Inf	0.0334013
c145402_g1_i7	0	22	Inf	Inf	0.0334013
c145955_g1_i5	0	22	Inf	Inf	0.0334013
c146022_g1_i3	0	22	Inf	Inf	0.0334013
c146462_g1_i4	0	22	Inf	Inf	0.0334013
c146571_g1_i1	0	22	Inf	Inf	0.0334013
c146774_g1_i7	0	22	Inf	Inf	0.0334013
c147059_g1_i5	0	22	Inf	Inf	0.0334013
c147991_g2_i3	0	22	Inf	Inf	0.0334013
c283535_g1_i1	0	22	Inf	Inf	0.0334013
c99811_g1_i1	0	22	Inf	Inf	0.0334013
c105313_g1_i1	0	21	Inf	Inf	0.0369938
c108954_g1_i1	0	21	Inf	Inf	0.0369938
c109649_g1_i1	0	21	Inf	Inf	0.0369938
c110793_g1_i1	0	21	Inf	Inf	0.0369938
c112760_g2_i1	0	21	Inf	Inf	0.0369938
c113303_g1_i1	0	21	Inf	Inf	0.0369938
c121227_g1_i3	0	21	Inf	Inf	0.0369938
c123848_g1_i3	0	21	Inf	Inf	0.0369938
c126913_g1_i1	0	21	Inf	Inf	0.0369938
c131355_g2_i1	0	21	Inf	Inf	0.0369938
c131374_g1_i1	0	21	Inf	Inf	0.0369938
c132334_g1_i4	0	21	Inf	Inf	0.0369938
c132795_g1_i8	0	21	Inf	Inf	0.0369938
c135837_g1_i4	0	21	Inf	Inf	0.0369938
c137365_g1_i13	0	21	Inf	Inf	0.0369938
c137999_g1_i6	0	21	Inf	Inf	0.0369938
c138383_g1_i5	0	21	Inf	Inf	0.0369938
c139495_g1_i2	0	21	Inf	Inf	0.0369938
c140515_g1_i6	0	21	Inf	Inf	0.0369938
c141160_g1_i4	0	21	Inf	Inf	0.0369938
c141640_g1_i2	0	21	Inf	Inf	0.0369938
c142111_g2_i6	0	21	Inf	Inf	0.0369938
c143144_g2_i15	0	21	Inf	Inf	0.0369938
c143494_g1_i1	0	21	Inf	Inf	0.0369938
c143646_g2_i6	0	21	Inf	Inf	0.0369938
c144011_g1_i1	0	21	Inf	Inf	0.0369938
c144314_g1_i4	0	21	Inf	Inf	0.0369938
c145006_g1_i6	0	21	Inf	Inf	0.0369938
c145841_g1_i4	0	21	Inf	Inf	0.0369938
c146163_g1_i1	0	21	Inf	Inf	0.0369938
c147780_g1_i2	0	21	Inf	Inf	0.0369938
c147859_g1_i4	0	21	Inf	Inf	0.0369938
c92905_g1_i3	0	21	Inf	Inf	0.0369938
c109900_g1_i2	0	20	Inf	Inf	0.0410976
c111934_g1_i1	0	20	Inf	Inf	0.0410976
c123983_g1_i1	0	20	Inf	Inf	0.0410976
c125992_g1_i1	0	20	Inf	Inf	0.0410976
c126379_g1_i1	0	20	Inf	Inf	0.0410976
c126885_g1_i1	0	20	Inf	Inf	0.0410976
c128880_g1_i2	0	20	Inf	Inf	0.0410976
c129032_g1_i1	0	20	Inf	Inf	0.0410976
c129748_g1_i1	0	20	Inf	Inf	0.0410976
c133660_g1_i5	0	20	Inf	Inf	0.0410976
c133909_g2_i1	0	20	Inf	Inf	0.0410976
c135008_g2_i4	0	20	Inf	Inf	0.0410976
c135984_g1_i1	0	20	Inf	Inf	0.0410976
c136643_g1_i4	0	20	Inf	Inf	0.0410976
c136877_g1_i4	0	20	Inf	Inf	0.0410976
c136903_g1_i2	0	20	Inf	Inf	0.0410976
c137610_g1_i5	0	20	Inf	Inf	0.0410976
c138369_g1_i1	0	20	Inf	Inf	0.0410976
c139318_g1_i7	0	20	Inf	Inf	0.0410976
c140117_g1_i2	0	20	Inf	Inf	0.0410976
c140597_g3_i4	0	20	Inf	Inf	0.0410976
c141527_g1_i10	0	20	Inf	Inf	0.0410976
c141617_g2_i1	0	20	Inf	Inf	0.0410976
c142157_g1_i7	0	20	Inf	Inf	0.0410976
c142679_g4_i8	0	20	Inf	Inf	0.0410976
c142818_g1_i3	0	20	Inf	Inf	0.0410976
c143032_g5_i6	0	20	Inf	Inf	0.0410976
c143420_g3_i4	0	20	Inf	Inf	0.0410976
c143588_g1_i7	0	20	Inf	Inf	0.0410976
c143750_g2_i4	0	20	Inf	Inf	0.0410976
c144073_g4_i4	0	20	Inf	Inf	0.0410976
c144656_g1_i6	0	20	Inf	Inf	0.0410976
c145397_g1_i10	0	20	Inf	Inf	0.0410976
c146438_g1_i5	0	20	Inf	Inf	0.0410976
c146560_g1_i4	0	20	Inf	Inf	0.0410976
c259547_g1_i1	0	20	Inf	Inf	0.0410976
c93547_g1_i1	0	20	Inf	Inf	0.0410976
c101982_g1_i1	0	19	Inf	Inf	0.0458067
c105508_g1_i1	0	19	Inf	Inf	0.0458067
c117916_g1_i1	0	19	Inf	Inf	0.0458067
c118784_g1_i1	0	19	Inf	Inf	0.0458067
c124510_g1_i4	0	19	Inf	Inf	0.0458067
c127965_g1_i1	0	19	Inf	Inf	0.0458067
c132156_g1_i1	0	19	Inf	Inf	0.0458067
c134141_g1_i1	0	19	Inf	Inf	0.0458067
c136605_g2_i1	0	19	Inf	Inf	0.0458067
c137741_g2_i3	0	19	Inf	Inf	0.0458067
c138277_g1_i9	0	19	Inf	Inf	0.0458067
c138375_g1_i10	0	19	Inf	Inf	0.0458067
c139380_g1_i7	0	19	Inf	Inf	0.0458067
c140630_g1_i4	0	19	Inf	Inf	0.0458067
c140734_g1_i1	0	19	Inf	Inf	0.0458067
c141434_g1_i3	0	19	Inf	Inf	0.0458067
c141490_g1_i3	0	19	Inf	Inf	0.0458067
c141788_g1_i8	0	19	Inf	Inf	0.0458067
c141989_g1_i3	0	19	Inf	Inf	0.0458067
c142568_g1_i1	0	19	Inf	Inf	0.0458067
c142652_g1_i4	0	19	Inf	Inf	0.0458067
c142786_g1_i11	0	19	Inf	Inf	0.0458067
c143212_g1_i5	0	19	Inf	Inf	0.0458067
c143601_g2_i2	0	19	Inf	Inf	0.0458067
c144904_g1_i1	0	19	Inf	Inf	0.0458067
c145097_g1_i2	0	19	Inf	Inf	0.0458067
c145249_g2_i7	0	19	Inf	Inf	0.0458067
c145649_g2_i4	0	19	Inf	Inf	0.0458067
c146211_g1_i1	0	19	Inf	Inf	0.0458067
c146469_g2_i10	0	19	Inf	Inf	0.0458067
c146480_g1_i3	0	19	Inf	Inf	0.0458067
c146754_g1_i2	0	19	Inf	Inf	0.0458067
c147166_g1_i3	0	19	Inf	Inf	0.0458067
c147339_g1_i2	0	19	Inf	Inf	0.0458067
c147344_g1_i3	0	19	Inf	Inf	0.0458067
c16166_g1_i1	0	19	Inf	Inf	0.0458067
c171625_g1_i1	0	19	Inf	Inf	0.0458067
c147770_g1_i1	1098	301	0.274135	-1.86704	0.0491183
c141009_g1_i1	986	265	0.268763	-1.8956	0.0466172
c143156_g1_i2	810	216	0.266667	-1.90689	0.0471988
c118576_g1_i1	1154	307	0.266031	-1.91033	0.0442095
c147390_g1_i5	1747	464	0.265598	-1.91268	0.0439961
c147961_g1_i2	2900	767	0.264483	-1.91875	0.0477715
c144408_g2_i2	1040	275	0.264423	-1.91908	0.0438136
c147770_g4_i2	1554	409	0.263192	-1.92581	0.0423248
c123043_g1_i2	1767	462	0.26146	-1.93534	0.0417343
c131989_g1_i1	676	176	0.260355	-1.94145	0.0459392
c127150_g1_i1	1062	274	0.258004	-1.95454	0.0402113
c138565_g3_i1	718	185	0.25766	-1.95646	0.0435858
c119270_g1_i1	3060	788	0.257516	-1.95726	0.0443888
c108764_g1_i1	1906	489	0.256558	-1.96264	0.039426
c2960_g1_i1	2779	712	0.256207	-1.96462	0.0423963
c137612_g1_i5	500	127	0.254	-1.9771	0.0478355
c138565_g1_i1	938	238	0.253731	-1.97863	0.0387631
c143706_g1_i2	473	120	0.2537	-1.97881	0.0489281
c138454_g1_i1	544	138	0.253676	-1.97894	0.0458958
c142535_g1_i1	1640	416	0.253659	-1.97904	0.037364
c145099_g1_i1	1291	327	0.253292	-1.98113	0.0371024
c83415_g1_i1	712	180	0.252809	-1.98388	0.0410681
c145984_g3_i5	1396	352	0.252149	-1.98765	0.0364442
c129355_g1_i2	818	206	0.251834	-1.98946	0.0389701
c145926_g1_i1	3479	873	0.250934	-1.99462	0.0425129
c139157_g1_i2	830	208	0.250602	-1.99653	0.0381951
c146155_g1_i2	1318	330	0.250379	-1.99781	0.0356125
c127574_g1_i1	572	142	0.248252	-2.01012	0.0419696
c138653_g1_i3	1005	249	0.247761	-2.01298	0.0353048
c137159_g1_i1	506	125	0.247036	-2.01721	0.0436511
c120070_g1_i1	407	100	0.2457	-2.02503	0.0481251
c147550_g1_i1	3853	944	0.245004	-2.02912	0.0408383
c145179_g1_i1	445	109	0.244944	-2.02948	0.0453739
c139597_g2_i1	1017	249	0.244838	-2.0301	0.033826
c116940_g1_i2	2560	625	0.244141	-2.03422	0.0351207
c147756_g1_i1	536	130	0.242537	-2.04372	0.0401124
c143618_g1_i1	594	144	0.242424	-2.04439	0.0382865
c140620_g2_i1	3180	767	0.241195	-2.05173	0.0359748
c119347_g1_i2	661	159	0.240545	-2.05562	0.0357836
c133807_g1_i1	1548	372	0.24031	-2.05703	0.0308171
c129564_g1_i3	475	114	0.24	-2.05889	0.0411801
c107675_g1_i1	422	101	0.239336	-2.06289	0.0435797
c145553_g1_i3	456	109	0.239035	-2.06471	0.0415656
c127213_g1_i2	367	87	0.237057	-2.07669	0.0461308
c137979_g1_i1	334	79	0.236527	-2.07992	0.0487658
c146401_g3_i1	491	116	0.236253	-2.0816	0.0385443
c107374_g1_i1	360	85	0.236111	-2.08246	0.0461687
c144849_g1_i3	560	132	0.235714	-2.08489	0.0358909
c136729_g1_i1	596	140	0.234899	-2.08989	0.0345168
c68043_g1_i1	649	151	0.232666	-2.10367	0.0322828
c143296_g2_i3	490	114	0.232653	-2.10375	0.0367705
c146743_g3_i1	1398	324	0.23176	-2.1093	0.0270649
c132747_g1_i1	298	69	0.231544	-2.11064	0.0497613
c147770_g4_i4	1176	272	0.231293	-2.11221	0.0271686
c82212_g1_i1	398	92	0.231156	-2.11306	0.0406702
c2960_g2_i1	4084	944	0.231146	-2.11312	0.0344169
c137491_g2_i1	481	111	0.230769	-2.11548	0.0362002
c139588_g1_i3	1252	288	0.230032	-2.12009	0.0264909
c140733_g1_i1	300	69	0.23	-2.12029	0.048614
c136305_g1_i1	599	137	0.228715	-2.12838	0.0315606
c83364_g1_i1	328	75	0.228659	-2.12873	0.0448544
c145576_g1_i4	4619	1055	0.228404	-2.13034	0.0350921
c128747_g1_i1	300	68	0.226667	-2.14136	0.0466863
c82322_g1_i1	653	148	0.226646	-2.14149	0.0295103
c111483_g1_i1	1691	383	0.226493	-2.14246	0.0250423
c133001_g1_i1	289	65	0.224913	-2.15256	0.0469906
c145553_g1_i4	1263	284	0.224861	-2.15289	0.0244002
c145576_g2_i1	2961	665	0.224586	-2.15466	0.0273441
c146223_g1_i3	286	64	0.223776	-2.15987	0.0467096
c111042_g1_i1	1916	425	0.221816	-2.17256	0.0235234
c147346_g1_i1	767	169	0.220339	-2.1822	0.0252237
c139849_g1_i1	346	76	0.219653	-2.1867	0.0384488
c144228_g2_i1	296	65	0.219595	-2.18709	0.0431825
c146450_g1_i3	3085	677	0.219449	-2.18804	0.0255496
c144818_g2_i2	461	101	0.219089	-2.19041	0.0315001
c145404_g4_i5	525	115	0.219048	-2.19068	0.029241
c134332_g1_i1	1078	236	0.218924	-2.1915	0.0225911
c145815_g1_i2	929	203	0.218515	-2.1942	0.0231446
c138473_g1_i2	276	60	0.217391	-2.20163	0.0443656
c130278_g1_i1	374	81	0.216578	-2.20704	0.0348797
c145553_g1_i2	1992	430	0.215863	-2.21181	0.0214174
c25580_g1_i1	788	170	0.215736	-2.21266	0.0232238
c144746_g1_i5	413	89	0.215496	-2.21426	0.0320854
c135246_g1_i4	404	87	0.215347	-2.21527	0.0324961
c146025_g2_i1	1185	255	0.21519	-2.21632	0.0209412
c141766_g1_i1	405	87	0.214815	-2.21883	0.0321967
c142648_g2_i1	4060	872	0.214778	-2.21908	0.0266468
c147156_g1_i2	247	53	0.214575	-2.22045	0.0468866
c135631_g1_i2	2187	469	0.214449	-2.22129	0.0212685
c131291_g1_i5	479	102	0.212944	-2.23146	0.0281207
c121818_g1_i1	434	92	0.211982	-2.23799	0.0295005
c139116_g1_i3	288	61	0.211806	-2.23919	0.039905
c96697_g1_i1	8865	1877	0.211732	-2.23969	0.0415019
c145969_g1_i1	397	84	0.211587	-2.24068	0.0311638
c142072_g1_i1	284	60	0.211268	-2.24286	0.0400768
c138071_g1_i2	261	55	0.210728	-2.24655	0.0426722
c123617_g1_i2	247	52	0.210526	-2.24793	0.0445832
c146665_g1_i3	228	48	0.210526	-2.24793	0.0477299
c146463_g1_i3	257	54	0.210117	-2.25074	0.0428915
c143447_g2_i1	367	77	0.209809	-2.25285	0.0321489
c121413_g1_i1	248	52	0.209677	-2.25376	0.0439571
c90868_g1_i1	215	45	0.209302	-2.25634	0.0494694
c129908_g1_i1	239	50	0.209205	-2.25701	0.0450961
c120582_g1_i1	3434	718	0.209086	-2.25783	0.0224239
c137499_g1_i2	1153	241	0.20902	-2.25829	0.0188992
c136861_g1_i1	278	58	0.208633	-2.26096	0.0393955
c86805_g1_i1	278	58	0.208633	-2.26096	0.0393955
c113691_g1_i1	3276	681	0.207875	-2.26621	0.0215277
c145242_g1_i3	2183	451	0.206596	-2.27511	0.0185217
c135565_g1_i1	339	70	0.20649	-2.27586	0.0325737
c134746_g1_i1	1717	354	0.206174	-2.27807	0.0177431
c144603_g1_i3	306	63	0.205882	-2.28011	0.035062
c147122_g2_i1	214	44	0.205607	-2.28204	0.0474842
c126087_g1_i1	219	45	0.205479	-2.28293	0.0464503
c146449_g1_i1	560	115	0.205357	-2.28379	0.0228287
c131206_g4_i1	532	109	0.204887	-2.2871	0.0233167
c142484_g1_i3	869	178	0.204833	-2.28748	0.0187219
c112920_g1_i1	415	85	0.204819	-2.28758	0.0273167
c146297_g1_i1	7316	1497	0.20462	-2.28898	0.0324183
c141326_g1_i1	403	82	0.203474	-2.29708	0.0273314
c147586_g2_i6	231	47	0.203463	-2.29716	0.043194
c122989_g1_i1	1200	244	0.203333	-2.29808	0.0169818
c138688_g1_i2	433	88	0.203233	-2.29879	0.0258764
c140979_g1_i4	217	44	0.202765	-2.30212	0.0452687
c141448_g1_i2	247	50	0.202429	-2.30451	0.0401654
c145322_g1_i2	361	73	0.202216	-2.30603	0.0291375
c147900_g3_i5	323	65	0.201238	-2.31302	0.0314008
c138209_g1_i2	910	183	0.201099	-2.31402	0.0172784
c117799_g1_i3	214	43	0.200935	-2.3152	0.044794
c134288_g1_i1	433	87	0.200924	-2.31528	0.0249566
c147616_g1_i1	11185	2247	0.200894	-2.31549	0.0425814
c135402_g1_i1	950	190	0.2	-2.32193	0.0167345
c143538_g1_i2	215	43	0.2	-2.32193	0.0440784
c137754_g1_i2	1582	316	0.199747	-2.32375	0.0156829
c146665_g1_i1	486	97	0.199588	-2.3249	0.0225991
c145299_g2_i1	251	50	0.199203	-2.32769	0.0379262
c142110_g1_i2	201	40	0.199005	-2.32912	0.046293
c63648_g1_i1	337	67	0.198813	-2.33052	0.0292625
c133012_g1_i1	282	56	0.198582	-2.3322	0.0339219
c129094_g1_i1	3344	664	0.198565	-2.33232	0.0183815
c130677_g1_i1	626	124	0.198083	-2.33582	0.0190397
c82036_g1_i1	940	186	0.197872	-2.33736	0.0161404
c145300_g1_i2	249	49	0.196787	-2.34529	0.036965
c130484_g1_i1	8244	1615	0.1959	-2.35181	0.0308532
c135014_g1_i1	220	43	0.195455	-2.35509	0.0406846
c143706_g1_i3	205	40	0.195122	-2.35755	0.0432675
c135949_g1_i1	982	191	0.194501	-2.36215	0.0149761
c102750_g2_i1	417	81	0.194245	-2.36405	0.023043
c145439_g1_i1	206	40	0.194175	-2.36457	0.0425456
c145299_g4_i1	176	34	0.193182	-2.37197	0.0487501
c145803_g2_i12	389	75	0.192802	-2.37481	0.0237467
c145306_g2_i9	172	33	0.19186	-2.38187	0.0490229
c124504_g1_i1	313	60	0.191693	-2.38313	0.0279856
c137836_g2_i1	449	86	0.191537	-2.38431	0.0208643
c139035_g1_i1	230	44	0.191304	-2.38606	0.0369006
c144602_g3_i1	2811	537	0.191035	-2.38809	0.0148531
c103231_g1_i1	220	42	0.190909	-2.38904	0.0382822
c126907_g2_i1	351	67	0.190883	-2.38924	0.0250426
c136293_g1_i1	346	66	0.190751	-2.39023	0.0252949
c141357_g1_i1	194	37	0.190722	-2.39046	0.0430666
c140404_g1_i3	236	45	0.190678	-2.39079	0.0357024
c134033_g3_i1	200	38	0.19	-2.39593	0.041432
c141921_g1_i2	10926	2075	0.189914	-2.39658	0.0353721
c138895_g1_i3	232	44	0.189655	-2.39855	0.035772
c133188_g1_i1	665	126	0.189474	-2.39993	0.0158151
c129276_g1_i1	824	156	0.18932	-2.4011	0.0143443
c129950_g1_i2	185	35	0.189189	-2.4021	0.0441991
c140501_g1_i2	180	34	0.188889	-2.40439	0.0452127
c142757_g1_i1	212	40	0.188679	-2.40599	0.0384831
c131758_g1_i1	2808	528	0.188034	-2.41093	0.0139874
c126411_g1_i1	192	36	0.1875	-2.41504	0.0417056
c147755_g1_i6	1942	363	0.186921	-2.4195	0.0124149
c89428_g1_i1	2024	378	0.186759	-2.42075	0.0124592
c145545_g2_i2	268	50	0.186567	-2.42223	0.0298363
c140902_g2_i1	311	58	0.186495	-2.42279	0.0259711
c143037_g1_i1	263	49	0.186312	-2.42421	0.0302569
c137491_g3_i1	811	151	0.18619	-2.42515	0.0135821
c145730_g1_i1	403	75	0.186104	-2.42582	0.0206634
c140779_g1_i3	172	32	0.186047	-2.42626	0.0455797
c144725_g2_i7	242	45	0.18595	-2.42701	0.0325912
c147610_g1_i3	199	37	0.18593	-2.42717	0.0394344
c124092_g2_i1	868	161	0.185484	-2.43063	0.013057
c138196_g1_i1	248	46	0.185484	-2.43063	0.031615
c138613_g1_i2	4487	830	0.184979	-2.43457	0.0165528
c110019_g1_i1	779	144	0.184852	-2.43555	0.0134505
c146450_g1_i2	3197	589	0.184235	-2.44038	0.013648
c145404_g4_i6	218	40	0.183486	-2.44626	0.0348438
c142499_g5_i1	509	93	0.182711	-2.45236	0.0163475
c34630_g1_i1	356	65	0.182584	-2.45337	0.0216068
c146675_g1_i1	2509	458	0.182543	-2.45369	0.0120281
c139522_g3_i2	362	66	0.18232	-2.45545	0.0211994
c138342_g1_i1	4844	883	0.182287	-2.45571	0.0164718
c123162_g1_i1	412	75	0.182039	-2.45768	0.018921
c147550_g1_i2	7860	1428	0.181679	-2.46053	0.0232898
c145299_g3_i1	254	46	0.181102	-2.46512	0.0289324
c142884_g1_i2	1380	249	0.180435	-2.47045	0.0106629
c132581_g1_i1	827	149	0.180169	-2.47257	0.0119468
c144859_g1_i4	145	26	0.17931	-2.47947	0.0496194
c141432_g2_i2	352	63	0.178977	-2.48215	0.0205286
c141991_g1_i3	313	56	0.178914	-2.48266	0.0228479
c116915_g1_i1	4113	734	0.178459	-2.48634	0.0137886
c68088_g1_i1	1638	292	0.178266	-2.4879	0.0101586
c128712_g1_i1	192	34	0.177083	-2.4975	0.0361873
c139199_g1_i1	147	26	0.176871	-2.49923	0.0474611
c119786_g2_i2	181	32	0.176796	-2.49985	0.0383011
c111262_g1_i1	1392	246	0.176724	-2.50043	0.00983397
c141548_g1_i2	1099	194	0.176524	-2.50206	0.0101253
c124887_g1_i1	159	28	0.176101	-2.50553	0.0433643
c140727_g1_i1	159	28	0.176101	-2.50553	0.0433643
c146817_g2_i3	273	48	0.175824	-2.50779	0.024802
c141247_g1_i3	188	33	0.175532	-2.51019	0.0361834
c120596_g1_i1	211	37	0.175355	-2.51165	0.0320188
c146979_g4_i1	280	49	0.175	-2.51457	0.0238633
c136752_g1_i2	195	34	0.174359	-2.51987	0.0342542
c124092_g1_i1	890	155	0.174157	-2.52154	0.0102374
c119143_g1_i1	559	97	0.173524	-2.52679	0.0128629
c146743_g3_i2	634	110	0.173502	-2.52698	0.0118808
c142884_g1_i1	150	26	0.173333	-2.52838	0.0444144
c138014_g1_i2	151	26	0.172185	-2.53797	0.0434471
c128982_g1_i1	639	110	0.172144	-2.53831	0.0114989
c119182_g1_i1	1424	245	0.172051	-2.5391	0.00884772
c117929_g1_i1	6799	1166	0.171496	-2.54375	0.0170365
c136575_g1_i1	305	52	0.170492	-2.55223	0.0203121
c136075_g1_i1	1004	171	0.170319	-2.55369	0.00903933
c147051_g2_i5	354	60	0.169492	-2.56071	0.0172616
c140060_g3_i2	142	24	0.169014	-2.56478	0.0444474
c141921_g1_i1	1784	301	0.168722	-2.56728	0.00823873
c124094_g1_i1	166	28	0.168675	-2.56768	0.037464
c136724_g2_i6	166	28	0.168675	-2.56768	0.037464
c146379_g5_i2	605	102	0.168595	-2.56837	0.0110397
c123200_g1_i2	196	33	0.168367	-2.57032	0.0311915
c131727_g1_i2	1874	315	0.16809	-2.5727	0.0081645
c130201_g1_i2	316	53	0.167722	-2.57586	0.018672
c135998_g1_i1	760	127	0.167105	-2.58117	0.00939249
c102780_g1_i1	204	34	0.166667	-2.58496	0.0291053
c93897_g1_i1	204	34	0.166667	-2.58496	0.0291053
c142074_g1_i5	132	22	0.166667	-2.58496	0.0465683
c123748_g1_i1	187	31	0.165775	-2.5927	0.03157
c132810_g1_i1	8014	1327	0.165585	-2.59435	0.0174128
c141879_g1_i2	278	46	0.165468	-2.59538	0.0204642
c144711_g1_i3	272	45	0.165441	-2.59561	0.0209304
c146464_g1_i8	133	22	0.165414	-2.59585	0.0454475
c119640_g1_i1	2237	370	0.1654	-2.59597	0.00792779
c117317_g1_i1	230	38	0.165217	-2.59756	0.0249635
c121343_g1_i1	261	43	0.164751	-2.60164	0.0216106
c132171_g3_i1	304	50	0.164474	-2.60407	0.0183184
c144409_g2_i2	140	23	0.164286	-2.60572	0.0423703
c41711_g1_i1	183	30	0.163934	-2.60881	0.0314447
c139461_g1_i1	1387	227	0.163663	-2.6112	0.00728169
c130457_g2_i1	239	39	0.16318	-2.61546	0.023146
c120002_g1_i1	2215	361	0.16298	-2.61724	0.00745911
c147336_g1_i1	197	32	0.162437	-2.62205	0.0283169
c135517_g1_i1	832	135	0.16226	-2.62362	0.00806104
c144339_g2_i4	167	27	0.161677	-2.62882	0.033648
c105252_g1_i1	192	31	0.161458	-2.63077	0.0286978
c142426_g3_i2	124	20	0.16129	-2.63227	0.0464229
c129867_g1_i1	720	116	0.161111	-2.63387	0.00843925
c122266_g1_i2	118	19	0.161017	-2.63472	0.0487947
c121645_g1_i1	305	49	0.160656	-2.63796	0.0170209
c113188_g1_i1	137	22	0.160584	-2.6386	0.0412515
c101333_g1_i1	897	144	0.160535	-2.63904	0.00749667
c146144_g2_i8	375	60	0.16	-2.64386	0.0136218
c137996_g1_i2	2564	410	0.159906	-2.6447	0.007226
c125613_g1_i1	144	23	0.159722	-2.64636	0.0385763
c141275_g1_i2	213	34	0.159624	-2.64725	0.0247965
c140251_g1_i4	195	31	0.158974	-2.65313	0.0271135
c142368_g1_i1	252	40	0.15873	-2.65535	0.020221
c112019_g1_i1	1010	160	0.158416	-2.65821	0.00682366
c116670_g1_i1	4212	667	0.158357	-2.65875	0.00894156
c140216_g1_i3	209	33	0.157895	-2.66297	0.0246208
c138584_g1_i1	165	26	0.157576	-2.66588	0.0320785
c143294_g1_i5	477	75	0.157233	-2.66903	0.0103147
c142501_g1_i2	516	81	0.156977	-2.67138	0.00961595
c127699_g1_i1	18077	2833	0.156718	-2.67375	0.0344836
c145382_g1_i5	434	68	0.156682	-2.67409	0.0110787
c108873_g1_i1	147	23	0.156463	-2.67611	0.0359758
c95077_g1_i1	10413	1629	0.156439	-2.67633	0.0185772
c107322_g1_i1	972	152	0.156379	-2.67688	0.00657335
c140656_g2_i1	320	50	0.15625	-2.67807	0.0148741
c114606_g1_i1	180	28	0.155556	-2.6845	0.0281374
c143173_g1_i1	200	31	0.155	-2.68966	0.0246827
c120141_g1_i2	181	28	0.154696	-2.69249	0.0275765
c133471_g2_i1	1431	221	0.154437	-2.69491	0.00576621
c134083_g1_i7	493	76	0.154158	-2.69752	0.00937231
c82672_g1_i1	2371	364	0.153522	-2.70349	0.00598511
c140926_g1_i3	137	21	0.153285	-2.70571	0.037225
c138943_g3_i1	111	17	0.153153	-2.70695	0.0470848
c101406_g1_i3	418	64	0.15311	-2.70736	0.0106274
c112881_g1_i1	772	118	0.15285	-2.70981	0.0066715
c129520_g1_i1	288	44	0.152778	-2.71049	0.0156013
c143510_g1_i2	288	44	0.152778	-2.71049	0.0156013
c132468_g1_i1	1312	200	0.152439	-2.7137	0.0055209
c135789_g1_i1	105	16	0.152381	-2.71425	0.0495541
c134982_g1_i2	1119	170	0.151921	-2.7186	0.00562001
c102819_g1_i1	3833	582	0.151839	-2.71938	0.00716549
c144753_g1_i3	112	17	0.151786	-2.71989	0.0457799
c129827_g1_i3	409	62	0.151589	-2.72176	0.010501
c146263_g2_i1	363	55	0.151515	-2.72247	0.01183
c140931_g2_i2	265	40	0.150943	-2.72792	0.0165579
c135241_g1_i7	497	75	0.150905	-2.72828	0.00864443
c144070_g3_i1	113	17	0.150442	-2.73272	0.0445147
c111023_g1_i1	725	109	0.150345	-2.73365	0.00649393
c141548_g1_i1	160	24	0.15	-2.73697	0.0295718
c145475_g1_i1	120	18	0.15	-2.73697	0.041333
c143191_g1_i6	742	111	0.149596	-2.74086	0.00628718
c81931_g1_i1	107	16	0.149533	-2.74147	0.0467498
c136326_g1_i2	114	17	0.149123	-2.74543	0.0432878
c146155_g1_i1	168	25	0.14881	-2.74846	0.0273783
c67160_g1_i1	297	44	0.148148	-2.75489	0.0137484
c140431_g2_i1	216	32	0.148148	-2.75489	0.0200154
c137378_g1_i3	108	16	0.148148	-2.75489	0.0454134
c147927_g1_i2	115	17	0.147826	-2.75803	0.042098
c145306_g2_i4	149	22	0.147651	-2.75974	0.0310166
c132099_g1_i1	170	25	0.147059	-2.76553	0.0262285
c108825_g1_i1	3824	561	0.146705	-2.76901	0.00625655
c77019_g1_i1	205	30	0.146341	-2.77259	0.0206405
c140886_g1_i1	267	39	0.146067	-2.77529	0.0149293
c139142_g3_i1	418	61	0.145933	-2.77662	0.00905716
c141204_g1_i1	288	42	0.145833	-2.77761	0.0135916
c142738_g1_i1	240	35	0.145833	-2.77761	0.0168856
c142109_g1_i1	151	22	0.145695	-2.77897	0.0295999
c147336_g1_i4	254	37	0.145669	-2.77923	0.0157217
c145667_g2_i2	103	15	0.145631	-2.77961	0.046315
c124326_g1_i1	7401	1076	0.145386	-2.78204	0.0103386
c82303_g1_i1	172	25	0.145349	-2.78241	0.0251316
c147309_g2_i12	179	26	0.145251	-2.78338	0.0238967
c139449_g2_i1	1592	231	0.145101	-2.78488	0.00446532
c134682_g1_i1	214	31	0.14486	-2.78727	0.0190649
c147023_g2_i4	145	21	0.144828	-2.78759	0.0306588
c135183_g1_i1	304	44	0.144737	-2.7885	0.0124765
c145365_g1_i1	159	23	0.144654	-2.78932	0.0273418
c136180_g1_i6	180	26	0.144444	-2.79141	0.0234071
c117799_g1_i1	208	30	0.144231	-2.79355	0.019516
c57569_g1_i1	111	16	0.144144	-2.79442	0.04165
c129355_g1_i1	125	18	0.144	-2.79586	0.0361563
c134965_g1_i1	264	38	0.143939	-2.79647	0.0145034
c108645_g1_i1	425	61	0.143529	-2.80058	0.0084245
c121645_g1_i2	433	62	0.143187	-2.80403	0.00820202
c137956_g2_i2	482	69	0.143154	-2.80436	0.00739288
c142397_g1_i7	161	23	0.142857	-2.80735	0.0261382
c146077_g1_i6	575	82	0.142609	-2.80987	0.00627047
c140855_g1_i2	612	87	0.142157	-2.81444	0.00590652
c147886_g2_i2	691	98	0.141823	-2.81783	0.00537273
c145306_g2_i1	325	46	0.141538	-2.82073	0.0107811
c144078_g1_i4	92	13	0.141304	-2.82312	0.0496555
c146392_g1_i1	867	122	0.140715	-2.82915	0.0045711
c133665_g2_i2	250	35	0.14	-2.8365	0.0143186
c146401_g3_i3	100	14	0.14	-2.8365	0.0443652
c146712_g1_i6	193	27	0.139896	-2.83757	0.0197883
c143296_g2_i5	179	25	0.139665	-2.83996	0.0216724
c146990_g1_i6	129	18	0.139535	-2.8413	0.0325271
c146554_g2_i9	230	32	0.13913	-2.84549	0.0156215
c94754_g1_i1	115	16	0.13913	-2.84549	0.0371557
c135432_g1_i3	144	20	0.138889	-2.848	0.0281065
c139021_g1_i1	333	46	0.138138	-2.85582	0.00971234
c68145_g1_i1	145	20	0.137931	-2.85798	0.0274278
c130715_g2_i2	116	16	0.137931	-2.85798	0.0361174
c100124_g1_i2	421	58	0.137767	-2.8597	0.00740878
c144913_g2_i1	153	21	0.137255	-2.86507	0.025344
c145132_g13_i1	153	21	0.137255	-2.86507	0.025344
c116542_g1_i1	2836	389	0.137165	-2.86602	0.00405639
c130435_g1_i3	7297	999	0.136906	-2.86875	0.00823555
c142776_g2_i10	88	12	0.136364	-2.87447	0.0488985
c140883_g1_i1	389	53	0.136247	-2.87571	0.00777648
c123470_g2_i3	323	44	0.136223	-2.87596	0.00963929
c141544_g1_i1	287	39	0.135889	-2.8795	0.0110538
c135680_g1_i1	4652	632	0.135856	-2.87985	0.00532721
c144070_g4_i3	302	41	0.135762	-2.88085	0.0103502
c117056_g1_i1	214	29	0.135514	-2.88349	0.0159457
c143769_g2_i1	214	29	0.135514	-2.88349	0.0159457
c125468_g1_i1	156	21	0.134615	-2.89308	0.0236195
c113860_g2_i1	119	16	0.134454	-2.89482	0.0331892
c134879_g2_i4	97	13	0.134021	-2.89947	0.042271
c140366_g3_i1	584	78	0.133562	-2.90442	0.0048717
c115851_g1_i2	90	12	0.133333	-2.90689	0.0457193
c127772_g1_i1	90	12	0.133333	-2.90689	0.0457193
c114000_g1_i2	421	56	0.133017	-2.91032	0.00657841
c108671_g1_i1	4162	550	0.132148	-2.91977	0.00439024
c81630_g1_i1	349	46	0.131805	-2.92352	0.00791313
c140434_g7_i3	934	123	0.131692	-2.92476	0.00339402
c121183_g1_i2	152	20	0.131579	-2.926	0.0231525
c144186_g1_i3	114	15	0.131579	-2.926	0.0334726
c127340_g1_i1	99	13	0.131313	-2.92892	0.0396632
c144752_g1_i1	1044	137	0.131226	-2.92987	0.00319358
c142397_g1_i3	282	37	0.131206	-2.9301	0.0101756
c146818_g1_i1	122	16	0.131148	-2.93074	0.03052
c134145_g1_i2	84	11	0.130952	-2.93289	0.0479457
c81623_g1_i1	84	11	0.130952	-2.93289	0.0479457
c134752_g2_i1	1107	144	0.130081	-2.94251	0.00301962
c136466_g2_i1	123	16	0.130081	-2.94251	0.0296835
c101642_g1_i1	100	13	0.13	-2.94342	0.038426
c130116_g1_i2	100	13	0.13	-2.94342	0.038426
c130457_g1_i1	100	13	0.13	-2.94342	0.038426
c145015_g1_i1	254	33	0.129921	-2.94429	0.0113292
c146801_g1_i1	4228	549	0.129849	-2.9451	0.00414288
c135954_g2_i1	170	22	0.129412	-2.94996	0.0191868
c119118_g1_i1	85	11	0.129412	-2.94996	0.0462938
c147937_g1_i8	85	11	0.129412	-2.94996	0.0462938
c131150_g1_i1	1337	173	0.129394	-2.95016	0.00282247
c81378_g1_i1	178	23	0.129213	-2.95217	0.0179716
c137047_g1_i1	194	25	0.128866	-2.95606	0.0158955
c144339_g2_i3	109	14	0.12844	-2.96083	0.03371
c135084_g1_i2	312	40	0.128205	-2.96347	0.00833053
c145160_g1_i3	117	15	0.128205	-2.96347	0.0306908
c144981_g2_i2	346	44	0.127168	-2.9752	0.00712716
c102144_g1_i1	158	20	0.126582	-2.98185	0.0200678
c138633_g1_i1	214	27	0.126168	-2.98658	0.0131503
c135183_g2_i1	222	28	0.126126	-2.98706	0.012494
c114303_g1_i1	183	23	0.125683	-2.99214	0.0161395
c129827_g1_i4	615	77	0.125203	-2.99766	0.0036674
c140066_g1_i1	136	17	0.125	-3	0.0238541
c124489_g1_i1	80	10	0.125	-3	0.0467613
c144280_g3_i1	457	57	0.124726	-3.00316	0.00481818
c119950_g2_i1	113	14	0.123894	-3.01282	0.0299061
c92008_g1_i1	113	14	0.123894	-3.01282	0.0299061
c95310_g1_i1	113	14	0.123894	-3.01282	0.0299061
c136618_g2_i1	97	12	0.123711	-3.01495	0.0362643
c139449_g1_i1	2038	252	0.123651	-3.01566	0.00235595
c145823_g2_i1	81	10	0.123457	-3.01792	0.0450805
c142235_g2_i1	138	17	0.123188	-3.02106	0.0226351
c135077_g1_i1	5367	660	0.122974	-3.02358	0.00409026
c7604_g1_i1	236	29	0.122881	-3.02466	0.0106792
c117591_g1_i1	98	12	0.122449	-3.02975	0.0350992
c143791_g1_i1	139	17	0.122302	-3.03148	0.0220515
c146151_g3_i2	295	36	0.122034	-3.03465	0.00770091
c144040_g1_i1	459	56	0.122004	-3.035	0.00443756
c147147_g1_i2	123	15	0.121951	-3.03562	0.0258593
c133954_g1_i1	82	10	0.121951	-3.03562	0.0434665
c138111_g2_i1	82	10	0.121951	-3.03562	0.0434665
c144721_g1_i3	115	14	0.121739	-3.03814	0.0281834
c145819_g2_i4	115	14	0.121739	-3.03814	0.0281834
c146403_g2_i8	115	14	0.121739	-3.03814	0.0281834
c108124_g1_i1	502	61	0.121514	-3.04081	0.00397339
c134746_g4_i1	1378	167	0.12119	-3.04466	0.00213753
c142757_g1_i2	463	56	0.12095	-3.04751	0.00426269
c111911_g2_i2	83	10	0.120482	-3.05311	0.0419163
c147624_g1_i1	83	10	0.120482	-3.05311	0.0419163
c144033_g1_i2	208	25	0.120192	-3.05658	0.0120057
c143230_g1_i1	358	43	0.120112	-3.05755	0.00567216
c143788_g1_i5	358	43	0.120112	-3.05755	0.00567216
c145286_g1_i1	250	30	0.12	-3.05889	0.0092065
c102616_g1_i1	125	15	0.12	-3.05889	0.02444
c141855_g1_i1	7687	922	0.119943	-3.05958	0.00540002
c144925_g3_i1	342	41	0.119883	-3.0603	0.00598155
c142562_g1_i2	864	103	0.119213	-3.06839	0.00237223
c142348_g1_i1	126	15	0.119048	-3.07039	0.0237627
c147329_g3_i3	143	17	0.118881	-3.07241	0.0198771
c131275_g1_i1	101	12	0.118812	-3.07325	0.0318438
c139389_g1_i1	101	12	0.118812	-3.07325	0.0318438
c143797_g1_i13	177	21	0.118644	-3.07529	0.0146194
c134015_g1_i1	135	16	0.118519	-3.07682	0.0213919
c116243_g1_i1	76	9	0.118421	-3.078	0.0453018
c140770_g3_i4	110	13	0.118182	-3.08092	0.0281386
c145968_g1_i4	144	17	0.118056	-3.08246	0.0193712
c128141_g1_i1	153	18	0.117647	-3.08746	0.017635
c142596_g1_i3	324	38	0.117284	-3.09192	0.00599305
c135402_g1_i2	3090	362	0.117152	-3.09355	0.00220702
c133188_g1_i2	1750	204	0.116571	-3.10071	0.00179559
c127958_g1_i1	103	12	0.116505	-3.10154	0.0298586
c108249_g1_i1	146	17	0.116438	-3.10236	0.0184012
c141123_g1_i1	129	15	0.116279	-3.10434	0.0218517
c128982_g1_i2	112	13	0.116071	-3.10692	0.0264684
c147040_g4_i2	328	38	0.115854	-3.10962	0.00566799
c147697_g1_i7	78	9	0.115385	-3.11548	0.0419654
c138901_g1_i1	1189	137	0.115223	-3.1175	0.00178777
c131613_g1_i1	964	111	0.115145	-3.11847	0.00194062
c129905_g1_i2	226	26	0.115044	-3.11974	0.00944619
c136664_g1_i2	113	13	0.115044	-3.11974	0.0256745
c139757_g2_i3	87	10	0.114943	-3.12102	0.0363001
c144956_g1_i2	1081	124	0.114709	-3.12395	0.00181422
c124464_g1_i2	446	51	0.11435	-3.12847	0.00365164
c145625_g2_i1	263	30	0.114068	-3.13203	0.00738381
c114695_g2_i1	79	9	0.113924	-3.13386	0.0404004
c135033_g1_i1	2218	251	0.113165	-3.1435	0.00165033
c147042_g2_i8	115	13	0.113043	-3.14505	0.0241641
c111672_g2_i1	89	10	0.11236	-3.15381	0.0338086
c108194_g1_i1	98	11	0.112245	-3.15528	0.0296829
c144664_g1_i2	562	63	0.1121	-3.15715	0.00263241
c115975_g1_i1	393	44	0.111959	-3.15895	0.00397612
c145684_g1_i3	143	16	0.111888	-3.15987	0.0172958
c129905_g1_i1	161	18	0.111801	-3.16099	0.0144967
c130204_g1_i2	161	18	0.111801	-3.16099	0.0144967
c121808_g1_i1	716	80	0.111732	-3.16189	0.00208767
c143928_g1_i1	2965	331	0.111636	-3.16313	0.00176009
c137754_g1_i1	153	17	0.111111	-3.16993	0.015405
c139311_g1_i7	144	16	0.111111	-3.16993	0.0168477
c145923_g3_i4	72	8	0.111111	-3.16993	0.0435146
c137732_g1_i3	515	57	0.11068	-3.17554	0.00275266
c93725_g2_i1	444	49	0.11036	-3.17971	0.0032399
c127962_g1_i1	4506	497	0.110297	-3.18053	0.00226439
c133804_g1_i3	91	10	0.10989	-3.18587	0.0315047
c132223_g1_i1	20303	2230	0.109836	-3.18658	0.0154009
c136475_g1_i1	73	8	0.109589	-3.18982	0.0417966
c138435_g1_i1	73	8	0.109589	-3.18982	0.0417966
c140608_g1_i4	192	21	0.109375	-3.19265	0.0105225
c139128_g7_i1	128	14	0.109375	-3.19265	0.0193274
c140702_g1_i4	101	11	0.108911	-3.19878	0.0268649
c124400_g1_i6	340	37	0.108824	-3.19994	0.00440706
c146819_g1_i4	138	15	0.108696	-3.20163	0.0170632
c124035_g1_i1	92	10	0.108696	-3.20163	0.0304183
c147117_g2_i1	83	9	0.108434	-3.20511	0.0347574
c133471_g3_i1	351	38	0.108262	-3.2074	0.00414279
c143494_g2_i1	3521	381	0.108208	-3.20812	0.00171903
c128717_g1_i1	148	16	0.108108	-3.20945	0.0151788
c128589_g1_i1	74	8	0.108108	-3.20945	0.0401539
c130678_g1_i2	65	7	0.107692	-3.21501	0.0470149
c131788_g1_i3	65	7	0.107692	-3.21501	0.0470149
c138584_g1_i2	65	7	0.107692	-3.21501	0.0470149
c144754_g2_i2	65	7	0.107692	-3.21501	0.0470149
c136667_g3_i1	112	12	0.107143	-3.22239	0.0224596
c145787_g4_i1	271	29	0.107011	-3.22417	0.00583893
c107330_g1_i1	75	8	0.106667	-3.22882	0.0385829
c114914_g1_i1	75	8	0.106667	-3.22882	0.0385829
c124094_g1_i5	75	8	0.106667	-3.22882	0.0385829
c137958_g2_i2	394	42	0.106599	-3.22973	0.00335292
c143667_g1_i2	141	15	0.106383	-3.23266	0.015734
c108783_g1_i1	94	10	0.106383	-3.23266	0.0283673
c139988_g1_i3	94	10	0.106383	-3.23266	0.0283673
c139295_g1_i2	113	12	0.106195	-3.23522	0.0217707
c139935_g1_i1	1387	146	0.105263	-3.24793	0.00117344
c145132_g12_i1	333	35	0.105105	-3.2501	0.00405688
c144107_g2_i1	172	18	0.104651	-3.25634	0.0111415
c112360_g1_i1	67	7	0.104478	-3.25873	0.0431382
c139449_g2_i2	345	36	0.104348	-3.26053	0.00376285
c123813_g2_i1	173	18	0.104046	-3.2647	0.0108818
c105565_g1_i1	135	14	0.103704	-3.26946	0.0158663
c3233_g1_i1	164	17	0.103659	-3.27009	0.0117248
c143505_g5_i4	1093	113	0.103385	-3.2739	0.00116836
c143136_g1_i7	213	22	0.103286	-3.27528	0.00767963
c129398_g1_i1	291	30	0.103093	-3.27798	0.00467395
c146712_g1_i3	136	14	0.102941	-3.28011	0.0154302
c142512_g4_i1	68	7	0.102941	-3.28011	0.0413348
c130715_g2_i1	156	16	0.102564	-3.2854	0.0123605
c125562_g1_i1	78	8	0.102564	-3.2854	0.0342659
c129420_g2_i1	78	8	0.102564	-3.2854	0.0342659
[truncated: 1,854 more rows]

## Sheet: Za56-S1 vs.Za56-S4
Unigene ID	mean normalised counts from Za56-S1 (A)	mean normalised counts from Za56-S4 (B)	Fold Change (B/A)	log2FoldChange	p value
c103072_g2_i1	5.09579	83031.3	16294.1	13.9921	0.000997202
c146118_g4_i3	8.15326	22359.6	2742.42	11.4212	4.22473e-06
c130757_g1_i2	3.05747	5784.19	1891.82	10.8856	5.9821e-08
c130273_g1_i1	1.01916	1646.46	1615.51	10.6578	5.98367e-08
c102066_g1_i1	70.3219	103782	1475.81	10.5273	0.0152904
c130926_g1_i2	1.01916	1157.82	1136.06	10.1498	1.88664e-07
c130444_g1_i1	34.6514	36927.6	1065.69	10.0576	0.000171752
c93943_g1_i1	1.01916	1045.96	1026.3	10.0032	2.74819e-07
c135898_g2_i2	1.01916	1019.47	1000.31	9.96623	3.03044e-07
c130410_g1_i1	2.03831	1824.06	894.884	9.80556	1.15348e-07
c117423_g1_i1	2.03831	1792.66	879.48	9.78051	1.20836e-07
c139467_g7_i1	2.03831	1523.81	747.582	9.54609	1.92917e-07
c143936_g1_i1	2.03831	1518.9	745.175	9.54144	1.94829e-07
c134772_g1_i1	31.5939	21376.5	676.602	9.40216	3.56702e-05
c76083_g1_i1	7.1341	4715.66	661.003	9.36851	3.22572e-07
c101690_g1_i2	2.03831	1158.8	568.509	9.15104	4.79823e-07
c147236_g1_i2	2.03831	1147.03	562.732	9.13631	4.97744e-07
c131744_g1_i1	89.6859	50298.4	560.829	9.13142	0.00155616
c131512_g1_i1	14.2682	7986.01	559.707	9.12853	1.67857e-06
c196124_g1_i1	1.01916	510.225	500.635	8.96761	5.75257e-06
c6042_g1_i1	1.01916	456.259	447.683	8.80633	9.53151e-06
c130757_g1_i1	18.3448	8137.11	443.564	8.793	3.00747e-06
c117559_g2_i1	2.03831	809.492	397.138	8.6335	1.91504e-06
c131744_g1_i2	179.372	70749.6	394.43	8.62363	0.00829154
c138004_g1_i2	3.05747	1096	358.467	8.4857	1.19201e-06
c125065_g2_i1	2.03831	704.504	345.63	8.43309	3.41993e-06
c136369_g1_i3	2.03831	688.804	337.928	8.40057	3.7636e-06
c131018_g2_i1	9.17242	2808.2	306.157	8.25813	1.0422e-06
c142838_g1_i1	19.364	5820.49	300.583	8.23162	3.24931e-06
c129118_g1_i1	3.05747	917.425	300.06	8.22911	2.33314e-06
c76567_g1_i1	77.456	23058.3	297.695	8.21769	0.000195903
c109022_g1_i1	4.07663	1173.52	287.865	8.16925	1.65429e-06
c138004_g1_i1	4.07663	1147.03	281.366	8.13631	1.79327e-06
c141929_g1_i1	1.01916	283.568	278.237	8.12017	8.00229e-05
c124984_g1_i1	37.7088	10258.5	272.044	8.0877	1.8068e-05
c121082_g1_i1	1.01916	276.699	271.498	8.0848	8.90535e-05
c139553_g1_i1	3.05747	826.173	270.214	8.07796	3.53359e-06
c116833_g2_i1	1.01916	270.812	265.721	8.05377	9.77767e-05
c139245_g1_i1	279.249	74036.7	265.128	8.05054	0.0140937
c123017_g1_i1	26.4981	6550.51	247.207	7.94957	6.90225e-06
c145308_g1_i1	4.07663	959.616	235.395	7.87894	3.45793e-06
c75505_g2_i1	1.01916	236.47	232.025	7.85814	0.000174823
c121661_g1_i1	16.3065	3746.23	229.738	7.84385	2.93532e-06
c131985_g1_i3	1.01916	233.526	229.137	7.84006	0.00018432
c81515_g1_i1	12.2299	2782.69	227.532	7.82993	2.20379e-06
c144070_g4_i1	19.364	4186.79	216.215	7.75633	4.04443e-06
c136461_g1_i1	3.05747	654.462	214.053	7.74183	9.25657e-06
c126837_g2_i2	47.9004	9984.72	208.448	7.70354	3.06705e-05
c131229_g1_i1	2.03831	400.331	196.403	7.61767	4.03177e-05
c137897_g2_i1	1.01916	196.241	192.552	7.5891	0.000378339
c140249_g1_i2	5.09579	950.785	186.583	7.54367	5.76471e-06
c128727_g1_i2	12.2299	2224.39	181.881	7.50685	3.53354e-06
c145101_g1_i8	4.07663	739.827	181.48	7.50367	9.66325e-06
c251514_g1_i1	5.09579	894.857	175.607	7.45621	7.26571e-06
c126124_g1_i1	1.01916	176.616	173.297	7.4371	0.000575917
c107627_g1_i1	1.01916	170.729	167.52	7.38819	0.000657529
c138599_g1_i3	1.01916	164.842	161.743	7.33756	0.000753133
c145795_g1_i4	14.2682	2185.14	153.147	7.25878	5.55536e-06
c146794_g1_i7	1.01916	149.143	146.339	7.19317	0.00110027
c117465_g1_i1	2.03831	296.323	145.377	7.18365	0.000148305
c136941_g3_i1	8.15326	1179.41	144.655	7.17647	7.94929e-06
c141905_g2_i3	13.249	1816.21	137.082	7.0989	7.32229e-06
c148050_g2_i1	1.01916	137.368	134.786	7.07453	0.00148894
c144494_g2_i5	1.01916	136.387	133.823	7.06419	0.00152813
c195414_g1_i1	1.01916	132.462	129.972	7.02206	0.00169755
c146426_g2_i1	8.15326	1052.83	129.13	7.01268	1.18466e-05
c82758_g1_i1	2.03831	261	128.047	7.00053	0.000252915
c108737_g1_i2	3.05747	388.556	127.084	6.98964	8.6612e-05
c143434_g1_i1	1.01916	129.519	127.084	6.98964	0.00183928
c127244_g4_i1	8.15326	1029.28	126.242	6.98005	1.28514e-05
c101160_g1_i1	1.01916	128.538	126.121	6.97867	0.0018896
c112846_g1_i1	56.0537	7047	125.719	6.97406	4.40658e-05
c134460_g1_i1	4.07663	511.207	125.399	6.97039	4.52544e-05
c108834_g1_i1	168.161	21002.6	124.896	6.96458	0.000700329
c136795_g1_i1	1.01916	123.632	121.308	6.92253	0.00216696
c111426_g1_i1	2.03831	241.376	118.419	6.88776	0.000349115
c120511_g1_i1	21.4023	2527.58	118.098	6.88385	1.20701e-05
c145795_g1_i3	26.4981	3006.41	113.457	6.82601	1.53755e-05
c35148_g1_i1	3.05747	345.383	112.964	6.81972	0.000142865
c102115_g2_i1	1.01916	114.801	112.643	6.81561	0.00279737
c115470_g1_i1	4.07663	452.334	110.958	6.79387	7.59177e-05
c112039_g1_i1	27.5172	2890.62	105.048	6.7149	1.84114e-05
c29859_g1_i1	1.01916	106.951	104.941	6.71343	0.00354635
c143956_g1_i1	10.1916	1060.68	104.074	6.70147	2.01627e-05
c128742_g1_i1	1.01916	105.97	103.978	6.70013	0.00365573
c146133_g4_i1	1.01916	105.97	103.978	6.70013	0.00365573
c116908_g1_i1	88.6667	9171.3	103.436	6.69259	0.000127372
c146977_g3_i1	44.8429	4601.84	102.621	6.68119	3.42022e-05
c130148_g2_i1	2.03831	208.996	102.534	6.67996	0.000622977
c146766_g3_i1	1.01916	104.007	102.052	6.67317	0.00388666
c140165_g1_i2	6.11494	623.064	101.892	6.6709	4.59483e-05
c141273_g1_i5	5.09579	513.169	100.705	6.65399	6.94065e-05
c143348_g1_i1	2.03831	205.071	100.608	6.65261	0.000671268
c90915_g1_i1	1.01916	101.064	99.1642	6.63175	0.00426613
c139816_g2_i1	2.03831	201.147	98.6828	6.62473	0.000724061
c142305_g3_i1	6.11494	598.534	97.8805	6.61295	5.41238e-05
c117461_g1_i1	5.09579	489.62	96.0833	6.58621	8.43852e-05
c108436_g1_i1	156.95	15003.6	95.5944	6.57885	0.000493929
c121798_g1_i1	2.03831	186.429	91.4621	6.5151	0.00097127
c131226_g1_i2	1.01916	93.2143	91.4621	6.5151	0.00551241
c127679_g1_i1	1.01916	91.2519	89.5366	6.48441	0.00588825
c72434_g1_i1	1.01916	88.3082	86.6483	6.4371	0.00651025
c19468_g1_i1	2.03831	174.654	85.6855	6.42098	0.00124334
c137591_g2_i1	350.59	29611.7	84.4625	6.40024	0.00325012
c120934_g1_i1	2.03831	168.767	82.7973	6.37151	0.00141282
c114877_g1_i1	1.01916	84.3834	82.7973	6.37151	0.00746446
c139629_g3_i2	6.11494	498.451	81.5136	6.34897	0.000114489
c145795_g1_i8	18.3448	1492.41	81.3531	6.34613	3.13901e-05
c142305_g1_i1	9.17242	745.714	81.2996	6.34518	5.75082e-05
c110867_g2_i1	1.01916	82.421	80.8717	6.33756	0.0080023
c108934_g1_i3	3.05747	244.319	79.909	6.32029	0.00059239
c68641_g1_i1	1.01916	81.4398	79.909	6.32029	0.00828783
c139021_g1_i2	9.17242	728.052	79.3741	6.3106	6.3106e-05
c147780_g1_i4	5.09579	401.312	78.7537	6.29928	0.000192268
c143695_g1_i1	2.03831	158.955	77.9835	6.2851	0.00176015
c120326_g2_i3	2.03831	157.974	77.5021	6.27616	0.00180015
c113271_g1_i1	1.01916	78.4962	77.0207	6.26717	0.00921785
c139816_g2_i2	21.4023	1645.48	76.8832	6.2646	3.60754e-05
c133657_g1_i1	4.07663	311.041	76.2986	6.25359	0.000360126
c117327_g1_i1	4.07663	309.079	75.8173	6.24445	0.000369492
c111889_g2_i1	1.01916	76.5338	75.0952	6.23065	0.00990562
c123560_g2_i1	1.01916	76.5338	75.0952	6.23065	0.00990562
c117285_g1_i1	6.11494	448.41	73.3301	6.19633	0.000176453
c146481_g1_i1	1.01916	74.5714	73.1697	6.19317	0.0106546
c86646_g1_i1	1.01916	74.5714	73.1697	6.19317	0.0106546
c111913_g1_i1	3.05747	217.827	71.2441	6.1547	0.00092849
c121734_g1_i2	2.03831	145.218	71.2441	6.1547	0.00243214
c121253_g1_i1	60.1303	4262.34	70.8852	6.14741	8.40578e-05
c94902_g1_i1	47.9004	3388.09	70.732	6.14429	6.47169e-05
c61002_g1_i1	47.9004	3368.47	70.3224	6.13591	6.53967e-05
c113476_g1_i1	15.2874	1065.59	69.7037	6.12316	5.7275e-05
c145576_g1_i6	32.613	2266.58	69.4991	6.11892	5.07561e-05
c129169_g2_i1	18.3448	1270.66	69.2651	6.11406	5.2056e-05
c143043_g1_i1	5.09579	347.346	68.1633	6.09092	0.000346513
c139781_g1_i1	4.07663	275.718	67.6338	6.07967	0.000584301
c135195_g1_i1	8.15326	547.511	67.1524	6.06937	0.000147484
c147271_g1_i3	4.07663	273.756	67.1524	6.06937	0.000601086
c147117_g4_i3	2.03831	136.387	66.9117	6.06419	0.00302636
c124052_g1_i1	17.3257	1152.91	66.5436	6.05623	6.13761e-05
c142411_g2_i2	6.11494	402.293	65.7885	6.03976	0.000274171
c139823_g1_i4	3.05747	200.165	65.4676	6.03271	0.00128172
c146938_g3_i1	1.01916	66.7218	65.4676	6.03271	0.0144176
c137334_g2_i2	6.11494	398.368	65.1467	6.02562	0.000285245
c124460_g1_i1	4.07663	260.019	63.7828	5.99509	0.000736279
c107954_g1_i1	1.01916	64.7594	63.5421	5.98964	0.0155999
c99385_g2_i1	6.11494	387.575	63.3816	5.98599	0.000318636
c124766_g2_i1	2.03831	127.556	62.5793	5.96761	0.00380043
c141082_g3_i3	1.01916	63.7782	62.5793	5.96761	0.0162359
c146591_g1_i4	1.01916	63.7782	62.5793	5.96761	0.0162359
c99385_g1_i1	1.01916	63.7782	62.5793	5.96761	0.0162359
c132714_g1_i4	8.15326	509.244	62.459	5.96484	0.00019695
c147066_g1_i8	50.9579	3163.4	62.0787	5.95603	8.75596e-05
c144824_g1_i1	3.05747	188.391	61.6166	5.94525	0.0016072
c142884_g2_i3	75.4176	4642.07	61.5515	5.94372	0.000138596
c119777_g1_i1	7.1341	436.635	61.2039	5.93555	0.000272015
c137931_g1_i2	38.728	2356.85	60.8565	5.92734	7.55284e-05
c134017_g1_i1	5.09579	307.116	60.2687	5.91334	0.000567081
c101095_g1_i1	3.05747	183.485	60.012	5.90718	0.00177123
c145537_g1_i8	5.09579	305.154	59.8836	5.90409	0.00058165
c136628_g1_i1	1.01916	60.8346	59.691	5.89944	0.0183478
c131462_g1_i1	1.01916	59.8534	58.7283	5.87598	0.0191275
c131368_g1_i4	97.8391	5709.62	58.3572	5.86684	0.000216208
c129931_g3_i1	6.11494	354.214	57.926	5.85614	0.000456755
c134077_g1_i2	28.5364	1645.48	57.6624	5.84956	8.1293e-05
c135631_g1_i1	406.644	23225.1	57.114	5.83577	0.00360203
c81969_g1_i1	1.01916	57.891	56.8028	5.82789	0.0208167
c143520_g2_i1	2.03831	114.801	56.3214	5.81561	0.00537536
c67970_g1_i1	4.07663	227.639	55.84	5.80323	0.00122953
c101703_g1_i1	60.1303	3356.69	55.8237	5.80281	0.000124855
c123449_g1_i1	2.03831	112.838	55.3586	5.79074	0.00568123
c4511_g1_i1	45.8621	2522.67	55.0056	5.78151	0.000104621
c134454_g1_i2	1.01916	54.9474	53.9145	5.7526	0.0237236
c121876_g1_i1	52.9962	2827.83	53.3591	5.73766	0.000122935
c143276_g1_i2	9.17242	488.639	53.2727	5.73532	0.000302641
c140993_g2_i8	12.2299	648.575	53.032	5.72879	0.00019919
c136994_g1_i1	3.05747	161.898	52.9517	5.72661	0.00277694
c133266_g1_i1	1.01916	53.9661	52.9517	5.72661	0.0248063
c97622_g2_i1	1.01916	53.9661	52.9517	5.72661	0.0248063
c124232_g1_i1	3.05747	159.936	52.3099	5.70901	0.00289835
c25352_g1_i1	3.05747	159.936	52.3099	5.70901	0.00289835
c124041_g1_i1	2.03831	105.97	51.989	5.70013	0.00692673
c132641_g1_i3	1.01916	52.9849	51.989	5.70013	0.0259515
c144996_g4_i1	1.01916	52.9849	51.989	5.70013	0.0259515
c123704_g1_i1	11.2107	581.853	51.9014	5.6977	0.000244668
c130779_g1_i1	5.09579	263.944	51.7964	5.69478	0.00102385
c111640_g1_i1	85.6092	4423.26	51.6681	5.6912	0.000209857
c135029_g1_i2	4.07663	208.996	51.2669	5.67996	0.00169328
c137452_g1_i1	2.03831	104.007	51.0262	5.67317	0.00734017
c138004_g1_i3	2.03831	104.007	51.0262	5.67317	0.00734017
c108212_g1_i1	1.01916	52.0037	51.0262	5.67317	0.0271634
c146481_g2_i5	13.249	673.105	50.804	5.66687	0.000211032
c132934_g1_i2	62.1686	3155.55	50.7579	5.66556	0.000154541
c137164_g1_i5	30.5747	1549.32	50.6732	5.66315	0.000117959
c136149_g1_i1	2.03831	103.026	50.5448	5.65949	0.0075578
c112666_g1_i1	2.03831	102.045	50.0635	5.64569	0.0077831
c119108_g1_i2	1.01916	51.0225	50.0635	5.64569	0.0284461
c134904_g1_i1	1.01916	51.0225	50.0635	5.64569	0.0284461
c95437_g1_i1	1.01916	51.0225	50.0635	5.64569	0.0284461
c122038_g1_i1	27.5172	1370.74	49.8139	5.63848	0.000126791
c128628_g1_i1	9.17242	455.278	49.6356	5.6333	0.000399412
c115327_g1_i1	2.03831	101.064	49.5821	5.63175	0.00801638
c138256_g1_i1	7.1341	349.308	48.9632	5.61362	0.000657976
c144718_g1_i1	2.03831	99.1015	48.6193	5.60346	0.00850822
c19253_g1_i1	3.05747	148.162	48.4589	5.59869	0.0037744
c139155_g4_i1	1.01916	49.0601	48.1379	5.5891	0.0312431
c139533_g2_i1	2.03831	97.1391	47.6566	5.5746	0.00903615
c134628_g1_i1	3.05747	144.237	47.1752	5.55996	0.00413406
c140428_g2_i1	1.01916	48.0789	47.1752	5.55996	0.0327675
c123560_g1_i1	2.03831	94.1955	46.2124	5.53021	0.00990252
c135626_g1_i1	1.01916	47.0977	46.2124	5.53021	0.0343832
c147780_g2_i1	6.11494	280.624	45.8915	5.52016	0.00113166
c140757_g1_i1	3.05747	140.312	45.8915	5.52016	0.00453515
c143549_g1_i2	27.5172	1256.92	45.6776	5.51341	0.000166556
c128541_g1_i1	42.8046	1949.65	45.5477	5.5093	0.000162446
c142356_g4_i1	17.3257	786.925	45.4196	5.50524	0.00023494
c125695_g1_i1	3.05747	138.35	45.2497	5.49984	0.00475295
c112668_g1_i1	1.01916	46.1165	45.2497	5.49984	0.0360962
c126700_g1_i1	7.1341	321.834	45.1121	5.49544	0.000903436
c144893_g2_i1	6.11494	271.793	44.4474	5.47403	0.00127755
c119467_g1_i1	2.03831	90.2706	44.2869	5.46881	0.0112155
c135731_g1_i1	1.01916	45.1353	44.2869	5.46881	0.0379129
c141805_g5_i1	1.01916	45.1353	44.2869	5.46881	0.0379129
c139123_g1_i1	44.8429	1976.14	44.0681	5.46166	0.000179225
c126885_g1_i2	3.05747	133.444	43.6451	5.44775	0.00535411
c146452_g1_i4	30.5747	1326.59	43.3883	5.43924	0.000189087
c126917_g1_i1	5.09579	220.771	43.3241	5.4371	0.00200064
c141219_g2_i1	1.01916	44.1541	43.3241	5.4371	0.0398401
c144774_g1_i3	1.01916	44.1541	43.3241	5.4371	0.0398401
c145822_g1_i2	15.2874	648.575	42.4256	5.40686	0.000347571
c140017_g2_i1	17.3257	734.921	42.418	5.40661	0.000301487
c82175_g2_i1	62.1686	2633.55	42.3614	5.40468	0.000226967
c119577_g1_i1	1.01916	43.1729	42.3614	5.40468	0.0418853
c120541_g1_i1	1.01916	43.1729	42.3614	5.40468	0.0418853
c130805_g1_i3	1.01916	43.1729	42.3614	5.40468	0.0418853
c102115_g1_i1	11.2107	471.959	42.0988	5.39571	0.000548409
c106921_g2_i1	11.2107	471.959	42.0988	5.39571	0.000548409
c136215_g5_i2	3.05747	128.538	42.0405	5.39371	0.00604762
c131985_g1_i1	14.2682	597.552	41.88	5.38819	0.000397856
c143021_g1_i4	3.05747	127.556	41.7195	5.38265	0.00619882
c126837_g2_i1	195.678	8160.66	41.7045	5.38213	0.000904502
c146129_g2_i1	6.11494	254.132	41.5591	5.37709	0.00164338
c120502_g1_i1	14.2682	592.646	41.5362	5.3763	0.0004104
c139457_g1_i5	3.05747	126.575	41.3986	5.37151	0.00635453
c122093_g1_i1	2.03831	84.3834	41.3986	5.37151	0.0135927
c131911_g1_i1	4.07663	166.804	40.9172	5.35464	0.00378761
c146856_g1_i1	20.3831	829.116	40.6766	5.34613	0.000299041
c112432_g1_i1	1.01916	41.2105	40.4359	5.33756	0.0463611
c114137_g1_i2	1.01916	41.2105	40.4359	5.33756	0.0463611
c143400_g1_i3	1.01916	41.2105	40.4359	5.33756	0.0463611
c147721_g1_i5	1.01916	41.2105	40.4359	5.33756	0.0463611
c146101_g2_i1	6.11494	246.282	40.2754	5.33183	0.00184573
c147960_g1_i4	16.3065	655.443	40.1952	5.32895	0.000393426
c137902_g2_i4	21.4023	858.552	40.1149	5.32607	0.000301099
c82094_g1_i1	3.05747	122.65	40.1149	5.32607	0.00702559
c100122_g2_i1	2.03831	81.4398	39.9545	5.32029	0.0150019
c117815_g1_i1	2.03831	81.4398	39.9545	5.32029	0.0150019
c120690_g1_i1	9.17242	365.989	39.901	5.31835	0.000928649
c127579_g1_i1	9.17242	365.989	39.901	5.31835	0.000928649
c134929_g1_i1	13.249	527.887	39.8434	5.31627	0.000530475
c106779_g1_i1	4.07663	161.898	39.7138	5.31157	0.00419437
c146730_g3_i2	7.1341	282.586	39.6106	5.30782	0.00147909
c125572_g1_i1	11.2107	442.522	39.4731	5.3028	0.000701396
c124007_g1_i1	116.184	4574.37	39.3718	5.29909	0.000458846
c137416_g1_i1	323.073	12586.9	38.9598	5.28392	0.00225761
c141486_g1_i4	14.2682	549.474	38.5104	5.26717	0.000545495
c140749_g1_i1	3.05747	116.763	38.1894	5.2551	0.00819677
c126720_g1_i1	278.23	10591.1	38.066	5.25043	0.00174851
c133577_g1_i1	26.4981	1007.7	38.029	5.24903	0.000309828
c131103_g1_i1	2.03831	77.515	38.029	5.24903	0.0171523
c144697_g1_i7	2.03831	77.515	38.029	5.24903	0.0171523
c145153_g1_i5	6.11494	229.601	37.5476	5.23065	0.00238417
c138599_g1_i2	4.07663	150.124	36.8255	5.20263	0.00540201
c67833_g1_i1	200.774	7277.58	36.2476	5.17981	0.00106607
c137822_g1_i1	45.8621	1662.16	36.2425	5.17961	0.000307384
c107710_g1_i4	2.03831	73.5902	36.1035	5.17406	0.019673
c102160_g1_i1	3.05747	108.914	35.6221	5.1547	0.0101392
c141960_g1_i1	19.364	687.823	35.5207	5.15059	0.000511779
c102157_g1_i1	11.2107	394.443	35.1845	5.13687	0.00108339
c125230_g2_i1	17.3257	607.364	35.0557	5.13158	0.000607454
c132307_g2_i1	16.3065	567.135	34.7797	5.12017	0.000672598
c88502_g1_i1	8.15326	283.568	34.7797	5.12017	0.00189531
c135469_g1_i1	2.03831	70.6466	34.6593	5.11517	0.0218558
c103145_g1_i2	465.755	16007.3	34.3686	5.10302	0.00451082
c134834_g1_i4	2.03831	69.6654	34.1779	5.09499	0.0226473
c82444_g1_i1	11.2107	382.669	34.1342	5.09314	0.00121343
c147091_g4_i2	139.625	4750.98	34.0268	5.0886	0.000711639
c145511_g1_i1	42.8046	1446.29	33.7882	5.07845	0.000378338
c35199_g1_i1	2.03831	68.6842	33.6966	5.07453	0.0234737
c100044_g1_i1	3.05747	102.045	33.3756	5.06072	0.0123001
c123392_g1_i1	3.05747	102.045	33.3756	5.06072	0.0123001
c138057_g1_i1	2.03831	67.703	33.2152	5.05377	0.0243371
c102062_g1_i1	48.9196	1623.89	33.1951	5.0529	0.000395429
c96461_g1_i1	9.17242	304.173	33.1617	5.05145	0.00185535
c147117_g4_i4	15.2874	503.357	32.9263	5.04117	0.000893924
c139679_g4_i4	15.2874	502.376	32.8622	5.03836	0.000900405
c146271_g4_i3	2.03831	66.7218	32.7338	5.03271	0.0252396
c106921_g1_i1	23.4406	760.432	32.4408	5.01974	0.000588766
c131645_g1_i3	3.05747	99.1015	32.4129	5.0185	0.0133908
c76601_g1_i1	33.6322	1088.15	32.3545	5.0159	0.00046536
c123983_g1_i6	36.6897	1185.29	32.3059	5.01373	0.000451161
c120222_g1_i1	2.03831	65.7406	32.2524	5.01134	0.0261834
c134014_g1_i1	20.3831	656.425	32.2043	5.00918	0.000691596
c100517_g1_i2	2.03831	64.7594	31.771	4.98964	0.027171
c123219_g1_i1	6.11494	193.297	31.6106	4.98234	0.00436918
c141486_g1_i2	34.6514	1088.15	31.4029	4.97283	0.000505783
c106866_g1_i1	28.5364	887.007	31.0834	4.95807	0.000584819
c147755_g1_i4	16.3065	503.357	30.8685	4.94806	0.00104417
c138896_g2_i1	3.05747	94.1955	30.8083	4.94525	0.0154747
c117247_g1_i1	2.03831	62.797	30.8083	4.94525	0.0292881
c120506_g1_i1	17.3257	532.793	30.7516	4.94259	0.000982495
c142382_g2_i1	2.03831	61.8158	30.3269	4.92253	0.0304236
c143428_g1_i6	3.05747	92.2331	30.1664	4.91487	0.0164145
c140226_g1_i4	11.2107	331.647	29.583	4.88669	0.00205536
c129578_g1_i1	19.364	572.041	29.5415	4.88467	0.000998804
c132680_g1_i2	2.03831	59.8534	29.3641	4.87598	0.0328647
c141761_g2_i1	2.03831	59.8534	29.3641	4.87598	0.0328647
c142714_g1_i2	7.1341	208.015	29.1578	4.86581	0.00444085
c136647_g1_i1	38.728	1128.38	29.1361	4.86474	0.000614213
c148188_g1_i1	13.249	385.613	29.1049	4.86319	0.00170995
c118848_g1_i1	5.09579	148.162	29.0753	4.86172	0.00785301
c134402_g2_i1	10.1916	294.361	28.8828	4.85214	0.00259093
c138357_g1_i4	5.09579	147.18	28.8828	4.85214	0.00802074
c111461_g1_i1	2.03831	58.8722	28.8828	4.85214	0.0341777
c66368_g1_i1	2.03831	58.8722	28.8828	4.85214	0.0341777
c140993_g2_i3	26.4981	757.488	28.5865	4.83726	0.000825714
c128182_g1_i1	3.05747	87.327	28.5618	4.83602	0.0190763
c140816_g2_i2	6.11494	173.673	28.4014	4.82789	0.00625894
c103082_g1_i1	4.07663	115.782	28.4014	4.82789	0.0122111
c137073_g1_i1	163.065	4626.37	28.3713	4.82636	0.00112738
c139533_g3_i1	7.1341	202.128	28.3326	4.82439	0.00489754
c137104_g1_i1	5.09579	141.293	27.7275	4.79324	0.00912171
c134402_g1_i1	23.4406	648.575	27.6688	4.79019	0.00103414
c146957_g1_i6	287.402	7939.89	27.6264	4.78798	0.00235926
c138434_g1_i5	2.03831	55.9286	27.4386	4.77814	0.0385368
c139422_g3_i1	2.03831	55.9286	27.4386	4.77814	0.0385368
c168792_g1_i1	6.11494	166.804	27.2782	4.76967	0.00714111
c146101_g2_i3	12.2299	332.628	27.1979	4.76543	0.00244886
c105479_g1_i2	45.8621	1244.17	27.1284	4.76173	0.000727469
c131368_g1_i2	41.7855	1129.36	27.0277	4.75637	0.000757859
c34746_g1_i1	3.05747	82.421	26.9572	4.7526	0.0222659
c107858_g1_i1	2.03831	54.9474	26.9572	4.7526	0.040146
c114789_g1_i1	2.03831	54.9474	26.9572	4.7526	0.040146
c128356_g1_i1	122.299	3289.97	26.9011	4.74959	0.000959231
c120398_g1_i1	9.17242	246.282	26.8503	4.74686	0.00394584
c144565_g1_i3	7.1341	190.353	26.6822	4.7378	0.00599108
c143210_g3_i1	6.11494	162.88	26.6363	4.73532	0.00771159
c146417_g1_i1	13.249	352.252	26.587	4.73265	0.00237168
c130423_g1_i1	4.07663	107.932	26.4759	4.72661	0.014995
c133286_g1_i1	2.03831	53.9661	26.4759	4.72661	0.0418423
c145902_g1_i1	73.3793	1931.99	26.3288	4.71857	0.000786144
c138339_g2_i1	4.07663	105.97	25.9945	4.70013	0.0158049
c118799_g1_i1	78.4751	2038.94	25.982	4.69944	0.000827591
c105739_g1_i1	31.5939	818.323	25.9013	4.69495	0.00101286
c144539_g1_i5	13.249	342.44	25.8464	4.69189	0.00262349
c96211_g1_i2	15.2874	394.443	25.8019	4.68941	0.00217591
c144159_g2_i2	60.1303	1550.3	25.7824	4.68831	0.000816024
c126604_g1_i1	11.2107	287.492	25.6444	4.68057	0.00342336
c137726_g1_i2	11.2107	286.511	25.5569	4.67564	0.00346464
c133529_g1_i1	2.03831	52.0037	25.5131	4.67317	0.045516
c146279_g1_i1	2.03831	52.0037	25.5131	4.67317	0.045516
c134988_g1_i7	5.09579	129.519	25.4168	4.66771	0.011915
c139679_g1_i1	5.09579	129.519	25.4168	4.66771	0.011915
c82346_g1_i1	3.05747	77.515	25.3526	4.66406	0.0260985
c137621_g5_i4	7.1341	180.541	25.3068	4.66145	0.00713086
c95433_g1_i1	15.2874	385.613	25.2243	4.65674	0.00235928
c106079_g1_i2	126.376	3174.19	25.1171	4.6506	0.00113268
c137286_g2_i2	8.15326	204.09	25.0317	4.64569	0.00601018
c120502_g2_i1	5.09579	127.556	25.0317	4.64569	0.0124743
c129971_g1_i2	3.05747	76.5338	25.0317	4.64569	0.0269544
c127449_g1_i1	77.456	1931.99	24.9431	4.64057	0.000917997
c128154_g1_i1	18.3448	456.259	24.8713	4.63641	0.00197494
c102401_g2_i2	14.2682	351.271	24.6191	4.62171	0.00281798
c135279_g1_i2	244.598	6017.72	24.6025	4.62073	0.00220054
c125968_g1_i1	2.03831	50.0413	24.5503	4.61767	0.0496012
c100039_g1_i1	32.613	799.68	24.5203	4.6159	0.00119246
c132714_g1_i3	246.636	6033.42	24.4628	4.61252	0.00223965
c145249_g2_i6	9.17242	222.733	24.2829	4.60187	0.0055635
c137622_g2_i1	5.09579	122.65	24.069	4.5891	0.0140152
c115598_g1_i2	4.07663	98.1203	24.069	4.5891	0.0196104
c134355_g1_i1	91.7242	2201.82	24.0048	4.58525	0.00106318
c127957_g1_i1	9.17242	217.827	23.748	4.56974	0.00599466
c136493_g2_i1	56.0537	1330.51	23.7364	4.56903	0.00104664
c143021_g1_i2	9.17242	216.846	23.6411	4.56322	0.00608564
c106079_g1_i1	548.307	12952.9	23.6234	4.56214	0.00687618
c120999_g1_i2	12.2299	288.474	23.5876	4.55996	0.00404486
c225074_g1_i1	6.11494	144.237	23.5876	4.55996	0.0112902
c130587_g1_i1	123.318	2892.59	23.4563	4.5519	0.00129235
c143549_g1_i1	223.195	5228.83	23.4271	4.55011	0.00213363
c119556_g1_i1	3.05747	71.6278	23.4271	4.55011	0.0317664
c112634_g1_i1	7.1341	165.823	23.2437	4.53877	0.00936628
c143021_g1_i5	13.249	306.135	23.1062	4.53021	0.00389001
c106629_g1_i1	7.1341	164.842	23.1062	4.53021	0.00954304
c139318_g1_i11	5.09579	117.744	23.1062	4.53021	0.0157878
c145619_g1_i3	7.1341	162.88	22.8311	4.51293	0.00990862
c147991_g1_i3	19.364	439.579	22.7008	4.50467	0.00256023
c136369_g1_i1	15.2874	345.383	22.5927	4.49779	0.00347926
c138397_g5_i1	15.2874	343.421	22.4644	4.48957	0.00354897
c136494_g1_i1	3.05747	68.6842	22.4644	4.48957	0.0351479
c146364_g1_i6	3.05747	68.6842	22.4644	4.48957	0.0351479
c119469_g1_i1	42.8046	953.729	22.281	4.47774	0.00139262
c140993_g2_i4	43.8238	974.334	22.233	4.47463	0.0013867
c143121_g1_i5	4.07663	90.2706	22.1435	4.46881	0.0245547
c122269_g1_i1	210.966	4628.33	21.9388	4.45541	0.00224361
c107904_g1_i1	9.17242	201.147	21.9295	4.4548	0.00779311
c103312_g1_i1	216.061	4732.34	21.9028	4.45304	0.00230194
c138383_g1_i4	8.15326	178.579	21.9028	4.45304	0.00927879
c120999_g2_i1	18.3448	401.312	21.876	4.45128	0.00310527
c145326_g2_i2	55.0345	1194.12	21.6977	4.43947	0.00137901
c143021_g1_i6	15.2874	331.647	21.6942	4.43924	0.00400494
c138383_g1_i6	13.249	286.511	21.625	4.43463	0.00488456
c143084_g2_i1	5.09579	109.895	21.5658	4.43067	0.0192125
c140993_g2_i7	27.5172	591.665	21.5016	4.42637	0.00214706
c123489_g1_i1	102.935	2208.69	21.4571	4.42339	0.00146513
c142235_g1_i2	11.2107	240.395	21.4433	4.42245	0.00631361
c145790_g5_i2	4.07663	87.327	21.4214	4.42098	0.0267821
c125882_g1_i1	5.09579	108.914	21.3732	4.41773	0.0197001
c138383_g1_i7	6.11494	129.519	21.1807	4.40468	0.0155796
c118626_g1_i1	4.07663	86.3458	21.1807	4.40468	0.0275774
c147780_g1_i7	21.4023	452.334	21.1348	4.40155	0.0029357
c83476_g1_i1	6.11494	128.538	21.0202	4.39371	0.0159293
c130416_g3_i1	4.07663	85.3646	20.94	4.38819	0.0284009
c134731_g2_i2	743.985	15537.3	20.884	4.38432	0.0115291
c129101_g2_i1	3.05747	63.7782	20.8598	4.38265	0.0418146
c103296_g1_i1	127.395	2653.17	20.8264	4.38034	0.00172225
c143950_g2_i2	19.364	402.293	20.7753	4.3768	0.00348676
c144387_g1_i4	6.11494	126.575	20.6993	4.37151	0.016657
c145101_g1_i5	19.364	400.331	20.674	4.36974	0.00354615
c146320_g1_i3	8.15326	167.786	20.579	4.3631	0.0112805
c118155_g2_i1	3.05747	62.797	20.5389	4.36028	0.0433296
c122977_g1_i1	3.05747	62.797	20.5389	4.36028	0.0433296
c139062_g1_i5	3.05747	62.797	20.5389	4.36028	0.0433296
c134879_g2_i1	46.8812	960.597	20.49	4.35685	0.00174643
c146679_g2_i3	43.8238	896.819	20.4642	4.35503	0.00181192
c105739_g1_i2	4.07663	83.4022	20.4586	4.35464	0.0301374
c127420_g1_i1	1154.71	23504.7	20.3556	4.34735	0.0217617
c117800_g1_i1	7.1341	145.218	20.3555	4.34734	0.0140761
c31805_g1_i1	5.09579	103.026	20.2179	4.33756	0.0229552
c117662_g1_i2	3.05747	61.8158	20.2179	4.33756	0.0449133
c92164_g1_i2	32.613	658.387	20.1878	4.33542	0.00230308
c132091_g1_i3	25.4789	511.207	20.0639	4.32653	0.00293085
c137286_g2_i1	9.17242	183.485	20.004	4.32222	0.0104504
c143833_g1_i1	20.3831	406.218	19.9291	4.31681	0.0037955
c92301_g1_i1	15.2874	304.173	19.897	4.31448	0.00537958
c67977_g1_i2	3.05747	60.8346	19.897	4.31448	0.0465699
c135456_g2_i7	38.728	768.282	19.8379	4.31019	0.0021564
c92404_g1_i1	9.17242	181.523	19.79	4.3067	0.0108082
c97622_g1_i1	6.11494	120.688	19.7366	4.3028	0.0190905
c135154_g1_i1	20.3831	400.331	19.6403	4.29574	0.00399017
c120934_g2_i1	3.05747	59.8534	19.5761	4.29102	0.0483037
c140179_g1_i1	3.05747	59.8534	19.5761	4.29102	0.0483037
c138209_g1_i3	5.09579	98.1203	19.2552	4.26717	0.0261657
c143294_g4_i1	45.8621	880.139	19.191	4.26236	0.00217759
c132714_g1_i1	17.3257	330.665	19.0853	4.25439	0.00531011
c142819_g2_i1	938.644	17828.5	18.9938	4.24746	0.0167746
c143206_g1_i1	20.3831	385.613	18.9182	4.2417	0.00453337
c146880_g2_i2	840.805	15859.2	18.8619	4.2374	0.014477
c123983_g1_i2	9.17242	172.692	18.8273	4.23475	0.0126112
c116905_g1_i1	4.07663	76.5338	18.7738	4.23065	0.0372838
c107710_g1_i7	9.17242	171.71	18.7203	4.22653	0.0128329
c119565_g1_i1	9.17242	171.71	18.7203	4.22653	0.0128329
c141121_g2_i2	5.09579	95.1767	18.6775	4.22323	0.0283488
c120499_g1_i1	13.249	247.263	18.6627	4.22209	0.00798115
c143505_g4_i2	4.07663	75.5526	18.5331	4.21203	0.038459
c116979_g1_i1	60.1303	1101.89	18.3251	4.19575	0.00225731
c115405_g1_i1	91.7242	1677.86	18.2924	4.19317	0.00217339
c143647_g1_i6	9.17242	167.786	18.2924	4.19317	0.0137678
c140983_g2_i2	4.07663	74.5714	18.2924	4.19317	0.0396782
c126639_g1_i1	30.5747	554.38	18.132	4.18046	0.00349195
c124400_g1_i4	4.07663	73.5902	18.0517	4.17406	0.0409433
c83486_g1_i1	17.3257	312.022	18.0093	4.17067	0.0064475
c126837_g1_i1	9.17242	164.842	17.9715	4.16764	0.0145227
c131878_g1_i5	6.11494	109.895	17.9715	4.16764	0.0247497
c82778_g1_i1	11.2107	200.165	17.8548	4.15824	0.011401
c131368_g1_i3	115.165	2046.79	17.7727	4.15159	0.00244093
c143125_g1_i2	9.17242	162.88	17.7576	4.15036	0.0150534
c145787_g1_i1	46.8812	829.116	17.6855	4.14449	0.0027994
c140328_g1_i1	10.1916	179.56	17.6185	4.13902	0.0134396
c147491_g1_i5	14.2682	251.188	17.6047	4.13789	0.00878445
c138435_g2_i1	62.1686	1094.04	17.598	4.13734	0.00252982
c100785_g1_i1	5.09579	89.2894	17.5222	4.13111	0.0334017
c133840_g1_i4	5.09579	89.2894	17.5222	4.13111	0.0334017
c133909_g2_i2	29.5556	517.094	17.4957	4.12892	0.0040567
c115737_g1_i1	97.8391	1708.27	17.46	4.12598	0.00248289
c132888_g2_i1	16.3065	283.568	17.3898	4.12017	0.00777386
c37348_g1_i2	7.1341	123.632	17.3297	4.11517	0.0223924
c134006_g1_i7	5.09579	88.3082	17.3297	4.11517	0.0343447
c136260_g1_i1	781.694	13499.4	17.2694	4.11015	0.0139244
c130949_g1_i1	13.249	225.677	17.0334	4.0903	0.0106978
c144532_g2_i1	5.09579	86.3458	16.9446	4.08275	0.0363277
c35199_g2_i1	9.17242	155.03	16.9018	4.0791	0.0174219
c83322_g1_i1	24.4598	412.105	16.8483	4.07453	0.00551405
c140216_g1_i8	4.07663	68.6842	16.8483	4.07453	0.0480416
c147384_g1_i1	4.07663	68.6842	16.8483	4.07453	0.0480416
c139464_g1_i1	43.8238	734.921	16.7699	4.0678	0.00345563
c136302_g1_i1	5.09579	85.3646	16.752	4.06626	0.0373702
c143691_g1_i1	154.912	2594.3	16.7469	4.06583	0.00313546
c136735_g1_i2	8.15326	136.387	16.7279	4.06419	0.0208461
c136391_g1_i1	22.4215	374.819	16.717	4.06324	0.00618987
c144088_g1_i3	6.11494	102.045	16.6878	4.06072	0.0301463
c147991_g2_i2	10.1916	169.748	16.6557	4.05795	0.0159196
c99957_g1_i1	16.3065	270.812	16.6076	4.05377	0.00902503
c111783_g1_i1	4.07663	67.703	16.6076	4.05377	0.0496343
c145506_g2_i3	19.364	319.872	16.5189	4.04605	0.00754457
c140983_g2_i1	11.2107	183.485	16.3669	4.03271	0.0148911
c147817_g2_i2	10.1916	166.804	16.3669	4.03271	0.0167679
c144074_g2_i1	5.09579	83.4022	16.3669	4.03271	0.0395642
c117626_g1_i1	387.28	6319.93	16.3188	4.02846	0.00651651
c139923_g1_i4	15.2874	249.225	16.3027	4.02704	0.0103333
c118461_g1_i1	73.3793	1196.09	16.3	4.0268	0.00305981
c147991_g3_i1	10.1916	165.823	16.2706	4.0242	0.0170626
c100502_g1_i1	5.09579	82.421	16.1743	4.01564	0.0407187
c142869_g1_i1	13.249	213.902	16.1447	4.01299	0.0126482
c167243_g1_i1	5.09579	81.4398	15.9818	3.99836	0.0419135
c145259_g1_i2	16.3065	260.019	15.9457	3.99509	0.0102787
c138646_g1_i1	130.452	2077.21	15.9231	3.99305	0.00333572
c145101_g1_i1	31.5939	500.413	15.8389	3.9854	0.00532333
c103202_g1_i1	171.218	2708.12	15.8168	3.98338	0.00374553
c102602_g1_i1	7.1341	112.838	15.8168	3.98338	0.0287161
c137358_g1_i1	199.755	3157.51	15.8069	3.98249	0.0040645
c139254_g1_i2	47.9004	752.582	15.7114	3.97374	0.00404262
c96533_g1_i1	17.3257	270.812	15.6307	3.96631	0.010217
c138865_g2_i1	5.09579	79.4774	15.5967	3.96317	0.0444304
c146060_g1_i3	5.09579	79.4774	15.5967	3.96317	0.0444304
c108149_g1_i1	12.2299	190.353	15.5646	3.9602	0.0155773
c141063_g3_i1	25.4789	394.443	15.4812	3.95244	0.00699956
c138117_g1_i2	8.15326	125.594	15.4041	3.94525	0.0262178
c140720_g1_i1	5.09579	78.4962	15.4041	3.94525	0.0457548
c146240_g2_i8	5.09579	78.4962	15.4041	3.94525	0.0457548
c118566_g1_i1	81.5326	1246.13	15.2838	3.93393	0.00363037
c145259_g1_i1	8.15326	124.613	15.2838	3.93393	0.0267838
c129810_g1_i1	9.17242	139.331	15.1902	3.92507	0.023642
c105695_g1_i1	156.95	2382.36	15.1791	3.92401	0.00397944
c141902_g1_i1	11.2107	169.748	15.1416	3.92044	0.018761
c132800_g1_i1	39.7471	600.496	15.1079	3.91723	0.00517777
c145032_g2_i6	8.15326	122.65	15.0431	3.91103	0.0279602
c140306_g1_i2	28.5364	428.786	15.0259	3.90938	0.00692845
c116443_g1_i1	5.09579	76.5338	15.019	3.90872	0.0485443
c134327_g1_i1	5.09579	76.5338	15.019	3.90872	0.0485443
c129931_g2_i2	8.15326	121.669	14.9228	3.89944	0.0285716
c99845_g1_i1	6.11494	91.2519	14.9228	3.89944	0.0400467
c139662_g1_i3	18.3448	271.793	14.8158	3.88906	0.0113554
c252969_g1_i1	11.2107	165.823	14.7915	3.88669	0.0200806
c144779_g2_i1	7.1341	104.989	14.7165	3.87936	0.0346797
c141506_g2_i6	11.2107	164.842	14.704	3.87813	0.0204277
c139017_g3_i1	23.4406	343.421	14.6507	3.8729	0.00909091
c117687_g1_i1	6.11494	89.2894	14.6018	3.86808	0.0422407
c139945_g1_i4	6.11494	89.2894	14.6018	3.86808	0.0422407
c147066_g1_i3	46.8812	681.936	14.546	3.86255	0.00523724
c83298_g1_i1	26.4981	383.65	14.4784	3.85583	0.00837505
c75146_g1_i1	6.11494	88.3082	14.4414	3.85214	0.0433914
c137591_g1_i1	1051.77	15155.7	14.4097	3.84896	0.0230151
c129653_g1_i1	107.012	1537.54	14.368	3.84479	0.00425409
c119734_g1_i1	1431.92	20545.4	14.3482	3.8428	0.0333212
c129899_g1_i1	16.3065	233.526	14.321	3.84006	0.0143713
c138523_g3_i1	119.241	1702.39	14.2768	3.8356	0.00435933
c135109_g1_i1	65.2261	931.161	14.2759	3.83551	0.00471802
c54883_g2_i1	23.4406	334.59	14.2739	3.83531	0.00988003
c145486_g4_i7	19.364	275.718	14.2387	3.83175	0.0121316
c147040_g2_i1	74.3985	1056.76	14.204	3.82822	0.00459387
c113592_g1_i1	31.5939	447.428	14.1619	3.82394	0.00766544
c105575_g1_i1	10.1916	144.237	14.1526	3.82299	0.0254301
c140244_g1_i1	135.548	1918.25	14.1518	3.82292	0.00454853
c135580_g1_i1	1409.49	19934.1	14.1427	3.82199	0.0329704
c134639_g1_i2	6.11494	86.3458	14.1205	3.81972	0.0458069
c140011_g1_i5	6.11494	86.3458	14.1205	3.81972	0.0458069
c108389_g1_i1	55.0345	776.131	14.1026	3.81789	0.0052781
c132958_g1_i2	134.529	1891.76	14.0621	3.81374	0.00461717
c86832_g2_i1	23.4406	328.703	14.0228	3.8097	0.0104529
c107923_g1_i1	13.249	185.447	13.997	3.80705	0.0194372
c136136_g1_i2	6.11494	85.3646	13.96	3.80323	0.0470748
c139221_g2_i1	90.705	1264.77	13.9438	3.80155	0.00466533
c145620_g1_i1	24.4598	339.496	13.8798	3.79491	0.0103541
c129638_g1_i1	12.2299	169.748	13.8798	3.79491	0.021808
c147091_g4_i1	91.7242	1269.68	13.8423	3.79102	0.00475761
c123456_g1_i1	147.778	2041.88	13.8172	3.7884	0.00492706
c131684_g1_i1	27.5172	379.725	13.7995	3.78655	0.00942768
c67826_g1_i1	9.17242	126.575	13.7995	3.78655	0.030732
c111686_g2_i1	6.11494	84.3834	13.7995	3.78655	0.0483847
c146263_g1_i1	110.069	1505.16	13.6747	3.77344	0.00487618
c115164_g1_i1	570.728	7789.77	13.6488	3.7707	0.0123355
c124431_g1_i1	8.15326	110.876	13.599	3.76543	0.0364713
c137726_g1_i1	8.15326	110.876	13.599	3.76543	0.0364713
c135863_g1_i1	21.4023	290.436	13.5703	3.76238	0.0126979
c142914_g2_i1	79.4943	1073.44	13.5033	3.75524	0.00524852
c129380_g1_i3	16.3065	219.789	13.4786	3.7526	0.0172639
c101612_g1_i1	12.2299	164.842	13.4786	3.7526	0.0237075
c107520_g1_i1	9.17242	123.632	13.4786	3.7526	0.0327137
c133909_g1_i1	75.4176	1015.54	13.4656	3.75121	0.0053666
c130061_g1_i2	45.8621	613.252	13.3716	3.74111	0.00693889
c145901_g1_i3	44.8429	599.515	13.3692	3.74084	0.00704626
c126597_g1_i1	17.3257	231.564	13.3654	3.74043	0.0165892
c133593_g1_i1	31.5939	421.917	13.3544	3.73924	0.0092495
c142824_g1_i1	16.3065	216.846	13.2981	3.73315	0.0179723
c137398_g2_i1	34.6514	460.184	13.2804	3.73123	0.00871407
c75511_g1_i1	49.9387	661.331	13.2428	3.72714	0.00678393
c134231_g2_i1	176.314	2328.39	13.2059	3.72311	0.00579445
c117710_g1_i1	13.249	174.654	13.1824	3.72054	0.0231113
c123385_g1_i1	8.15326	106.951	13.1176	3.71343	0.0399745
c73858_g1_i1	14.2682	186.429	13.066	3.70775	0.0218642
c126639_g1_i3	33.6322	435.654	12.9535	3.69527	0.00966433
c141280_g1_i7	25.4789	328.703	12.901	3.68941	0.0125253
c145574_g1_i4	21.4023	275.718	12.8826	3.68736	0.0149051
c145720_g1_i1	321.035	4126.94	12.8551	3.68427	0.00834469
c132987_g1_i1	711.372	9132.05	12.8372	3.68226	0.0166535
c112807_g1_i3	16.3065	208.996	12.8167	3.67996	0.0200394
c147066_g1_i1	16.3065	208.996	12.8167	3.67996	0.0200394
c132714_g1_i2	62.1686	796.737	12.8157	3.67984	0.00669504
c140249_g1_i4	34.6514	443.504	12.799	3.67796	0.00979477
c143202_g3_i2	7.1341	91.2519	12.7909	3.67705	0.0491003
c134014_g2_i1	29.5556	376.782	12.7483	3.67223	0.0113507
c135896_g1_i1	20.3831	259.038	12.7084	3.66771	0.0163146
c68951_g1_i1	157.969	2005.58	12.696	3.6663	0.00619437
c145751_g1_i2	155.931	1976.14	12.6732	3.66371	0.006205
c141575_g1_i1	47.9004	606.383	12.6593	3.66212	0.00801684
c146298_g2_i1	8.15326	103.026	12.6362	3.65949	0.0438872
c102260_g2_i1	71.341	900.744	12.6259	3.65831	0.00662576
c143114_g1_i3	18.3448	231.564	12.6228	3.65796	0.018536
c129898_g1_i1	9.17242	115.782	12.6228	3.65796	0.0387941
c146334_g1_i2	58.092	732.958	12.6172	3.65732	0.00725625
c142428_g1_i5	10.1916	128.538	12.6121	3.65674	0.034714
c113482_g2_i1	11.2107	141.293	12.6034	3.65574	0.031387
c145641_g4_i3	17.3257	217.827	12.5725	3.6522	0.0198981
c137621_g3_i1	98.8583	1235.33	12.496	3.6434	0.0063132
c130446_g1_i1	31.5939	394.443	12.4848	3.6421	0.0114358
c139289_g2_i1	176.314	2193.97	12.4435	3.63732	0.00669483
c143950_g2_i1	28.5364	354.214	12.4127	3.63375	0.0127247
c143044_g1_i1	24.4598	303.192	12.3955	3.63175	0.0147261
c141411_g1_i1	8.15326	101.064	12.3955	3.63175	0.0460144
c124067_g1_i2	37.7088	467.052	12.3858	3.63061	0.0101577
c81037_g1_i1	49.9387	618.158	12.3783	3.62974	0.00837892
c136149_g2_i1	13.249	163.861	12.3677	3.62851	0.0276494
c251242_g1_i1	152.874	1888.82	12.3554	3.62707	0.00659361
c122482_g1_i1	12.2299	151.105	12.3554	3.62707	0.0301806
c136077_g1_i1	37.7088	465.09	12.3337	3.62454	0.0102925
c134231_g1_i2	278.23	3416.55	12.2796	3.61819	0.0083708
c143177_g2_i2	36.6897	450.372	12.2752	3.61767	0.010671
c140436_g1_i2	8.15326	100.083	12.2752	3.61767	0.0471241
c97224_g1_i1	8.15326	100.083	12.2752	3.61767	0.0471241
c102260_g1_i1	24.4598	299.267	12.2351	3.61295	0.0153236
c128439_g2_i1	360.782	4409.52	12.2221	3.61143	0.00994478
c113262_g1_i2	29.5556	361.083	12.2171	3.61083	0.0129583
c134744_g1_i1	1047.69	12744.8	12.1647	3.60462	0.0264394
c146008_g1_i2	8.15326	99.1015	12.1548	3.60346	0.048266
c141227_g2_i1	10.1916	123.632	12.1308	3.6006	0.0384151
c131616_g1_i1	58.092	704.504	12.1274	3.6002	0.00819681
c139818_g1_i2	52.9962	642.688	12.1271	3.60016	0.00862006
c129865_g1_i1	60.1303	729.034	12.1242	3.59982	0.00806147
c117002_g1_i1	9.17242	110.876	12.088	3.5955	0.0432835
c134648_g1_i1	451.487	5456.47	12.0856	3.59521	0.0119887
c122572_g1_i1	10.1916	122.65	12.0345	3.5891	0.039211
c145972_g1_i3	8.15326	98.1203	12.0345	3.5891	0.0494411
c66756_g1_i1	8.15326	98.1203	12.0345	3.5891	0.0494411
c143210_g3_i2	43.8238	526.906	12.0233	3.58776	0.00998834
c113093_g1_i2	75.4176	904.669	11.9955	3.58442	0.00757507
c3217_g1_i1	44.8429	537.699	11.9907	3.58385	0.00991594
c113520_g1_i1	377.088	4509.61	11.959	3.58003	0.0106771
c138666_g2_i2	61.1494	730.996	11.9543	3.57945	0.00834798
c136450_g3_i1	62.1686	741.789	11.9319	3.57675	0.0083292
c125065_g1_i1	24.4598	291.417	11.9141	3.5746	0.0166099
c139646_g5_i1	15.2874	181.523	11.874	3.56974	0.0266838
c139013_g1_i1	96.82	1148.99	11.8673	3.56892	0.00733674
c108739_g1_i1	13.249	156.011	11.7753	3.55769	0.0316298
c251899_g1_i1	21.4023	251.188	11.7365	3.55293	0.0197217
c147458_g2_i3	46.8812	549.474	11.7205	3.55097	0.0103318
c145030_g1_i2	31.5939	369.913	11.7084	3.54947	0.013951
c129882_g1_i1	190.582	2231.25	11.7076	3.54937	0.00794055
c136100_g1_i1	38.728	453.316	11.7051	3.54907	0.0118691
c68992_g1_i1	9.17242	106.951	11.6601	3.54351	0.0473276
c94413_g1_i1	10.1916	118.726	11.6494	3.54218	0.0425985
c142638_g1_i2	46.8812	543.586	11.595	3.53543	0.0106815
c139357_g2_i2	87.6475	1015.54	11.5867	3.5344	0.00802624
c137622_g1_i3	17.3257	200.165	11.5531	3.53021	0.0254036
c116369_g1_i1	13.249	153.068	11.5531	3.53021	0.0332971
c136565_g1_i1	65.2261	752.582	11.5381	3.52833	0.00901877
c146334_g1_i3	59.1111	681.936	11.5365	3.52813	0.0094653
c125035_g1_i1	34.6514	397.387	11.4682	3.51956	0.0137818
c86832_g1_i1	22.4215	257.075	11.4656	3.51924	0.0202113
c82229_g1_i1	110.069	1260.85	11.455	3.51791	0.00797181
c116482_g1_i1	559.517	6393.52	11.4268	3.51435	0.0156227
c134544_g3_i1	411.74	4695.05	11.403	3.51134	0.0123848
c119261_g1_i1	19.364	220.771	11.4011	3.5111	0.0236479
c126535_g1_i2	33.6322	382.669	11.3781	3.50818	0.0144621
c137398_g3_i3	76.4368	866.402	11.3349	3.5027	0.0089221
c141482_g2_i6	80.5134	908.594	11.285	3.49633	0.0088827
c116487_g1_i1	88.6667	995.921	11.2322	3.48957	0.00875921
c101761_g1_i2	44.8429	502.376	11.203	3.48581	0.0122313
c146758_g1_i2	230.33	2575.66	11.1825	3.48317	0.00942002
c127253_g1_i1	44.8429	500.413	11.1592	3.48017	0.0123789
c142059_g1_i1	54.0153	602.458	11.1535	3.47942	0.0110257
c145307_g1_i2	11.2107	124.613	11.1155	3.4745	0.0435668
c131018_g3_i1	32.613	359.12	11.0116	3.46095	0.016379
c131652_g1_i3	19.364	212.921	10.9957	3.45887	0.0262243
c119339_g1_i1	98.8583	1080.3	10.9278	3.44993	0.0092508
c140465_g1_i3	105.992	1156.84	10.9144	3.44815	0.00917308
c76680_g1_i1	24.4598	265.906	10.8712	3.44243	0.0218057
c131950_g1_i1	243.579	2646.3	10.8643	3.44152	0.0102782
c128495_g1_i2	172.238	1871.15	10.8638	3.44146	0.0093411
c136158_g1_i2	121.28	1316.77	10.8573	3.4406	0.00917782
c143333_g1_i1	113.126	1224.54	10.8245	3.43623	0.00930976
c123983_g1_i3	83.5709	902.706	10.8017	3.43318	0.00998164
c124469_g1_i1	12.2299	131.481	10.7508	3.42637	0.0435238
c94620_g1_i1	68.2835	725.109	10.6191	3.40859	0.0113354
c122646_g1_i1	83.5709	885.045	10.5903	3.40468	0.0105746
c140249_g1_i1	25.4789	269.831	10.5903	3.40468	0.0226928
c147927_g2_i1	98.8583	1045.96	10.5804	3.40333	0.0101435
c107557_g1_i1	113.126	1190.2	10.521	3.39519	0.0100778
c134507_g2_i1	174.276	1825.04	10.4721	3.38848	0.0102716
c108735_g3_i1	13.249	138.35	10.4422	3.38436	0.0433986
c138614_g1_i5	12.2299	127.556	10.4299	3.38265	0.0469858
c120446_g1_i1	107.012	1115.63	10.4253	3.38202	0.0104217
c141831_g1_i1	14.2682	148.162	10.384	3.3763	0.0410298
c142928_g1_i4	96.82	1003.77	10.3674	3.37398	0.0107993
c146957_g1_i4	32.613	336.553	10.3196	3.36731	0.0198843
c130120_g1_i3	38.728	399.35	10.3117	3.3662	0.017456
c141905_g1_i1	16.3065	167.786	10.2895	3.3631	0.0370502
c132042_g1_i1	71.341	732.958	10.274	3.36093	0.0122668
c117965_g1_i1	23.4406	240.395	10.2555	3.35832	0.0267974
c126979_g2_i1	17.3257	177.598	10.2505	3.35763	0.0353654
c136505_g1_i2	503.464	5158.18	10.2454	3.3569	0.0172382
c138256_g1_i2	38.728	396.406	10.2356	3.35553	0.017846
c131960_g1_i1	55.0345	562.229	10.2159	3.35275	0.0142256
c124546_g2_i1	29.5556	301.229	10.192	3.34936	0.0223486
c117418_g2_i1	50.9579	517.094	10.1475	3.34305	0.0151986
c136181_g1_i1	15.2874	155.03	10.1411	3.34214	0.0408932
c34691_g1_i1	775.579	7843.73	10.1134	3.3382	0.0245948
c130199_g1_i1	14.2682	144.237	10.109	3.33756	0.0439708
c146794_g1_i5	101.916	1025.36	10.0608	3.33068	0.0116296
c135156_g1_i3	48.9196	491.583	10.0488	3.32895	0.0160554
c133629_g1_i1	17.3257	173.673	10.024	3.32539	0.037547
c121153_g1_i1	392.376	3931.68	10.0202	3.32484	0.0153354
c117626_g2_i1	187.525	1874.1	9.99385	3.32104	0.0116923
c146679_g2_i2	65.2261	650.537	9.97358	3.31811	0.0139576
c147143_g1_i2	13.249	131.481	9.92382	3.3109	0.049355
c139092_g1_i1	36.6897	363.045	9.89502	3.3067	0.0205403
c146452_g1_i3	15.2874	151.105	9.88432	3.30514	0.0437026
c101273_g1_i1	19.364	191.335	9.88095	3.30465	0.0352661
c140820_g1_i4	24.4598	241.376	9.86828	3.3028	0.0287838
c135957_g1_i1	84.5901	833.041	9.84798	3.29983	0.0130119
c125083_g1_i1	31.5939	311.041	9.84498	3.29939	0.0234122
c108687_g1_i1	29.5556	290.436	9.82678	3.29672	0.0248413
c117329_g1_i1	47.9004	469.996	9.81195	3.29454	0.0174727
c145901_g1_i12	42.8046	419.955	9.81097	3.2944	0.0188438
c143390_g1_i2	128.414	1258.88	9.80333	3.29327	0.0120906
c139027_g1_i2	22.4215	219.789	9.80263	3.29317	0.0316345
c133615_g1_i1	81.5326	798.699	9.79607	3.2922	0.0133832
c145326_g2_i4	116.184	1136.23	9.7796	3.28978	0.0123052
c113867_g1_i1	21.4023	208.996	9.76512	3.28764	0.0333066
c75797_g1_i2	1372.81	13387.5	9.75195	3.28569	0.0428831
c123983_g1_i4	22.4215	217.827	9.71511	3.28023	0.0324283
c124231_g1_i2	147.778	1435.5	9.7139	3.28005	0.0123294
c114192_g1_i1	22.4215	214.883	9.58383	3.2606	0.0336646
c82258_g1_i1	21.4023	205.071	9.58174	3.26029	0.0350764
c140047_g3_i2	18.3448	175.635	9.5741	3.25914	0.040273
c102157_g1_i2	97.8391	936.067	9.56742	3.25813	0.0135421
c122946_g1_i1	47.9004	458.222	9.56613	3.25794	0.0188362
c131630_g1_i1	28.5364	271.793	9.52443	3.25163	0.0279502
c128718_g2_i1	32.613	310.06	9.50724	3.24903	0.0252546
c132002_g1_i1	15.2874	145.218	9.49922	3.24781	0.0483635
c117418_g1_i1	138.605	1315.79	9.49308	3.24688	0.0131287
c135322_g1_i1	48.9196	463.128	9.46713	3.24293	0.0191637
c133272_g2_i1	23.4406	221.752	9.46015	3.24186	0.0335772
c81769_g1_i1	382.184	3597.09	9.41193	3.23449	0.0171339
c147843_g1_i3	1061.96	9987.66	9.40491	3.23341	0.0354033
c132185_g2_i1	17.3257	162.88	9.40106	3.23282	0.0444344
c143401_g2_i2	54.0153	506.301	9.37327	3.22855	0.0185736
c128975_g1_i3	31.5939	295.342	9.34808	3.22467	0.0271702
c81198_g1_i1	16.3065	152.086	9.32673	3.22137	0.04784
c92313_g1_i1	905.012	8415.78	9.29908	3.21709	0.0313842
c135859_g1_i1	16.3065	151.105	9.26655	3.21203	0.0486318
c144224_g1_i3	20.3831	188.391	9.24248	3.20828	0.0403133
c105564_g1_i1	49.9387	461.165	9.23462	3.20705	0.0203496
c130657_g1_i1	16.3065	150.124	9.20638	3.20263	0.0494393
c120781_g1_i1	23.4406	214.883	9.16714	3.19647	0.036587
c146449_g1_i6	91.7242	836.966	9.12481	3.1898	0.0157824
c119630_g1_i1	21.4023	195.259	9.12329	3.18955	0.0400217
c127346_g1_i1	1297.39	11830.4	9.1186	3.18881	0.0437042
c147091_g3_i3	20.3831	185.447	9.09807	3.18556	0.042026
c82712_g1_i1	1228.08	11114.1	9.04993	3.17791	0.0420181
c122793_g1_i1	90.705	815.379	8.98935	3.16822	0.0165275
c139823_g1_i2	49.9387	448.41	8.9792	3.16659	0.0220834
c146236_g1_i1	21.4023	191.335	8.9399	3.16026	0.0422327
c108796_g2_i1	316.958	2822.92	8.90629	3.15482	0.0177301
c139386_g2_i1	338.36	3011.31	8.89972	3.15376	0.0182194
c147827_g1_i2	175.295	1551.28	8.84954	3.1456	0.0158123
c134847_g1_i2	60.1303	531.812	8.84433	3.14475	0.020715
c141794_g2_i1	538.115	4757.85	8.8417	3.14432	0.0233918
c128869_g1_i1	285.364	2522.67	8.84019	3.14408	0.0173824
c128973_g1_i1	52.9962	467.052	8.81295	3.13962	0.0224857
c118458_g1_i1	47.9004	421.917	8.80822	3.13885	0.0239655
c123967_g1_i1	562.575	4932.51	8.76773	3.1322	0.0244024
c133550_g2_i1	51.977	455.278	8.75922	3.1308	0.0231542
c121166_g1_i1	44.8429	391.5	8.73047	3.12606	0.0256546
c100479_g1_i1	63.1878	551.436	8.72694	3.12548	0.0209746
c112899_g4_i1	32.613	284.549	8.725	3.12516	0.0321991
c4360_g1_i1	295.556	2574.68	8.71131	3.12289	0.0181755
c94797_g1_i1	271.096	2350.96	8.67207	3.11638	0.01789
c138547_g1_i2	79.4943	688.804	8.66483	3.11517	0.0192577
c136784_g2_i5	19.364	167.786	8.66483	3.11517	0.0497907
c145486_g4_i8	51.977	449.391	8.64595	3.11202	0.024039
c23000_g1_i1	645.127	5540.85	8.58878	3.10245	0.0275894
c113093_g1_i1	108.031	927.237	8.58309	3.1015	0.0179347
c82552_g1_i1	58.092	498.451	8.58038	3.10104	0.0230407
c138277_g1_i5	32.613	278.662	8.54448	3.09499	0.0341204
c138666_g2_i1	224.215	1912.36	8.52917	3.0924	0.0178346
c118379_g1_i3	60.1303	512.188	8.51797	3.09051	0.0230894
c144175_g2_i4	75.4176	640.725	8.4957	3.08673	0.020829
c142084_g1_i1	196.697	1664.12	8.4603	3.08071	0.0178845
c143402_g1_i4	22.4215	189.372	8.44602	3.07827	0.0471539
c142191_g3_i2	407.663	3443.04	8.4458	3.07823	0.022047
c122813_g1_i1	388.299	3277.22	8.43993	3.07723	0.0216055
c82927_g1_i1	21.4023	180.541	8.4356	3.07649	0.0491158
c135146_g1_i2	1089.48	9179.15	8.42526	3.07472	0.0415444
c135316_g1_i1	136.567	1149.97	8.42055	3.07391	0.0181524
c139185_g1_i1	59.1111	496.489	8.39924	3.07026	0.0242617
c140094_g1_i2	751.119	6307.17	8.39703	3.06988	0.0316989
c139280_g1_i3	21.4023	179.56	8.38975	3.06863	0.0498063
c122677_g1_i2	45.8621	383.65	8.3653	3.06442	0.0285526
c142039_g2_i3	49.9387	416.03	8.33081	3.05846	0.0273865
c139551_g1_i3	28.5364	237.451	8.32099	3.05675	0.0405692
c88480_g1_i1	178.353	1481.62	8.30723	3.05437	0.0186195
c121509_g1_i1	41.7855	346.365	8.28912	3.05122	0.0311435
c113683_g1_i1	25.4789	209.977	8.24121	3.04286	0.0454253
c141809_g1_i2	43.8238	360.101	8.21703	3.03862	0.0309248
c75797_g1_i3	103.954	849.722	8.17401	3.03104	0.0207424
c144532_g1_i1	49.9387	408.18	8.17363	3.03098	0.0289034
c118197_g1_i1	85.6092	696.654	8.1376	3.0246	0.0223621
c146211_g1_i4	27.5172	223.714	8.12996	3.02325	0.0443697
c138523_g2_i1	245.617	1995.77	8.12552	3.02246	0.020386
c150998_g1_i1	68.2835	554.38	8.11879	3.02126	0.0248119
c135227_g2_i2	35.6705	289.455	8.11468	3.02053	0.03684
c102373_g1_i1	364.858	2947.53	8.07857	3.0141	0.023115
c68741_g1_i1	36.6897	296.323	8.07648	3.01373	0.0365869
c145404_g5_i1	150.835	1216.69	8.06636	3.01192	0.0201752
c120514_g1_i3	76.4368	613.252	8.02299	3.00414	0.0243664
c131807_g1_i1	120.261	964.522	8.02027	3.00365	0.0211242
c138860_g1_i2	64.2069	511.207	7.96186	2.99311	0.0270362
c144656_g1_i9	31.5939	251.188	7.95052	2.99105	0.0424754
c141278_g2_i3	29.5556	234.507	7.93446	2.98813	0.0448448
c119579_g1_i2	43.8238	347.346	7.92597	2.98659	0.0341916
c132194_g1_i3	45.8621	363.045	7.91602	2.98477	0.0333296
c138957_g1_i1	452.506	3577.47	7.9059	2.98293	0.026442
c133740_g1_i3	32.613	257.075	7.88259	2.97867	0.0424744
c141905_g2_i1	85.6092	671.143	7.83961	2.97078	0.0248313
c145335_g1_i1	81.5326	638.763	7.83445	2.96983	0.025358
c133424_g1_i1	42.8046	334.59	7.81668	2.96656	0.0360704
c146896_g1_i1	178.353	1389.38	7.79009	2.96164	0.0219648
c137822_g1_i3	229.31	1785.79	7.78765	2.96119	0.0223503
c145106_g2_i6	116.184	900.744	7.75274	2.95471	0.0233419
c137900_g1_i1	149.816	1157.82	7.72827	2.95015	0.0226064
c123788_g1_i2	209.946	1619.97	7.71609	2.94787	0.022654
c146268_g1_i1	608.437	4693.09	7.71336	2.94736	0.0321762
c139522_g2_i1	43.8238	337.534	7.70207	2.94525	0.036997
c128975_g1_i1	35.6705	274.737	7.70207	2.94525	0.0424263
c120446_g1_i2	165.103	1270.66	7.69613	2.94413	0.0227029
c141566_g1_i2	334.284	2568.79	7.68446	2.94194	0.0250372
c121376_g1_i1	645.127	4957.04	7.68382	2.94182	0.0334764
c135374_g1_i2	162.046	1241.22	7.65968	2.93728	0.023007
c142160_g1_i3	123.318	942.936	7.64637	2.93478	0.0239303
c135145_g1_i1	128.414	981.203	7.64094	2.93375	0.0237944
c96294_g1_i1	860.169	6565.23	7.63249	2.93215	0.0403712
c135863_g1_i5	91.7242	699.598	7.62719	2.93115	0.0261378
c102422_g1_i1	37.7088	287.492	7.62401	2.93055	0.0419788
c102095_g1_i1	198.736	1512.03	7.60826	2.92757	0.0233859
c146392_g2_i3	231.349	1759.3	7.60452	2.92686	0.0237156
c141286_g1_i2	206.889	1569.92	7.58825	2.92377	0.0235936
c135563_g1_i1	232.368	1761.26	7.57961	2.92212	0.0239193
c129736_g2_i1	69.3027	524.943	7.57465	2.92118	0.0299417
c148174_g1_i2	221.157	1673.93	7.56897	2.9201	0.023872
c116514_g1_i1	48.9196	369.913	7.56167	2.9187	0.0363446
c136317_g1_i2	47.9004	359.12	7.49723	2.90636	0.0376823
c135316_g3_i3	165.103	1232.39	7.46435	2.90002	0.0245823
c114714_g1_i1	36.6897	273.756	7.46138	2.89944	0.0452924
c112524_g1_i1	433.142	3212.46	7.41664	2.89077	0.0295819
c93486_g1_i1	191.602	1418.82	7.40505	2.88851	0.0250145
c148070_g1_i2	394.414	2917.12	7.39608	2.88676	0.0287361
c145937_g1_i1	119.241	880.139	7.38115	2.88385	0.0265152
c141317_g2_i3	119.241	878.176	7.36469	2.88063	0.0266756
c138523_g1_i1	66.2452	487.658	7.3614	2.87998	0.0331283
c278849_g1_i1	42.8046	314.966	7.35823	2.87936	0.0425033
c141794_g2_i2	97.8391	716.278	7.32098	2.87204	0.028631
c102398_g1_i1	117.203	855.609	7.30022	2.86794	0.0274258
c89699_g1_i1	359.763	2622.75	7.29024	2.86597	0.0287692
c142149_g1_i1	120.261	875.233	7.2778	2.8635	0.0274906
c138288_g1_i1	589.073	4272.16	7.25234	2.85845	0.0354564
c132157_g1_i1	49.9387	362.064	7.25016	2.85801	0.040263
c124211_g1_i1	599.265	4335.93	7.23543	2.85508	0.0359167
c132234_g1_i1	260.904	1883.91	7.22069	2.85214	0.027324
c144079_g1_i3	445.372	3212.46	7.21298	2.8506	0.0316811
c139818_g1_i1	102.935	741.789	7.20639	2.84928	0.0294184
c135330_g1_i1	95.8008	686.842	7.16948	2.84187	0.0305286
c146346_g3_i1	93.7625	670.161	7.14744	2.83743	0.0310146
c138580_g1_i1	60.1303	429.767	7.14726	2.83739	0.0377445
c129553_g1_i1	417.855	2957.34	7.07745	2.82323	0.0322033
c147755_g1_i3	261.923	1852.51	7.07272	2.82226	0.0287248
c75444_g1_i1	52.9962	374.819	7.07257	2.82224	0.0416045
c139551_g1_i2	56.0537	396.406	7.0719	2.8221	0.0403382
c142340_g2_i1	48.9196	344.402	7.04017	2.81561	0.0441046
c144253_g1_i2	120.261	841.872	7.0004	2.80744	0.0305147
c139004_g1_i1	46.8812	327.722	6.99047	2.80539	0.0460887
c130146_g1_i1	58.092	404.256	6.95889	2.79886	0.0413264
c142039_g2_i4	89.6859	623.064	6.94718	2.79643	0.0340518
c129783_g1_i2	510.598	3541.16	6.93532	2.79396	0.0362397
c145177_g1_i3	324.092	2245.97	6.93005	2.79287	0.0313441
c147411_g2_i3	138.605	956.673	6.90213	2.78704	0.0307903
c24045_g1_i1	58.092	398.368	6.85754	2.77769	0.0429887
c131958_g1_i2	286.383	1931.99	6.74616	2.75407	0.0325624
c145335_g2_i2	48.9196	329.684	6.73931	2.7526	0.0495145
c95325_g1_i1	277.211	1860.36	6.71099	2.74653	0.0328032
c143632_g1_i1	453.525	3038.78	6.70037	2.74424	0.0371745
c143191_g1_i1	71.341	477.846	6.69805	2.74374	0.0413563
c101592_g1_i1	762.33	5089.5	6.67624	2.73904	0.0469824
c116440_g1_i1	172.238	1147.03	6.65956	2.73543	0.0329008
c143632_g1_i4	414.797	2758.16	6.64942	2.73323	0.0366944
c139147_g1_i1	517.732	3441.08	6.64645	2.73258	0.0396842
c101989_g1_i1	146.759	970.409	6.61228	2.72515	0.0341373
c131952_g1_i2	392.376	2592.34	6.60678	2.72395	0.0366052
c148070_g2_i1	129.433	854.628	6.60286	2.72309	0.035061
c144523_g1_i2	60.1303	396.406	6.59245	2.72081	0.0468992
c105876_g1_i2	260.904	1713.18	6.56632	2.71508	0.0342876
c146480_g1_i1	118.222	776.131	6.56502	2.7148	0.0363569
c144095_g2_i2	67.2644	439.579	6.53509	2.70821	0.0454054
c119405_g1_i1	84.5901	549.474	6.49572	2.69949	0.0417362
c135978_g1_i1	248.674	1612.12	6.48284	2.69663	0.0352012
c146334_g1_i1	470.851	3048.6	6.47466	2.6948	0.0404389
c142270_g1_i3	59.1111	382.669	6.47372	2.6946	0.0496372
c145795_g1_i6	615.571	3981.72	6.46834	2.69339	0.0449471
c145486_g4_i4	65.2261	419.955	6.43845	2.68671	0.0479375
c136531_g2_i1	102.935	662.312	6.43428	2.68578	0.039902
c118197_g1_i3	134.529	864.44	6.42569	2.68385	0.0373556
c138596_g1_i1	92.7433	594.609	6.41134	2.68063	0.0417351
c141913_g1_i1	225.234	1429.61	6.34724	2.66613	0.0368657
c145203_g1_i1	80.5134	508.263	6.31277	2.65827	0.0459372
c144973_g1_i1	593.15	3744.27	6.31252	2.65822	0.0463813
c146524_g2_i1	427.027	2694.38	6.30963	2.65756	0.0414128
c139405_g1_i2	169.18	1064.6	6.29273	2.65369	0.0380833
c145934_g1_i4	254.789	1603.29	6.29259	2.65365	0.0378874
c81911_g1_i3	435.18	2732.65	6.27935	2.65062	0.0420703
c136550_g1_i2	307.786	1929.04	6.2675	2.64789	0.0390907
c109025_g1_i1	244.598	1528.71	6.24991	2.64384	0.0384093
c140202_g1_i1	378.107	2350.96	6.21771	2.63638	0.0414229
c134545_g1_i1	93.7625	580.872	6.19514	2.63114	0.0455197
c144857_g2_i1	103.954	642.688	6.18242	2.62817	0.0442004
c117546_g1_i1	87.6475	541.624	6.17957	2.62751	0.0469799
c101577_g1_i1	186.506	1142.12	6.12378	2.61442	0.0404567
c138409_g1_i1	174.276	1065.59	6.11436	2.6122	0.0408435
c138492_g1_i2	353.648	2161.59	6.11227	2.61171	0.0424164
c138190_g1_i3	469.832	2870.02	6.10861	2.61084	0.045623
c146856_g2_i1	108.031	659.368	6.10353	2.60964	0.0451719
c145106_g2_i1	126.376	768.282	6.07936	2.60392	0.0437483
c133550_g2_i2	138.605	841.872	6.07388	2.60262	0.0429774
c145474_g4_i1	495.31	2987.76	6.0321	2.59266	0.0476086
c113389_g1_i1	162.046	976.297	6.02481	2.59092	0.0427582
c141810_g5_i1	150.835	908.594	6.02375	2.59066	0.0432352
c136363_g1_i1	132.49	793.793	5.99132	2.58287	0.0449425
c145490_g1_i1	228.291	1366.82	5.98716	2.58187	0.0425302
c138345_g3_i1	254.789	1522.83	5.97681	2.57937	0.0428624
c132458_g1_i2	279.249	1668.04	5.97332	2.57853	0.0432137
c119790_g1_i1	107.012	633.857	5.92326	2.56639	0.0489821
c144239_g1_i3	161.027	934.105	5.80093	2.53628	0.0471035
c139615_g2_i1	168.161	975.315	5.79989	2.53603	0.0468486
c145442_g2_i3	126.376	731.977	5.79208	2.53408	0.0495663
c125636_g1_i1	302.69	1743.6	5.76034	2.52616	0.0474233
c127369_g2_i1	315.939	1810.32	5.72997	2.51853	0.0482455
c81225_g1_i1	157.969	903.688	5.72065	2.51618	0.0489295
c145275_g1_i2	167.142	949.804	5.68262	2.50656	0.0493528
c141411_g4_i1	191.602	1087.17	5.67413	2.5044	0.0488235
c138336_g1_i2	179.372	1014.56	5.65621	2.49984	0.0495094
c147812_g3_i2	274.153	1546.38	5.64055	2.49584	0.0493895
c134566_g1_i1	0	4460.55	Inf	Inf	3.22574e-09
c123480_g1_i1	0	3798.24	Inf	Inf	3.37249e-09
c146118_g4_i1	0	6871.36	Inf	Inf	4.26395e-09
c141063_g2_i1	0	2854.32	Inf	Inf	4.43494e-09
c136117_g2_i2	0	7456.16	Inf	Inf	4.79723e-09
c128754_g1_i1	0	2123.32	Inf	Inf	7.57509e-09
c141179_g1_i1	0	1945.72	Inf	Inf	9.29164e-09
c147066_g1_i9	0	1935.91	Inf	Inf	9.40793e-09
c147271_g1_i2	0	1581.7	Inf	Inf	1.63098e-08
c100512_g2_i1	0	1356.02	Inf	Inf	2.64817e-08
c143043_g1_i3	0	1253	Inf	Inf	3.46585e-08
c128096_g1_i1	0	1058.72	Inf	Inf	6.41598e-08
c139823_g1_i9	0	997.883	Inf	Inf	8.06628e-08
c144766_g1_i2	0	888.97	Inf	Inf	1.28308e-07
c141831_g3_i2	0	806.549	Inf	Inf	1.92732e-07
c137334_g2_i1	0	780.056	Inf	Inf	2.22307e-07
c112655_g1_i2	0	743.752	Inf	Inf	2.73212e-07
c146911_g7_i1	0	730.996	Inf	Inf	2.94643e-07
c147960_g1_i1	0	683.898	Inf	Inf	3.95269e-07
c131905_g1_i1	0	662.312	Inf	Inf	4.56074e-07
c101690_g1_i1	0	610.308	Inf	Inf	6.59533e-07
c134575_g1_i1	0	588.722	Inf	Inf	7.77119e-07
c146911_g3_i1	0	587.74	Inf	Inf	7.83064e-07
c141905_g2_i4	0	579.891	Inf	Inf	8.32728e-07
c141905_g2_i2	0	564.192	Inf	Inf	9.44423e-07
c130625_g1_i2	0	558.304	Inf	Inf	9.91078e-07
c131849_g1_i3	0	543.586	Inf	Inf	1.12087e-06
c82778_g1_i2	0	538.68	Inf	Inf	1.16877e-06
c146911_g6_i2	0	512.188	Inf	Inf	1.47607e-06
c124309_g1_i3	0	494.526	Inf	Inf	1.73737e-06
c141063_g1_i1	0	489.62	Inf	Inf	1.81985e-06
c146911_g5_i1	0	474.902	Inf	Inf	2.09783e-06
c123775_g2_i1	0	468.034	Inf	Inf	2.24527e-06
c144824_g1_i2	0	464.109	Inf	Inf	2.33523e-06
c144857_g2_i5	0	463.128	Inf	Inf	2.3584e-06
c142431_g1_i1	0	440.56	Inf	Inf	2.97802e-06
c139062_g1_i9	0	430.748	Inf	Inf	3.30857e-06
c146118_g4_i2	0	429.767	Inf	Inf	3.34403e-06
c147236_g1_i3	0	427.804	Inf	Inf	3.41633e-06
c101982_g1_i1	0	422.898	Inf	Inf	3.60558e-06
c133380_g2_i2	0	418.974	Inf	Inf	3.76621e-06
c129646_g1_i1	0	405.237	Inf	Inf	4.40125e-06
c61283_g1_i1	0	384.631	Inf	Inf	5.61625e-06
c132370_g2_i1	0	380.707	Inf	Inf	5.89166e-06
c123983_g1_i1	0	374.819	Inf	Inf	6.33599e-06
c114240_g1_i1	0	365.989	Inf	Inf	7.08084e-06
c143191_g1_i7	0	351.271	Inf	Inf	8.57141e-06
c100512_g1_i1	0	339.496	Inf	Inf	1.00418e-05
c146481_g2_i4	0	338.515	Inf	Inf	1.01776e-05
c141092_g3_i2	0	337.534	Inf	Inf	1.03155e-05
c142898_g2_i3	0	329.684	Inf	Inf	1.15035e-05
c129788_g1_i1	0	326.741	Inf	Inf	1.19908e-05
c117423_g1_i2	0	316.928	Inf	Inf	1.38041e-05
c139395_g1_i1	0	306.135	Inf	Inf	1.6192e-05
c145032_g2_i3	0	304.173	Inf	Inf	1.66776e-05
c138383_g1_i5	0	295.342	Inf	Inf	1.90906e-05
c145151_g1_i2	0	293.38	Inf	Inf	1.96822e-05
c129788_g2_i1	0	283.568	Inf	Inf	2.29897e-05
c148132_g1_i2	0	276.699	Inf	Inf	2.5703e-05
c281722_g1_i1	0	276.699	Inf	Inf	2.5703e-05
c143494_g1_i1	0	262.962	Inf	Inf	3.23663e-05
c130625_g1_i1	0	261	Inf	Inf	3.34778e-05
c147780_g1_i2	0	261	Inf	Inf	3.34778e-05
c140470_g2_i2	0	259.038	Inf	Inf	3.46349e-05
c108889_g1_i1	0	252.169	Inf	Inf	3.90765e-05
c32773_g1_i1	0	252.169	Inf	Inf	3.90765e-05
c131015_g1_i1	0	246.282	Inf	Inf	4.34299e-05
c138063_g1_i4	0	246.282	Inf	Inf	4.34299e-05
c81586_g1_i1	0	243.338	Inf	Inf	4.58211e-05
c112733_g1_i1	0	233.526	Inf	Inf	5.50002e-05
c82351_g1_i1	0	233.526	Inf	Inf	5.50002e-05
c134988_g1_i3	0	230.583	Inf	Inf	5.81677e-05
c143043_g1_i2	0	230.583	Inf	Inf	5.81677e-05
c116841_g1_i1	0	221.752	Inf	Inf	6.90504e-05
c131710_g2_i10	0	221.752	Inf	Inf	6.90504e-05
c123983_g1_i5	0	219.789	Inf	Inf	7.17859e-05
c146127_g1_i2	0	218.808	Inf	Inf	7.32016e-05
c146931_g1_i3	0	217.827	Inf	Inf	7.46504e-05
c140121_g2_i1	0	211.94	Inf	Inf	8.40905e-05
c144656_g1_i10	0	208.996	Inf	Inf	8.93363e-05
c145415_g1_i4	0	208.996	Inf	Inf	8.93363e-05
c143956_g1_i3	0	208.015	Inf	Inf	9.11701e-05
c116045_g1_i1	0	205.071	Inf	Inf	9.69442e-05
c145153_g1_i4	0	205.071	Inf	Inf	9.69442e-05
c103046_g1_i1	0	204.09	Inf	Inf	9.8964e-05
c121976_g1_i4	0	204.09	Inf	Inf	9.8964e-05
c143649_g2_i1	0	203.109	Inf	Inf	0.000101034
c132120_g1_i2	0	202.128	Inf	Inf	0.000103155
c137334_g2_i4	0	202.128	Inf	Inf	0.000103155
c141632_g1_i6	0	201.147	Inf	Inf	0.000105328
c136215_g5_i1	0	196.241	Inf	Inf	0.000117042
c143956_g1_i5	0	196.241	Inf	Inf	0.000117042
c137986_g1_i2	0	194.278	Inf	Inf	0.000122153
c134736_g3_i2	0	191.335	Inf	Inf	0.000130322
c141338_g1_i6	0	190.353	Inf	Inf	0.000133187
c106456_g1_i1	0	189.372	Inf	Inf	0.000136126
c147953_g3_i2	0	184.466	Inf	Inf	0.000152021
c102631_g1_i2	0	181.523	Inf	Inf	0.000162608
c142431_g1_i7	0	181.523	Inf	Inf	0.000162608
c147266_g2_i1	0	179.56	Inf	Inf	0.000170148
c134047_g1_i3	0	178.579	Inf	Inf	0.000174072
c142108_g2_i1	0	174.654	Inf	Inf	0.000190874
c143653_g1_i2	0	174.654	Inf	Inf	0.000190874
c108763_g1_i1	0	172.692	Inf	Inf	0.000199987
c145402_g1_i7	0	171.71	Inf	Inf	0.000204735
c141063_g5_i2	0	169.748	Inf	Inf	0.000214634
c115284_g1_i1	0	167.786	Inf	Inf	0.000225102
c145081_g1_i4	0	167.786	Inf	Inf	0.000225102
c144494_g1_i2	0	163.861	Inf	Inf	0.000247895
c135558_g1_i1	0	159.936	Inf	Inf	0.000273449
c143272_g2_i6	0	159.936	Inf	Inf	0.000273449
c67300_g1_i1	0	159.936	Inf	Inf	0.000273449
c101657_g1_i1	0	155.03	Inf	Inf	0.000309881
c139522_g2_i2	0	155.03	Inf	Inf	0.000309881
c139027_g1_i3	0	154.049	Inf	Inf	0.000317838
c146231_g1_i4	0	152.086	Inf	Inf	0.000334488
c147953_g2_i1	0	152.086	Inf	Inf	0.000334488
c136520_g1_i1	0	151.105	Inf	Inf	0.000343198
c143348_g1_i2	0	151.105	Inf	Inf	0.000343198
c145460_g1_i6	0	151.105	Inf	Inf	0.000343198
c147493_g2_i4	0	151.105	Inf	Inf	0.000343198
c135299_g1_i5	0	150.124	Inf	Inf	0.000352177
c145008_g2_i6	0	146.199	Inf	Inf	0.000390977
c145717_g1_i4	0	143.256	Inf	Inf	0.000423409
c124276_g1_i6	0	141.293	Inf	Inf	0.000446797
c143956_g1_i2	0	139.331	Inf	Inf	0.000471722
c139702_g1_i3	0	138.35	Inf	Inf	0.000484797
c141581_g1_i1	0	138.35	Inf	Inf	0.000484797
c144378_g1_i1	0	135.406	Inf	Inf	0.000526663
c68727_g1_i1	0	135.406	Inf	Inf	0.000526663
c70299_g1_i1	0	133.444	Inf	Inf	0.000556945
c141344_g1_i3	0	132.462	Inf	Inf	0.000572853
c138348_g3_i1	0	131.481	Inf	Inf	0.000589299
c119421_g2_i1	0	129.519	Inf	Inf	0.000623888
c123373_g1_i1	0	128.538	Inf	Inf	0.000642076
c136296_g1_i6	0	128.538	Inf	Inf	0.000642076
c140807_g2_i3	0	128.538	Inf	Inf	0.000642076
c129971_g1_i4	0	126.575	Inf	Inf	0.00068036
c144845_g2_i3	0	125.594	Inf	Inf	0.000700506
c145034_g1_i1	0	125.594	Inf	Inf	0.000700506
c71836_g1_i1	0	124.613	Inf	Inf	0.000721358
c148123_g1_i7	0	123.632	Inf	Inf	0.000742944
c147236_g2_i5	0	122.65	Inf	Inf	0.000765294
c147913_g2_i6	0	122.65	Inf	Inf	0.000765294
c116859_g1_i1	0	121.669	Inf	Inf	0.000788439
c135545_g1_i5	0	121.669	Inf	Inf	0.000788439
c143956_g1_i8	0	121.669	Inf	Inf	0.000788439
c44974_g1_i1	0	121.669	Inf	Inf	0.000788439
c135456_g2_i8	0	120.688	Inf	Inf	0.000812412
c136117_g2_i1	0	120.688	Inf	Inf	0.000812412
c124400_g1_i5	0	119.707	Inf	Inf	0.000837247
c138680_g1_i2	0	119.707	Inf	Inf	0.000837247
c141872_g1_i1	0	119.707	Inf	Inf	0.000837247
c145241_g1_i14	0	118.726	Inf	Inf	0.00086298
c138897_g1_i2	0	116.763	Inf	Inf	0.000917291
c81287_g1_i1	0	116.763	Inf	Inf	0.000917291
c146774_g1_i8	0	115.782	Inf	Inf	0.00094595
c16166_g1_i1	0	115.782	Inf	Inf	0.00094595
c123775_g2_i6	0	113.82	Inf	Inf	0.00100649
c147571_g1_i3	0	113.82	Inf	Inf	0.00100649
c126101_g1_i1	0	110.876	Inf	Inf	0.00110606
c130068_g1_i3	0	109.895	Inf	Inf	0.00114179
c139971_g2_i3	0	108.914	Inf	Inf	0.00117889
c37852_g1_i1	0	107.932	Inf	Inf	0.00121741
c93146_g1_i1	0	106.951	Inf	Inf	0.00125742
c144423_g1_i10	0	105.97	Inf	Inf	0.00129899
c142553_g1_i1	0	104.989	Inf	Inf	0.00134218
c144378_g1_i5	0	104.989	Inf	Inf	0.00134218
c145031_g2_i5	0	104.989	Inf	Inf	0.00134218
c143113_g1_i1	0	104.007	Inf	Inf	0.00138707
c144598_g1_i4	0	104.007	Inf	Inf	0.00138707
c145513_g1_i3	0	104.007	Inf	Inf	0.00138707
c127930_g1_i3	0	103.026	Inf	Inf	0.00143373
c143434_g1_i2	0	102.045	Inf	Inf	0.00148225
c68906_g1_i1	0	102.045	Inf	Inf	0.00148225
c100677_g1_i1	0	101.064	Inf	Inf	0.00153272
c133909_g2_i1	0	101.064	Inf	Inf	0.00153272
c136450_g4_i1	0	101.064	Inf	Inf	0.00153272
c142031_g1_i3	0	100.083	Inf	Inf	0.00158521
c146163_g1_i5	0	99.1015	Inf	Inf	0.00163983
c118470_g1_i1	0	98.1203	Inf	Inf	0.00169667
c127487_g1_i6	0	98.1203	Inf	Inf	0.00169667
c142428_g1_i7	0	98.1203	Inf	Inf	0.00169667
c143899_g1_i5	0	98.1203	Inf	Inf	0.00169667
c145559_g1_i1	0	98.1203	Inf	Inf	0.00169667
c145795_g1_i1	0	98.1203	Inf	Inf	0.00169667
c145862_g1_i2	0	98.1203	Inf	Inf	0.00169667
c5880_g1_i1	0	98.1203	Inf	Inf	0.00169667
c123513_g1_i1	0	97.1391	Inf	Inf	0.00175584
c137991_g2_i3	0	97.1391	Inf	Inf	0.00175584
c140061_g1_i1	0	97.1391	Inf	Inf	0.00175584
c140863_g1_i1	0	97.1391	Inf	Inf	0.00175584
c130022_g1_i3	0	96.1579	Inf	Inf	0.00181746
c139823_g1_i5	0	96.1579	Inf	Inf	0.00181746
c140801_g1_i3	0	96.1579	Inf	Inf	0.00181746
c141730_g1_i2	0	96.1579	Inf	Inf	0.00181746
c143134_g1_i6	0	96.1579	Inf	Inf	0.00181746
c145506_g2_i6	0	96.1579	Inf	Inf	0.00181746
c251641_g1_i1	0	96.1579	Inf	Inf	0.00181746
c122250_g1_i2	0	95.1767	Inf	Inf	0.00188163
c146163_g1_i1	0	95.1767	Inf	Inf	0.00188163
c146480_g1_i7	0	95.1767	Inf	Inf	0.00188163
c279493_g1_i1	0	95.1767	Inf	Inf	0.00188163
c139177_g1_i5	0	94.1955	Inf	Inf	0.00194848
c139549_g4_i1	0	94.1955	Inf	Inf	0.00194848
c125172_g1_i1	0	93.2143	Inf	Inf	0.00201814
c73981_g1_i1	0	93.2143	Inf	Inf	0.00201814
c96306_g1_i1	0	93.2143	Inf	Inf	0.00201814
c123518_g1_i3	0	92.2331	Inf	Inf	0.00209075
c139662_g1_i6	0	92.2331	Inf	Inf	0.00209075
c141490_g1_i1	0	91.2519	Inf	Inf	0.00216645
c144030_g1_i2	0	91.2519	Inf	Inf	0.00216645
c197254_g1_i1	0	91.2519	Inf	Inf	0.00216645
c138345_g3_i2	0	90.2706	Inf	Inf	0.00224539
c146332_g1_i8	0	90.2706	Inf	Inf	0.00224539
c144572_g2_i8	0	89.2894	Inf	Inf	0.00232773
c124400_g1_i7	0	88.3082	Inf	Inf	0.00241365
c141307_g2_i3	0	88.3082	Inf	Inf	0.00241365
c144575_g1_i4	0	88.3082	Inf	Inf	0.00241365
c145164_g1_i7	0	88.3082	Inf	Inf	0.00241365
c147907_g1_i4	0	88.3082	Inf	Inf	0.00241365
c94154_g1_i1	0	88.3082	Inf	Inf	0.00241365
c133061_g1_i2	0	87.327	Inf	Inf	0.00250331
c144651_g1_i5	0	87.327	Inf	Inf	0.00250331
c147192_g2_i8	0	87.327	Inf	Inf	0.00250331
c75505_g1_i1	0	87.327	Inf	Inf	0.00250331
c133811_g1_i2	0	86.3458	Inf	Inf	0.00259693
c145300_g1_i7	0	86.3458	Inf	Inf	0.00259693
c108927_g1_i1	0	85.3646	Inf	Inf	0.00269468
c119722_g1_i2	0	85.3646	Inf	Inf	0.00269468
c128511_g1_i3	0	85.3646	Inf	Inf	0.00269468
c109983_g2_i1	0	84.3834	Inf	Inf	0.0027967
c96952_g1_i1	0	84.3834	Inf	Inf	0.0027967
c131878_g1_i1	0	83.4022	Inf	Inf	0.00290314
c133900_g1_i1	0	83.4022	Inf	Inf	0.00290314
c135501_g1_i2	0	83.4022	Inf	Inf	0.00290314
c143500_g1_i3	0	83.4022	Inf	Inf	0.00290314
c127553_g1_i1	0	82.421	Inf	Inf	0.00301426
c138527_g4_i1	0	82.421	Inf	Inf	0.00301426
c142768_g1_i4	0	82.421	Inf	Inf	0.00301426
c131080_g2_i4	0	81.4398	Inf	Inf	0.0031303
c137857_g2_i2	0	81.4398	Inf	Inf	0.0031303
c115020_g1_i1	0	80.4586	Inf	Inf	0.00325151
c115256_g1_i2	0	80.4586	Inf	Inf	0.00325151
c74284_g1_i1	0	80.4586	Inf	Inf	0.00325151
c138277_g1_i7	0	79.4774	Inf	Inf	0.00337821
c141924_g1_i1	0	79.4774	Inf	Inf	0.00337821
c112760_g2_i1	0	77.515	Inf	Inf	0.00364925
c129804_g1_i5	0	77.515	Inf	Inf	0.00364925
c143674_g1_i2	0	77.515	Inf	Inf	0.00364925
c10096_g1_i1	0	76.5338	Inf	Inf	0.00379428
c110867_g1_i1	0	76.5338	Inf	Inf	0.00379428
c138029_g1_i1	0	76.5338	Inf	Inf	0.00379428
c142407_g1_i1	0	76.5338	Inf	Inf	0.00379428
c150174_g1_i1	0	76.5338	Inf	Inf	0.00379428
c135715_g1_i1	0	75.5526	Inf	Inf	0.00394614
c230498_g1_i1	0	75.5526	Inf	Inf	0.00394614
c145727_g3_i4	0	74.5714	Inf	Inf	0.00410524
c127487_g1_i7	0	73.5902	Inf	Inf	0.00427201
c135515_g1_i1	0	73.5902	Inf	Inf	0.00427201
c139423_g1_i3	0	73.5902	Inf	Inf	0.00427201
c141640_g1_i2	0	73.5902	Inf	Inf	0.00427201
c129963_g1_i1	0	72.609	Inf	Inf	0.00444691
c138033_g3_i6	0	72.609	Inf	Inf	0.00444691
c142411_g2_i4	0	72.609	Inf	Inf	0.00444691
c144784_g4_i4	0	72.609	Inf	Inf	0.00444691
c147066_g1_i10	0	72.609	Inf	Inf	0.00444691
c176506_g1_i1	0	72.609	Inf	Inf	0.00444691
c57644_g1_i2	0	72.609	Inf	Inf	0.00444691
c106408_g1_i1	0	71.6278	Inf	Inf	0.00463045
c108072_g1_i1	0	71.6278	Inf	Inf	0.00463045
c115425_g1_i1	0	71.6278	Inf	Inf	0.00463045
c125928_g1_i1	0	71.6278	Inf	Inf	0.00463045
c134988_g1_i2	0	71.6278	Inf	Inf	0.00463045
c136222_g1_i3	0	71.6278	Inf	Inf	0.00463045
c136724_g2_i5	0	71.6278	Inf	Inf	0.00463045
c140979_g1_i10	0	71.6278	Inf	Inf	0.00463045
c141187_g1_i7	0	71.6278	Inf	Inf	0.00463045
c142844_g1_i7	0	71.6278	Inf	Inf	0.00463045
c146713_g1_i8	0	71.6278	Inf	Inf	0.00463045
c147759_g2_i1	0	71.6278	Inf	Inf	0.00463045
c143378_g1_i5	0	70.6466	Inf	Inf	0.00482317
c146400_g1_i4	0	70.6466	Inf	Inf	0.00482317
c139173_g1_i1	0	69.6654	Inf	Inf	0.00502566
c143047_g1_i5	0	69.6654	Inf	Inf	0.00502566
c147697_g1_i4	0	69.6654	Inf	Inf	0.00502566
c114594_g1_i3	0	68.6842	Inf	Inf	0.00523854
c119343_g1_i1	0	68.6842	Inf	Inf	0.00523854
c132672_g1_i1	0	68.6842	Inf	Inf	0.00523854
c135434_g2_i3	0	68.6842	Inf	Inf	0.00523854
c143843_g1_i1	0	68.6842	Inf	Inf	0.00523854
c87936_g1_i1	0	68.6842	Inf	Inf	0.00523854
c139522_g2_i3	0	67.703	Inf	Inf	0.00546249
c139662_g1_i1	0	67.703	Inf	Inf	0.00546249
c143956_g1_i4	0	67.703	Inf	Inf	0.00546249
c145718_g2_i1	0	67.703	Inf	Inf	0.00546249
c127673_g1_i1	0	66.7218	Inf	Inf	0.00569826
c133292_g2_i1	0	66.7218	Inf	Inf	0.00569826
c137680_g1_i6	0	66.7218	Inf	Inf	0.00569826
c140264_g2_i1	0	66.7218	Inf	Inf	0.00569826
c141835_g1_i2	0	66.7218	Inf	Inf	0.00569826
c143600_g1_i1	0	66.7218	Inf	Inf	0.00569826
c144919_g1_i9	0	66.7218	Inf	Inf	0.00569826
c146325_g4_i2	0	66.7218	Inf	Inf	0.00569826
c166543_g1_i1	0	66.7218	Inf	Inf	0.00569826
c129941_g1_i3	0	65.7406	Inf	Inf	0.00594664
c143647_g1_i4	0	65.7406	Inf	Inf	0.00594664
c144422_g2_i5	0	65.7406	Inf	Inf	0.00594664
c144590_g2_i4	0	65.7406	Inf	Inf	0.00594664
c144769_g5_i1	0	65.7406	Inf	Inf	0.00594664
c144964_g1_i3	0	65.7406	Inf	Inf	0.00594664
c145981_g1_i1	0	65.7406	Inf	Inf	0.00594664
c106391_g1_i1	0	64.7594	Inf	Inf	0.00620851
c133295_g3_i1	0	64.7594	Inf	Inf	0.00620851
c140531_g1_i4	0	64.7594	Inf	Inf	0.00620851
c143434_g1_i3	0	64.7594	Inf	Inf	0.00620851
c144355_g2_i2	0	64.7594	Inf	Inf	0.00620851
c144434_g1_i4	0	64.7594	Inf	Inf	0.00620851
c144849_g2_i5	0	64.7594	Inf	Inf	0.00620851
c146728_g1_i1	0	64.7594	Inf	Inf	0.00620851
c113819_g1_i1	0	63.7782	Inf	Inf	0.0064848
c132175_g1_i3	0	63.7782	Inf	Inf	0.0064848
c133553_g1_i1	0	63.7782	Inf	Inf	0.0064848
c135898_g2_i1	0	63.7782	Inf	Inf	0.0064848
c136644_g1_i2	0	63.7782	Inf	Inf	0.0064848
c139420_g1_i3	0	63.7782	Inf	Inf	0.0064848
c139992_g1_i6	0	63.7782	Inf	Inf	0.0064848
c141560_g1_i4	0	63.7782	Inf	Inf	0.0064848
c142276_g1_i1	0	63.7782	Inf	Inf	0.0064848
c143647_g1_i3	0	63.7782	Inf	Inf	0.0064848
c101921_g1_i1	0	62.797	Inf	Inf	0.00677653
c102360_g1_i1	0	62.797	Inf	Inf	0.00677653
c119670_g1_i1	0	62.797	Inf	Inf	0.00677653
c128805_g1_i1	0	62.797	Inf	Inf	0.00677653
c130022_g1_i2	0	62.797	Inf	Inf	0.00677653
c141746_g1_i1	0	62.797	Inf	Inf	0.00677653
c141847_g1_i6	0	62.797	Inf	Inf	0.00677653
c127882_g1_i2	0	61.8158	Inf	Inf	0.00708484
c132141_g1_i1	0	61.8158	Inf	Inf	0.00708484
c135408_g1_i2	0	61.8158	Inf	Inf	0.00708484
c137308_g1_i1	0	61.8158	Inf	Inf	0.00708484
c142411_g3_i1	0	61.8158	Inf	Inf	0.00708484
c144427_g1_i5	0	61.8158	Inf	Inf	0.00708484
c145261_g3_i5	0	61.8158	Inf	Inf	0.00708484
c146591_g2_i5	0	61.8158	Inf	Inf	0.00708484
c93557_g1_i1	0	61.8158	Inf	Inf	0.00708484
c124217_g1_i1	0	60.8346	Inf	Inf	0.00741092
c127487_g1_i4	0	60.8346	Inf	Inf	0.00741092
c144388_g3_i1	0	60.8346	Inf	Inf	0.00741092
c147689_g1_i7	0	60.8346	Inf	Inf	0.00741092
c123273_g1_i2	0	59.8534	Inf	Inf	0.00775612
c140251_g1_i2	0	59.8534	Inf	Inf	0.00775612
c140553_g3_i1	0	59.8534	Inf	Inf	0.00775612
c145034_g1_i4	0	59.8534	Inf	Inf	0.00775612
c146747_g1_i2	0	59.8534	Inf	Inf	0.00775612
c57558_g1_i1	0	59.8534	Inf	Inf	0.00775612
c127032_g1_i1	0	58.8722	Inf	Inf	0.00812188
c129395_g1_i2	0	58.8722	Inf	Inf	0.00812188
c130440_g1_i3	0	58.8722	Inf	Inf	0.00812188
c134120_g2_i7	0	58.8722	Inf	Inf	0.00812188
c135029_g1_i1	0	58.8722	Inf	Inf	0.00812188
c142645_g1_i3	0	58.8722	Inf	Inf	0.00812188
c144656_g1_i6	0	58.8722	Inf	Inf	0.00812188
c145047_g1_i5	0	58.8722	Inf	Inf	0.00812188
c146509_g4_i4	0	58.8722	Inf	Inf	0.00812188
c146810_g1_i3	0	58.8722	Inf	Inf	0.00812188
c148000_g2_i1	0	58.8722	Inf	Inf	0.00812188
c18108_g1_i1	0	58.8722	Inf	Inf	0.00812188
c93405_g1_i1	0	58.8722	Inf	Inf	0.00812188
c123747_g1_i1	0	57.891	Inf	Inf	0.00850979
c133292_g2_i4	0	57.891	Inf	Inf	0.00850979
c135138_g1_i2	0	57.891	Inf	Inf	0.00850979
c136785_g1_i2	0	57.891	Inf	Inf	0.00850979
c137504_g1_i3	0	57.891	Inf	Inf	0.00850979
c145991_g3_i1	0	57.891	Inf	Inf	0.00850979
c76196_g1_i1	0	57.891	Inf	Inf	0.00850979
c127132_g1_i4	0	56.9098	Inf	Inf	0.00892159
c132676_g1_i1	0	56.9098	Inf	Inf	0.00892159
c134245_g1_i1	0	56.9098	Inf	Inf	0.00892159
c136131_g1_i5	0	56.9098	Inf	Inf	0.00892159
c143164_g1_i3	0	56.9098	Inf	Inf	0.00892159
c147631_g2_i7	0	56.9098	Inf	Inf	0.00892159
c147736_g1_i1	0	56.9098	Inf	Inf	0.00892159
c84303_g1_i1	0	56.9098	Inf	Inf	0.00892159
c127492_g1_i1	0	55.9286	Inf	Inf	0.00935917
c129507_g1_i2	0	55.9286	Inf	Inf	0.00935917
c136096_g1_i1	0	55.9286	Inf	Inf	0.00935917
c138144_g1_i1	0	55.9286	Inf	Inf	0.00935917
c138879_g1_i3	0	55.9286	Inf	Inf	0.00935917
c140644_g1_i2	0	55.9286	Inf	Inf	0.00935917
c143213_g1_i3	0	55.9286	Inf	Inf	0.00935917
c144251_g1_i2	0	55.9286	Inf	Inf	0.00935917
c146585_g1_i4	0	55.9286	Inf	Inf	0.00935917
c146688_g1_i1	0	55.9286	Inf	Inf	0.00935917
c25102_g1_i1	0	55.9286	Inf	Inf	0.00935917
c123190_g1_i1	0	54.9474	Inf	Inf	0.0098242
c132781_g1_i2	0	54.9474	Inf	Inf	0.0098242
c133567_g1_i3	0	54.9474	Inf	Inf	0.0098242
c133593_g1_i2	0	54.9474	Inf	Inf	0.0098242
c141336_g2_i2	0	54.9474	Inf	Inf	0.0098242
c141590_g1_i1	0	54.9474	Inf	Inf	0.0098242
c144111_g1_i7	0	54.9474	Inf	Inf	0.0098242
c282645_g1_i1	0	54.9474	Inf	Inf	0.0098242
c83476_g1_i2	0	54.9474	Inf	Inf	0.0098242
c117215_g1_i1	0	53.9661	Inf	Inf	0.0103184
c131226_g1_i1	0	53.9661	Inf	Inf	0.0103184
c133493_g1_i2	0	53.9661	Inf	Inf	0.0103184
c136222_g1_i4	0	53.9661	Inf	Inf	0.0103184
c136735_g1_i5	0	53.9661	Inf	Inf	0.0103184
c138937_g3_i1	0	53.9661	Inf	Inf	0.0103184
c143160_g1_i3	0	53.9661	Inf	Inf	0.0103184
c143706_g1_i4	0	53.9661	Inf	Inf	0.0103184
c146338_g1_i2	0	53.9661	Inf	Inf	0.0103184
c146388_g1_i4	0	53.9661	Inf	Inf	0.0103184
c147035_g1_i2	0	53.9661	Inf	Inf	0.0103184
c147898_g3_i6	0	53.9661	Inf	Inf	0.0103184
c67274_g1_i1	0	53.9661	Inf	Inf	0.0103184
c101574_g1_i1	0	52.9849	Inf	Inf	0.0108439
c106903_g1_i1	0	52.9849	Inf	Inf	0.0108439
c118293_g1_i1	0	52.9849	Inf	Inf	0.0108439
c128944_g1_i1	0	52.9849	Inf	Inf	0.0108439
c129897_g1_i3	0	52.9849	Inf	Inf	0.0108439
c140849_g2_i1	0	52.9849	Inf	Inf	0.0108439
c144795_g6_i1	0	52.9849	Inf	Inf	0.0108439
c146547_g1_i1	0	52.9849	Inf	Inf	0.0108439
c60633_g1_i1	0	52.9849	Inf	Inf	0.0108439
c121119_g1_i2	0	52.0037	Inf	Inf	0.0114029
c122360_g1_i1	0	52.0037	Inf	Inf	0.0114029
c130203_g2_i1	0	52.0037	Inf	Inf	0.0114029
c131193_g1_i1	0	52.0037	Inf	Inf	0.0114029
c134470_g1_i3	0	52.0037	Inf	Inf	0.0114029
c139318_g1_i7	0	52.0037	Inf	Inf	0.0114029
c141116_g1_i2	0	52.0037	Inf	Inf	0.0114029
c142411_g2_i3	0	52.0037	Inf	Inf	0.0114029
c145841_g1_i4	0	52.0037	Inf	Inf	0.0114029
c51769_g1_i1	0	52.0037	Inf	Inf	0.0114029
c92994_g1_i1	0	52.0037	Inf	Inf	0.0114029
c99314_g1_i1	0	52.0037	Inf	Inf	0.0114029
c101844_g1_i1	0	51.0225	Inf	Inf	0.0119976
c115175_g1_i1	0	51.0225	Inf	Inf	0.0119976
c136597_g1_i1	0	51.0225	Inf	Inf	0.0119976
c137999_g1_i6	0	51.0225	Inf	Inf	0.0119976
c141091_g1_i5	0	51.0225	Inf	Inf	0.0119976
c141121_g1_i1	0	51.0225	Inf	Inf	0.0119976
c141127_g1_i6	0	51.0225	Inf	Inf	0.0119976
c143340_g2_i4	0	51.0225	Inf	Inf	0.0119976
c143494_g1_i3	0	51.0225	Inf	Inf	0.0119976
c17306_g1_i1	0	51.0225	Inf	Inf	0.0119976
c21523_g1_i1	0	51.0225	Inf	Inf	0.0119976
c116955_g1_i1	0	50.0413	Inf	Inf	0.0126308
c122018_g2_i3	0	50.0413	Inf	Inf	0.0126308
c130814_g2_i1	0	50.0413	Inf	Inf	0.0126308
c142087_g1_i2	0	50.0413	Inf	Inf	0.0126308
c142224_g1_i2	0	50.0413	Inf	Inf	0.0126308
c143636_g4_i3	0	50.0413	Inf	Inf	0.0126308
c143998_g3_i3	0	50.0413	Inf	Inf	0.0126308
c144010_g1_i3	0	50.0413	Inf	Inf	0.0126308
c144055_g1_i2	0	50.0413	Inf	Inf	0.0126308
c144590_g2_i3	0	50.0413	Inf	Inf	0.0126308
c145840_g2_i1	0	50.0413	Inf	Inf	0.0126308
c146558_g1_i2	0	50.0413	Inf	Inf	0.0126308
c60563_g1_i1	0	50.0413	Inf	Inf	0.0126308
c130163_g1_i1	0	49.0601	Inf	Inf	0.0133051
c131470_g1_i1	0	49.0601	Inf	Inf	0.0133051
c132063_g1_i6	0	49.0601	Inf	Inf	0.0133051
c138065_g1_i1	0	49.0601	Inf	Inf	0.0133051
c139662_g1_i9	0	49.0601	Inf	Inf	0.0133051
c140597_g3_i4	0	49.0601	Inf	Inf	0.0133051
c144224_g3_i1	0	49.0601	Inf	Inf	0.0133051
c9388_g1_i1	0	49.0601	Inf	Inf	0.0133051
c123775_g2_i3	0	48.0789	Inf	Inf	0.0140234
c135352_g1_i4	0	48.0789	Inf	Inf	0.0140234
c142568_g1_i1	0	48.0789	Inf	Inf	0.0140234
c143420_g3_i4	0	48.0789	Inf	Inf	0.0140234
c144078_g1_i5	0	48.0789	Inf	Inf	0.0140234
c145320_g1_i3	0	48.0789	Inf	Inf	0.0140234
c145622_g1_i2	0	48.0789	Inf	Inf	0.0140234
c146307_g1_i1	0	48.0789	Inf	Inf	0.0140234
c146565_g1_i7	0	48.0789	Inf	Inf	0.0140234
c86923_g1_i1	0	48.0789	Inf	Inf	0.0140234
c118470_g2_i2	0	47.0977	Inf	Inf	0.014789
c120189_g1_i4	0	47.0977	Inf	Inf	0.014789
c130116_g1_i6	0	47.0977	Inf	Inf	0.014789
c137365_g1_i13	0	47.0977	Inf	Inf	0.014789
c138087_g1_i2	0	47.0977	Inf	Inf	0.014789
c140465_g1_i4	0	47.0977	Inf	Inf	0.014789
c141254_g1_i5	0	47.0977	Inf	Inf	0.014789
c142392_g1_i7	0	47.0977	Inf	Inf	0.014789
c143848_g1_i1	0	47.0977	Inf	Inf	0.014789
c144071_g2_i3	0	47.0977	Inf	Inf	0.014789
c147204_g4_i1	0	47.0977	Inf	Inf	0.014789
c82253_g1_i1	0	47.0977	Inf	Inf	0.014789
c101964_g1_i1	0	46.1165	Inf	Inf	0.0156052
c112103_g1_i1	0	46.1165	Inf	Inf	0.0156052
c117744_g1_i1	0	46.1165	Inf	Inf	0.0156052
c117840_g1_i1	0	46.1165	Inf	Inf	0.0156052
c133335_g1_i1	0	46.1165	Inf	Inf	0.0156052
c134718_g1_i1	0	46.1165	Inf	Inf	0.0156052
c142538_g1_i2	0	46.1165	Inf	Inf	0.0156052
c143757_g1_i1	0	46.1165	Inf	Inf	0.0156052
c145283_g1_i1	0	46.1165	Inf	Inf	0.0156052
c145588_g1_i6	0	46.1165	Inf	Inf	0.0156052
c17456_g1_i1	0	46.1165	Inf	Inf	0.0156052
c103393_g1_i1	0	45.1353	Inf	Inf	0.0164757
c104896_g1_i1	0	45.1353	Inf	Inf	0.0164757
c112760_g1_i1	0	45.1353	Inf	Inf	0.0164757
c116762_g1_i3	0	45.1353	Inf	Inf	0.0164757
c119475_g1_i1	0	45.1353	Inf	Inf	0.0164757
c127707_g1_i1	0	45.1353	Inf	Inf	0.0164757
c134229_g4_i3	0	45.1353	Inf	Inf	0.0164757
c138396_g1_i1	0	45.1353	Inf	Inf	0.0164757
c139318_g1_i8	0	45.1353	Inf	Inf	0.0164757
c141336_g1_i1	0	45.1353	Inf	Inf	0.0164757
c146221_g3_i3	0	45.1353	Inf	Inf	0.0164757
c206754_g1_i1	0	45.1353	Inf	Inf	0.0164757
c257495_g1_i1	0	45.1353	Inf	Inf	0.0164757
c55587_g1_i1	0	45.1353	Inf	Inf	0.0164757
c57558_g2_i1	0	45.1353	Inf	Inf	0.0164757
c67779_g1_i1	0	45.1353	Inf	Inf	0.0164757
c92628_g1_i3	0	45.1353	Inf	Inf	0.0164757
c115284_g1_i2	0	44.1541	Inf	Inf	0.0174044
c118999_g1_i1	0	44.1541	Inf	Inf	0.0174044
c119952_g2_i2	0	44.1541	Inf	Inf	0.0174044
c128985_g1_i1	0	44.1541	Inf	Inf	0.0174044
c132967_g1_i2	0	44.1541	Inf	Inf	0.0174044
c136424_g1_i1	0	44.1541	Inf	Inf	0.0174044
c138117_g1_i1	0	44.1541	Inf	Inf	0.0174044
c139340_g5_i1	0	44.1541	Inf	Inf	0.0174044
c143301_g3_i1	0	44.1541	Inf	Inf	0.0174044
c144224_g1_i1	0	44.1541	Inf	Inf	0.0174044
c146368_g1_i2	0	44.1541	Inf	Inf	0.0174044
c146480_g1_i3	0	44.1541	Inf	Inf	0.0174044
c255338_g1_i1	0	44.1541	Inf	Inf	0.0174044
c66906_g1_i1	0	44.1541	Inf	Inf	0.0174044
c73531_g1_i1	0	44.1541	Inf	Inf	0.0174044
c105645_g1_i1	0	43.1729	Inf	Inf	0.0183955
c117304_g1_i1	0	43.1729	Inf	Inf	0.0183955
c120673_g1_i1	0	43.1729	Inf	Inf	0.0183955
c130120_g1_i4	0	43.1729	Inf	Inf	0.0183955
c137455_g1_i1	0	43.1729	Inf	Inf	0.0183955
c138121_g1_i1	0	43.1729	Inf	Inf	0.0183955
c139643_g1_i1	0	43.1729	Inf	Inf	0.0183955
c139823_g1_i10	0	43.1729	Inf	Inf	0.0183955
c141828_g2_i3	0	43.1729	Inf	Inf	0.0183955
c142406_g2_i1	0	43.1729	Inf	Inf	0.0183955
c146225_g1_i3	0	43.1729	Inf	Inf	0.0183955
c171715_g1_i1	0	43.1729	Inf	Inf	0.0183955
c76802_g2_i1	0	43.1729	Inf	Inf	0.0183955
c96952_g1_i2	0	43.1729	Inf	Inf	0.0183955
c103544_g1_i1	0	42.1917	Inf	Inf	0.0194535
c116871_g1_i1	0	42.1917	Inf	Inf	0.0194535
c128823_g1_i1	0	42.1917	Inf	Inf	0.0194535
c129240_g1_i1	0	42.1917	Inf	Inf	0.0194535
c139625_g1_i3	0	42.1917	Inf	Inf	0.0194535
c142714_g1_i1	0	42.1917	Inf	Inf	0.0194535
c145485_g1_i6	0	42.1917	Inf	Inf	0.0194535
c195623_g1_i1	0	42.1917	Inf	Inf	0.0194535
c81577_g1_i1	0	42.1917	Inf	Inf	0.0194535
c82176_g1_i2	0	42.1917	Inf	Inf	0.0194535
c85117_g1_i1	0	42.1917	Inf	Inf	0.0194535
c108327_g1_i2	0	41.2105	Inf	Inf	0.0205833
c124600_g1_i2	0	41.2105	Inf	Inf	0.0205833
c142198_g3_i5	0	41.2105	Inf	Inf	0.0205833
c142640_g1_i3	0	41.2105	Inf	Inf	0.0205833
c146469_g2_i10	0	41.2105	Inf	Inf	0.0205833
c146497_g1_i1	0	41.2105	Inf	Inf	0.0205833
c201987_g1_i1	0	41.2105	Inf	Inf	0.0205833
c88523_g1_i1	0	41.2105	Inf	Inf	0.0205833
c94863_g1_i1	0	41.2105	Inf	Inf	0.0205833
c101896_g1_i1	0	40.2293	Inf	Inf	0.0217901
c107629_g1_i3	0	40.2293	Inf	Inf	0.0217901
c117738_g1_i1	0	40.2293	Inf	Inf	0.0217901
c128437_g1_i2	0	40.2293	Inf	Inf	0.0217901
c129923_g1_i2	0	40.2293	Inf	Inf	0.0217901
c131355_g2_i1	0	40.2293	Inf	Inf	0.0217901
c131985_g1_i2	0	40.2293	Inf	Inf	0.0217901
c134849_g1_i1	0	40.2293	Inf	Inf	0.0217901
c136296_g1_i2	0	40.2293	Inf	Inf	0.0217901
c137342_g1_i3	0	40.2293	Inf	Inf	0.0217901
c139680_g1_i3	0	40.2293	Inf	Inf	0.0217901
c141082_g2_i4	0	40.2293	Inf	Inf	0.0217901
c141577_g1_i5	0	40.2293	Inf	Inf	0.0217901
c141996_g1_i5	0	40.2293	Inf	Inf	0.0217901
c142984_g2_i1	0	40.2293	Inf	Inf	0.0217901
c143797_g2_i7	0	40.2293	Inf	Inf	0.0217901
c144023_g1_i2	0	40.2293	Inf	Inf	0.0217901
c146225_g1_i1	0	40.2293	Inf	Inf	0.0217901
c147950_g1_i1	0	40.2293	Inf	Inf	0.0217901
c195977_g1_i1	0	40.2293	Inf	Inf	0.0217901
c43488_g1_i1	0	40.2293	Inf	Inf	0.0217901
c92241_g1_i2	0	40.2293	Inf	Inf	0.0217901
c107821_g2_i1	0	39.2481	Inf	Inf	0.0230795
c109167_g1_i1	0	39.2481	Inf	Inf	0.0230795
c129408_g1_i5	0	39.2481	Inf	Inf	0.0230795
c132067_g1_i5	0	39.2481	Inf	Inf	0.0230795
c134097_g1_i2	0	39.2481	Inf	Inf	0.0230795
c138375_g1_i11	0	39.2481	Inf	Inf	0.0230795
c139876_g1_i1	0	39.2481	Inf	Inf	0.0230795
c140508_g3_i4	0	39.2481	Inf	Inf	0.0230795
c140698_g2_i2	0	39.2481	Inf	Inf	0.0230795
c141225_g2_i5	0	39.2481	Inf	Inf	0.0230795
c143041_g2_i13	0	39.2481	Inf	Inf	0.0230795
c143155_g1_i3	0	39.2481	Inf	Inf	0.0230795
c144472_g1_i1	0	39.2481	Inf	Inf	0.0230795
c147192_g2_i12	0	39.2481	Inf	Inf	0.0230795
c147679_g2_i2	0	39.2481	Inf	Inf	0.0230795
c196977_g1_i1	0	39.2481	Inf	Inf	0.0230795
c100122_g1_i1	0	38.2669	Inf	Inf	0.0244575
c103601_g2_i1	0	38.2669	Inf	Inf	0.0244575
c116722_g1_i1	0	38.2669	Inf	Inf	0.0244575
c118970_g1_i1	0	38.2669	Inf	Inf	0.0244575
c120743_g1_i2	0	38.2669	Inf	Inf	0.0244575
c122018_g1_i1	0	38.2669	Inf	Inf	0.0244575
c123386_g1_i2	0	38.2669	Inf	Inf	0.0244575
c125652_g1_i1	0	38.2669	Inf	Inf	0.0244575
c128045_g1_i3	0	38.2669	Inf	Inf	0.0244575
c128896_g1_i2	0	38.2669	Inf	Inf	0.0244575
c129163_g2_i1	0	38.2669	Inf	Inf	0.0244575
c132349_g1_i3	0	38.2669	Inf	Inf	0.0244575
c135284_g1_i3	0	38.2669	Inf	Inf	0.0244575
c137105_g1_i1	0	38.2669	Inf	Inf	0.0244575
c138770_g1_i4	0	38.2669	Inf	Inf	0.0244575
c138896_g2_i5	0	38.2669	Inf	Inf	0.0244575
c142980_g1_i2	0	38.2669	Inf	Inf	0.0244575
c142980_g1_i5	0	38.2669	Inf	Inf	0.0244575
c143053_g1_i1	0	38.2669	Inf	Inf	0.0244575
c143153_g1_i1	0	38.2669	Inf	Inf	0.0244575
c143563_g1_i8	0	38.2669	Inf	Inf	0.0244575
c147991_g2_i1	0	38.2669	Inf	Inf	0.0244575
c148091_g2_i3	0	38.2669	Inf	Inf	0.0244575
c54462_g1_i1	0	38.2669	Inf	Inf	0.0244575
c76300_g1_i1	0	38.2669	Inf	Inf	0.0244575
c86828_g1_i1	0	38.2669	Inf	Inf	0.0244575
c90308_g1_i2	0	38.2669	Inf	Inf	0.0244575
c101825_g1_i1	0	37.2857	Inf	Inf	0.0259364
c119201_g1_i1	0	37.2857	Inf	Inf	0.0259364
c126092_g1_i3	0	37.2857	Inf	Inf	0.0259364
c136643_g1_i2	0	37.2857	Inf	Inf	0.0259364
c137034_g2_i4	0	37.2857	Inf	Inf	0.0259364
c138683_g1_i4	0	37.2857	Inf	Inf	0.0259364
c141254_g1_i8	0	37.2857	Inf	Inf	0.0259364
c143202_g3_i1	0	37.2857	Inf	Inf	0.0259364
c143783_g4_i3	0	37.2857	Inf	Inf	0.0259364
c144193_g1_i8	0	37.2857	Inf	Inf	0.0259364
c144563_g2_i2	0	37.2857	Inf	Inf	0.0259364
c144751_g1_i5	0	37.2857	Inf	Inf	0.0259364
c145196_g3_i8	0	37.2857	Inf	Inf	0.0259364
c145359_g1_i2	0	37.2857	Inf	Inf	0.0259364
c146774_g1_i7	0	37.2857	Inf	Inf	0.0259364
c147576_g1_i2	0	37.2857	Inf	Inf	0.0259364
c75624_g1_i1	0	37.2857	Inf	Inf	0.0259364
c90036_g2_i1	0	37.2857	Inf	Inf	0.0259364
c95462_g1_i1	0	37.2857	Inf	Inf	0.0259364
c111516_g1_i1	0	36.3045	Inf	Inf	0.0275321
c118602_g1_i1	0	36.3045	Inf	Inf	0.0275321
c120450_g1_i1	0	36.3045	Inf	Inf	0.0275321
c121781_g1_i1	0	36.3045	Inf	Inf	0.0275321
c122140_g1_i1	0	36.3045	Inf	Inf	0.0275321
c126379_g2_i2	0	36.3045	Inf	Inf	0.0275321
c130353_g1_i2	0	36.3045	Inf	Inf	0.0275321
c133815_g1_i3	0	36.3045	Inf	Inf	0.0275321
c134829_g2_i1	0	36.3045	Inf	Inf	0.0275321
c136062_g1_i3	0	36.3045	Inf	Inf	0.0275321
c139119_g3_i3	0	36.3045	Inf	Inf	0.0275321
c140698_g2_i1	0	36.3045	Inf	Inf	0.0275321
c140859_g1_i1	0	36.3045	Inf	Inf	0.0275321
c142776_g2_i7	0	36.3045	Inf	Inf	0.0275321
c146515_g2_i6	0	36.3045	Inf	Inf	0.0275321
c147825_g1_i2	0	36.3045	Inf	Inf	0.0275321
c147991_g2_i3	0	36.3045	Inf	Inf	0.0275321
c169207_g1_i1	0	36.3045	Inf	Inf	0.0275321
c252804_g1_i1	0	36.3045	Inf	Inf	0.0275321
c28638_g1_i1	0	36.3045	Inf	Inf	0.0275321
c104570_g1_i1	0	35.3233	Inf	Inf	0.0292539
c105508_g1_i1	0	35.3233	Inf	Inf	0.0292539
c111454_g1_i2	0	35.3233	Inf	Inf	0.0292539
c114134_g1_i1	0	35.3233	Inf	Inf	0.0292539
c127014_g1_i4	0	35.3233	Inf	Inf	0.0292539
c129010_g3_i1	0	35.3233	Inf	Inf	0.0292539
c132542_g1_i1	0	35.3233	Inf	Inf	0.0292539
c139823_g1_i6	0	35.3233	Inf	Inf	0.0292539
c141989_g1_i3	0	35.3233	Inf	Inf	0.0292539
c143084_g2_i4	0	35.3233	Inf	Inf	0.0292539
c146143_g1_i1	0	35.3233	Inf	Inf	0.0292539
c146280_g1_i18	0	35.3233	Inf	Inf	0.0292539
c146652_g1_i3	0	35.3233	Inf	Inf	0.0292539
c88758_g1_i1	0	35.3233	Inf	Inf	0.0292539
c98379_g1_i1	0	35.3233	Inf	Inf	0.0292539
c99983_g1_i1	0	35.3233	Inf	Inf	0.0292539
c112655_g1_i4	0	34.3421	Inf	Inf	0.0311113
c113541_g1_i1	0	34.3421	Inf	Inf	0.0311113
c116050_g1_i1	0	34.3421	Inf	Inf	0.0311113
c117864_g1_i1	0	34.3421	Inf	Inf	0.0311113
c117958_g1_i3	0	34.3421	Inf	Inf	0.0311113
c120239_g1_i1	0	34.3421	Inf	Inf	0.0311113
c132090_g3_i1	0	34.3421	Inf	Inf	0.0311113
c132795_g1_i8	0	34.3421	Inf	Inf	0.0311113
c133831_g1_i2	0	34.3421	Inf	Inf	0.0311113
c134245_g1_i2	0	34.3421	Inf	Inf	0.0311113
c134732_g1_i2	0	34.3421	Inf	Inf	0.0311113
c135010_g1_i1	0	34.3421	Inf	Inf	0.0311113
c138106_g1_i2	0	34.3421	Inf	Inf	0.0311113
c138277_g1_i4	0	34.3421	Inf	Inf	0.0311113
c138947_g1_i3	0	34.3421	Inf	Inf	0.0311113
c139085_g4_i2	0	34.3421	Inf	Inf	0.0311113
c139318_g1_i14	0	34.3421	Inf	Inf	0.0311113
c141558_g2_i2	0	34.3421	Inf	Inf	0.0311113
c141826_g1_i2	0	34.3421	Inf	Inf	0.0311113
c143419_g3_i5	0	34.3421	Inf	Inf	0.0311113
c143545_g1_i2	0	34.3421	Inf	Inf	0.0311113
c144008_g1_i2	0	34.3421	Inf	Inf	0.0311113
c144163_g1_i1	0	34.3421	Inf	Inf	0.0311113
c145005_g1_i3	0	34.3421	Inf	Inf	0.0311113
c145531_g1_i2	0	34.3421	Inf	Inf	0.0311113
c145619_g2_i1	0	34.3421	Inf	Inf	0.0311113
c146379_g6_i1	0	34.3421	Inf	Inf	0.0311113
c146666_g1_i2	0	34.3421	Inf	Inf	0.0311113
c147199_g1_i8	0	34.3421	Inf	Inf	0.0311113
c150898_g1_i1	0	34.3421	Inf	Inf	0.0311113
c1792_g1_i1	0	34.3421	Inf	Inf	0.0311113
c197076_g1_i1	0	34.3421	Inf	Inf	0.0311113
c288621_g1_i1	0	34.3421	Inf	Inf	0.0311113
c35788_g1_i1	0	34.3421	Inf	Inf	0.0311113
c54779_g1_i1	0	34.3421	Inf	Inf	0.0311113
c57758_g1_i1	0	34.3421	Inf	Inf	0.0311113
c68002_g1_i1	0	34.3421	Inf	Inf	0.0311113
c75413_g1_i1	0	34.3421	Inf	Inf	0.0311113
c75481_g1_i1	0	34.3421	Inf	Inf	0.0311113
c83261_g1_i1	0	34.3421	Inf	Inf	0.0311113
c91350_g1_i1	0	34.3421	Inf	Inf	0.0311113
c93931_g1_i1	0	34.3421	Inf	Inf	0.0311113
c116160_g2_i1	0	33.3609	Inf	Inf	0.0331148
c116232_g1_i1	0	33.3609	Inf	Inf	0.0331148
c116513_g1_i2	0	33.3609	Inf	Inf	0.0331148
c123897_g1_i1	0	33.3609	Inf	Inf	0.0331148
c132674_g1_i2	0	33.3609	Inf	Inf	0.0331148
c134044_g1_i2	0	33.3609	Inf	Inf	0.0331148
c134973_g1_i2	0	33.3609	Inf	Inf	0.0331148
c136085_g1_i2	0	33.3609	Inf	Inf	0.0331148
c136222_g1_i8	0	33.3609	Inf	Inf	0.0331148
c137644_g1_i6	0	33.3609	Inf	Inf	0.0331148
c139002_g1_i3	0	33.3609	Inf	Inf	0.0331148
c139575_g1_i1	0	33.3609	Inf	Inf	0.0331148
c140170_g1_i1	0	33.3609	Inf	Inf	0.0331148
c141527_g1_i6	0	33.3609	Inf	Inf	0.0331148
c142842_g2_i3	0	33.3609	Inf	Inf	0.0331148
c144123_g1_i2	0	33.3609	Inf	Inf	0.0331148
c144751_g1_i1	0	33.3609	Inf	Inf	0.0331148
c144853_g3_i6	0	33.3609	Inf	Inf	0.0331148
c145006_g1_i5	0	33.3609	Inf	Inf	0.0331148
c145428_g1_i3	0	33.3609	Inf	Inf	0.0331148
c145893_g1_i2	0	33.3609	Inf	Inf	0.0331148
c146475_g2_i9	0	33.3609	Inf	Inf	0.0331148
c146767_g5_i4	0	33.3609	Inf	Inf	0.0331148
c147305_g3_i13	0	33.3609	Inf	Inf	0.0331148
c147953_g3_i3	0	33.3609	Inf	Inf	0.0331148
c148140_g1_i3	0	33.3609	Inf	Inf	0.0331148
c34786_g1_i2	0	33.3609	Inf	Inf	0.0331148
c35105_g1_i1	0	33.3609	Inf	Inf	0.0331148
c438_g1_i1	0	33.3609	Inf	Inf	0.0331148
c102681_g1_i1	0	32.3797	Inf	Inf	0.0352752
c107966_g1_i1	0	32.3797	Inf	Inf	0.0352752
c108493_g1_i1	0	32.3797	Inf	Inf	0.0352752
c112212_g1_i1	0	32.3797	Inf	Inf	0.0352752
c113955_g1_i1	0	32.3797	Inf	Inf	0.0352752
c117879_g1_i1	0	32.3797	Inf	Inf	0.0352752
c118987_g1_i1	0	32.3797	Inf	Inf	0.0352752
c119421_g1_i1	0	32.3797	Inf	Inf	0.0352752
c119625_g1_i1	0	32.3797	Inf	Inf	0.0352752
c128833_g1_i1	0	32.3797	Inf	Inf	0.0352752
c131788_g1_i6	0	32.3797	Inf	Inf	0.0352752
c132156_g1_i1	0	32.3797	Inf	Inf	0.0352752
c132983_g1_i1	0	32.3797	Inf	Inf	0.0352752
c134773_g1_i1	0	32.3797	Inf	Inf	0.0352752
c139318_g1_i13	0	32.3797	Inf	Inf	0.0352752
c139423_g1_i6	0	32.3797	Inf	Inf	0.0352752
c141066_g1_i4	0	32.3797	Inf	Inf	0.0352752
c141560_g1_i7	0	32.3797	Inf	Inf	0.0352752
c142786_g1_i11	0	32.3797	Inf	Inf	0.0352752
c143636_g4_i7	0	32.3797	Inf	Inf	0.0352752
c143647_g1_i2	0	32.3797	Inf	Inf	0.0352752
c144276_g1_i1	0	32.3797	Inf	Inf	0.0352752
c144996_g2_i4	0	32.3797	Inf	Inf	0.0352752
c146402_g1_i1	0	32.3797	Inf	Inf	0.0352752
c1468_g1_i1	0	32.3797	Inf	Inf	0.0352752
c147551_g1_i7	0	32.3797	Inf	Inf	0.0352752
c147746_g5_i11	0	32.3797	Inf	Inf	0.0352752
c147859_g1_i4	0	32.3797	Inf	Inf	0.0352752
c234713_g1_i1	0	32.3797	Inf	Inf	0.0352752
c24767_g1_i2	0	32.3797	Inf	Inf	0.0352752
c65479_g2_i1	0	32.3797	Inf	Inf	0.0352752
c70460_g1_i1	0	32.3797	Inf	Inf	0.0352752
c101185_g1_i2	0	31.3985	Inf	Inf	0.0376041
c105313_g1_i1	0	31.3985	Inf	Inf	0.0376041
c118293_g2_i1	0	31.3985	Inf	Inf	0.0376041
c119377_g1_i1	0	31.3985	Inf	Inf	0.0376041
c119952_g2_i3	0	31.3985	Inf	Inf	0.0376041
c123563_g1_i1	0	31.3985	Inf	Inf	0.0376041
c126908_g2_i1	0	31.3985	Inf	Inf	0.0376041
c128230_g1_i1	0	31.3985	Inf	Inf	0.0376041
c129717_g1_i2	0	31.3985	Inf	Inf	0.0376041
c130454_g1_i2	0	31.3985	Inf	Inf	0.0376041
c131754_g1_i3	0	31.3985	Inf	Inf	0.0376041
c133605_g1_i6	0	31.3985	Inf	Inf	0.0376041
c133660_g1_i6	0	31.3985	Inf	Inf	0.0376041
c133984_g1_i1	0	31.3985	Inf	Inf	0.0376041
c135201_g1_i1	0	31.3985	Inf	Inf	0.0376041
c136315_g1_i4	0	31.3985	Inf	Inf	0.0376041
c137306_g1_i2	0	31.3985	Inf	Inf	0.0376041
c138806_g1_i2	0	31.3985	Inf	Inf	0.0376041
c139609_g1_i1	0	31.3985	Inf	Inf	0.0376041
c140262_g1_i1	0	31.3985	Inf	Inf	0.0376041
c143133_g1_i1	0	31.3985	Inf	Inf	0.0376041
c145373_g1_i1	0	31.3985	Inf	Inf	0.0376041
c145604_g1_i1	0	31.3985	Inf	Inf	0.0376041
c146578_g1_i4	0	31.3985	Inf	Inf	0.0376041
c147950_g2_i2	0	31.3985	Inf	Inf	0.0376041
c153524_g1_i1	0	31.3985	Inf	Inf	0.0376041
c18403_g1_i1	0	31.3985	Inf	Inf	0.0376041
c55481_g1_i1	0	31.3985	Inf	Inf	0.0376041
c80805_g1_i1	0	31.3985	Inf	Inf	0.0376041
c82868_g1_i1	0	31.3985	Inf	Inf	0.0376041
c87093_g1_i1	0	31.3985	Inf	Inf	0.0376041
c89333_g1_i1	0	31.3985	Inf	Inf	0.0376041
c92164_g1_i1	0	31.3985	Inf	Inf	0.0376041
c109390_g1_i1	0	30.4173	Inf	Inf	0.0401135
c10973_g1_i1	0	30.4173	Inf	Inf	0.0401135
c116430_g1_i1	0	30.4173	Inf	Inf	0.0401135
c124251_g1_i1	0	30.4173	Inf	Inf	0.0401135
c124400_g1_i2	0	30.4173	Inf	Inf	0.0401135
c124681_g1_i2	0	30.4173	Inf	Inf	0.0401135
c125078_g1_i1	0	30.4173	Inf	Inf	0.0401135
c126437_g1_i1	0	30.4173	Inf	Inf	0.0401135
c129709_g2_i1	0	30.4173	Inf	Inf	0.0401135
c129711_g1_i1	0	30.4173	Inf	Inf	0.0401135
c134834_g1_i5	0	30.4173	Inf	Inf	0.0401135
c137685_g1_i1	0	30.4173	Inf	Inf	0.0401135
c138265_g1_i4	0	30.4173	Inf	Inf	0.0401135
c138527_g4_i2	0	30.4173	Inf	Inf	0.0401135
c140116_g1_i1	0	30.4173	Inf	Inf	0.0401135
c140515_g1_i6	0	30.4173	Inf	Inf	0.0401135
c140847_g1_i1	0	30.4173	Inf	Inf	0.0401135
c141741_g1_i4	0	30.4173	Inf	Inf	0.0401135
c141917_g1_i1	0	30.4173	Inf	Inf	0.0401135
c142021_g1_i3	0	30.4173	Inf	Inf	0.0401135
c142822_g2_i6	0	30.4173	Inf	Inf	0.0401135
c142844_g1_i2	0	30.4173	Inf	Inf	0.0401135
c142909_g2_i4	0	30.4173	Inf	Inf	0.0401135
c143308_g1_i7	0	30.4173	Inf	Inf	0.0401135
c143495_g1_i1	0	30.4173	Inf	Inf	0.0401135
c146652_g1_i2	0	30.4173	Inf	Inf	0.0401135
c43202_g1_i1	0	30.4173	Inf	Inf	0.0401135
c83140_g1_i1	0	30.4173	Inf	Inf	0.0401135
c83420_g1_i1	0	30.4173	Inf	Inf	0.0401135
c86896_g1_i2	0	30.4173	Inf	Inf	0.0401135
c107289_g1_i1	0	29.4361	Inf	Inf	0.0428162
c109670_g1_i1	0	29.4361	Inf	Inf	0.0428162
c112004_g1_i1	0	29.4361	Inf	Inf	0.0428162
c116379_g1_i1	0	29.4361	Inf	Inf	0.0428162
c117111_g1_i4	0	29.4361	Inf	Inf	0.0428162
c120670_g1_i1	0	29.4361	Inf	Inf	0.0428162
c128643_g1_i2	0	29.4361	Inf	Inf	0.0428162
c130805_g1_i1	0	29.4361	Inf	Inf	0.0428162
c131379_g1_i1	0	29.4361	Inf	Inf	0.0428162
c135127_g1_i3	0	29.4361	Inf	Inf	0.0428162
c135256_g1_i2	0	29.4361	Inf	Inf	0.0428162
c139472_g2_i1	0	29.4361	Inf	Inf	0.0428162
c141518_g1_i2	0	29.4361	Inf	Inf	0.0428162
c142162_g1_i1	0	29.4361	Inf	Inf	0.0428162
c143161_g10_i1	0	29.4361	Inf	Inf	0.0428162
c143967_g1_i7	0	29.4361	Inf	Inf	0.0428162
c144175_g1_i8	0	29.4361	Inf	Inf	0.0428162
c144998_g1_i9	0	29.4361	Inf	Inf	0.0428162
c145901_g1_i7	0	29.4361	Inf	Inf	0.0428162
c147222_g2_i4	0	29.4361	Inf	Inf	0.0428162
c147352_g1_i3	0	29.4361	Inf	Inf	0.0428162
c147727_g2_i3	0	29.4361	Inf	Inf	0.0428162
c147741_g4_i2	0	29.4361	Inf	Inf	0.0428162
c148017_g1_i1	0	29.4361	Inf	Inf	0.0428162
c148048_g1_i2	0	29.4361	Inf	Inf	0.0428162
c199121_g1_i1	0	29.4361	Inf	Inf	0.0428162
c286075_g1_i1	0	29.4361	Inf	Inf	0.0428162
c96362_g1_i1	0	29.4361	Inf	Inf	0.0428162
c107177_g1_i5	0	28.4549	Inf	Inf	0.0457258
c109983_g1_i1	0	28.4549	Inf	Inf	0.0457258
c117067_g1_i1	0	28.4549	Inf	Inf	0.0457258
c117525_g1_i1	0	28.4549	Inf	Inf	0.0457258
c117930_g1_i1	0	28.4549	Inf	Inf	0.0457258
c122631_g1_i1	0	28.4549	Inf	Inf	0.0457258
c123519_g1_i2	0	28.4549	Inf	Inf	0.0457258
c124190_g1_i2	0	28.4549	Inf	Inf	0.0457258
c131334_g1_i1	0	28.4549	Inf	Inf	0.0457258
c135625_g1_i1	0	28.4549	Inf	Inf	0.0457258
c136879_g1_i1	0	28.4549	Inf	Inf	0.0457258
c137545_g1_i7	0	28.4549	Inf	Inf	0.0457258
c138121_g2_i1	0	28.4549	Inf	Inf	0.0457258
c139413_g1_i2	0	28.4549	Inf	Inf	0.0457258
c139906_g1_i3	0	28.4549	Inf	Inf	0.0457258
c141625_g1_i5	0	28.4549	Inf	Inf	0.0457258
c141639_g1_i2	0	28.4549	Inf	Inf	0.0457258
c141776_g2_i2	0	28.4549	Inf	Inf	0.0457258
c141919_g1_i3	0	28.4549	Inf	Inf	0.0457258
c142510_g2_i1	0	28.4549	Inf	Inf	0.0457258
c143161_g1_i3	0	28.4549	Inf	Inf	0.0457258
c143672_g1_i3	0	28.4549	Inf	Inf	0.0457258
c144049_g1_i1	0	28.4549	Inf	Inf	0.0457258
c144123_g1_i6	0	28.4549	Inf	Inf	0.0457258
c144656_g1_i5	0	28.4549	Inf	Inf	0.0457258
c145031_g1_i3	0	28.4549	Inf	Inf	0.0457258
c145851_g1_i4	0	28.4549	Inf	Inf	0.0457258
c147208_g2_i9	0	28.4549	Inf	Inf	0.0457258
c148000_g1_i2	0	28.4549	Inf	Inf	0.0457258
c148761_g1_i1	0	28.4549	Inf	Inf	0.0457258
c196305_g1_i1	0	28.4549	Inf	Inf	0.0457258
c259594_g1_i1	0	28.4549	Inf	Inf	0.0457258
c25984_g1_i1	0	28.4549	Inf	Inf	0.0457258
c282087_g1_i1	0	28.4549	Inf	Inf	0.0457258
c284575_g1_i1	0	28.4549	Inf	Inf	0.0457258
c58123_g1_i1	0	28.4549	Inf	Inf	0.0457258
c73973_g1_i1	0	28.4549	Inf	Inf	0.0457258
c91631_g1_i1	0	28.4549	Inf	Inf	0.0457258
c103980_g1_i1	0	27.4737	Inf	Inf	0.0488606
c111819_g1_i1	0	27.4737	Inf	Inf	0.0488606
c113714_g1_i1	0	27.4737	Inf	Inf	0.0488606
c121493_g1_i2	0	27.4737	Inf	Inf	0.0488606
c123899_g1_i4	0	27.4737	Inf	Inf	0.0488606
c124051_g1_i2	0	27.4737	Inf	Inf	0.0488606
c124991_g1_i1	0	27.4737	Inf	Inf	0.0488606
c127740_g1_i1	0	27.4737	Inf	Inf	0.0488606
c129832_g1_i1	0	27.4737	Inf	Inf	0.0488606
c130647_g1_i1	0	27.4737	Inf	Inf	0.0488606
c131197_g1_i3	0	27.4737	Inf	Inf	0.0488606
c132194_g1_i1	0	27.4737	Inf	Inf	0.0488606
c132939_g1_i2	0	27.4737	Inf	Inf	0.0488606
c134746_g2_i1	0	27.4737	Inf	Inf	0.0488606
c136398_g1_i1	0	27.4737	Inf	Inf	0.0488606
c138339_g2_i2	0	27.4737	Inf	Inf	0.0488606
c139116_g1_i2	0	27.4737	Inf	Inf	0.0488606
c140469_g1_i1	0	27.4737	Inf	Inf	0.0488606
c141539_g2_i3	0	27.4737	Inf	Inf	0.0488606
c142764_g1_i2	0	27.4737	Inf	Inf	0.0488606
c144577_g2_i1	0	27.4737	Inf	Inf	0.0488606
c144585_g1_i5	0	27.4737	Inf	Inf	0.0488606
c146002_g2_i1	0	27.4737	Inf	Inf	0.0488606
c21763_g1_i1	0	27.4737	Inf	Inf	0.0488606
c30877_g1_i1	0	27.4737	Inf	Inf	0.0488606
c75508_g1_i1	0	27.4737	Inf	Inf	0.0488606
c143638_g1_i1	1237.26	219.789	0.177642	-2.49295	0.0494002
c134752_g2_i1	1128.21	200.165	0.177419	-2.49477	0.0494509
c135584_g1_i2	1211.78	213.902	0.176519	-2.5021	0.0486822
c134113_g1_i1	2231.95	388.556	0.174088	-2.52211	0.0496113
c129867_g1_i1	733.793	125.594	0.171157	-2.54661	0.0485023
c146611_g2_i1	2271.7	386.594	0.170178	-2.55488	0.0471399
c147770_g1_i1	1119.03	189.372	0.169228	-2.56296	0.0441544
c143578_g2_i4	1106.8	186.429	0.168438	-2.56971	0.043693
c2960_g1_i1	2832.24	475.883	0.168024	-2.57326	0.0483519
c139461_g1_i1	1413.57	236.47	0.167285	-2.57962	0.0426956
c147770_g4_i4	1198.53	200.165	0.167009	-2.582	0.0425916
c124092_g2_i1	884.629	147.18	0.166375	-2.58749	0.0436242
c141548_g4_i1	952.912	157.974	0.16578	-2.59266	0.0427442
c132441_g1_i1	651.242	107.932	0.165733	-2.59307	0.0465103
c128868_g1_i2	1279.04	211.94	0.165702	-2.59334	0.0416982
c145242_g1_i3	2224.82	365.007	0.164062	-2.60769	0.0429424
c110307_g1_i2	2554.01	418.974	0.164045	-2.60783	0.0443508
c140549_g1_i1	3066.64	500.413	0.163179	-2.61547	0.0462243
c129924_g1_i1	2084.18	338.515	0.162421	-2.62219	0.0413649
c131290_g1_i1	674.682	108.914	0.161429	-2.63103	0.0432985
c124094_g1_i4	749.081	120.688	0.161115	-2.63384	0.041878
c102911_g1_i1	2284.95	367.951	0.161032	-2.63458	0.0412681
c134113_g1_i2	625.763	99.1015	0.158369	-2.65864	0.042414
c93006_g1_i1	446.391	70.6466	0.158262	-2.65962	0.0484368
c131643_g2_i2	451.487	70.6466	0.156475	-2.67599	0.0470074
c106959_g2_i1	893.801	139.331	0.155886	-2.68144	0.0372327
c135068_g1_i1	556.46	86.3458	0.15517	-2.68808	0.0422262
c146025_g2_i1	1207.7	186.429	0.154366	-2.69557	0.0350924
c127825_g1_i1	375.05	57.891	0.154355	-2.69567	0.0499883
c111275_g1_i1	3852.41	594.609	0.154347	-2.69575	0.0441389
c145374_g2_i4	794.943	122.65	0.154288	-2.6963	0.0372313
c145410_g1_i3	872.399	134.425	0.154086	-2.69819	0.0363685
c146801_g1_i1	4309	661.331	0.153477	-2.70391	0.0457713
c127001_g2_i1	384.222	57.891	0.15067	-2.73053	0.0469014
c128106_g1_i1	2128	319.872	0.150316	-2.73393	0.0342965
c138342_g1_i1	4936.8	739.827	0.14986	-2.73832	0.0462939
c50788_g1_i1	399.51	59.8534	0.149817	-2.73873	0.045405
c124018_g1_i2	596.207	88.3082	0.148117	-2.75519	0.0369546
c132581_g1_i1	842.843	124.613	0.147848	-2.75781	0.0331387
c82602_g1_i1	604.36	89.2894	0.147742	-2.75885	0.0365508
c138914_g1_i1	365.878	53.9661	0.147498	-2.76123	0.0460281
c136293_g1_i1	352.628	52.0037	0.147475	-2.76146	0.0469628
c2960_g2_i1	4162.24	612.27	0.147101	-2.76512	0.0407925
c138688_g1_i2	441.295	64.7594	0.146748	-2.76858	0.0412818
c139926_g1_i1	1306.56	191.335	0.146441	-2.7716	0.0306897
c147961_g1_i2	2955.56	427.804	0.144746	-2.78841	0.0341566
c138111_g3_i1	551.364	79.4774	0.144147	-2.79439	0.0358061
c147864_g2_i3	449.448	64.7594	0.144086	-2.79499	0.0392902
c135949_g1_i1	1000.81	143.256	0.143139	-2.80451	0.0296397
c146750_g2_i2	1735.63	248.244	0.143029	-2.80562	0.0293125
c120002_g1_i1	2257.43	322.816	0.143001	-2.8059	0.0306659
c133052_g1_i1	962.085	137.368	0.142782	-2.80811	0.0296416
c170994_g1_i1	386.261	54.9474	0.142255	-2.81345	0.0413653
c129094_g1_i1	3408.06	484.714	0.142226	-2.81375	0.0345056
c135241_g1_i7	506.521	71.6278	0.141411	-2.82203	0.0355766
c146401_g3_i1	500.406	70.6466	0.141178	-2.82441	0.035644
c128141_g1_i4	967.18	136.387	0.141015	-2.82608	0.028715
c116564_g1_i2	292.498	41.2105	0.140892	-2.82734	0.0477997
c112843_g2_i1	510.598	71.6278	0.140282	-2.8336	0.0348046
c145176_g1_i2	350.59	49.0601	0.139936	-2.83716	0.0422109
c106959_g1_i1	696.085	97.1391	0.139551	-2.84114	0.0303885
c132164_g1_i1	7132.06	993.958	0.139365	-2.84306	0.0487792
c147864_g2_i1	366.897	51.0225	0.139065	-2.84617	0.040569
c76620_g1_i1	269.058	37.2857	0.138579	-2.85122	0.0488087
c101266_g1_i1	1111.9	154.049	0.138545	-2.85157	0.0269588
c108848_g1_i2	708.314	98.1203	0.138526	-2.85177	0.0296854
c134746_g1_i1	1749.89	242.357	0.138498	-2.85206	0.0270408
c144711_g1_i3	277.211	38.2669	0.138043	-2.85681	0.047499
c75074_g1_i1	298.613	41.2105	0.138006	-2.85719	0.0452525
c83364_g1_i1	334.284	46.1165	0.137956	-2.85772	0.0421537
c131150_g1_i1	1362.61	187.41	0.137537	-2.86211	0.0261817
c124479_g1_i1	299.632	41.2105	0.137537	-2.86211	0.0448443
c124462_g1_i2	2769.05	379.725	0.137132	-2.86636	0.0292353
c123470_g2_i3	329.188	45.1353	0.137111	-2.86658	0.0420113
c120438_g1_i1	2932.12	401.312	0.136868	-2.86915	0.0296657
c123673_g1_i1	610.475	83.4022	0.136619	-2.87178	0.0303076
c132643_g1_i2	1101.71	150.124	0.136265	-2.87552	0.0258805
c146347_g1_i4	948.836	128.538	0.135469	-2.88397	0.0260739
c139588_g1_i3	1275.99	172.692	0.13534	-2.88534	0.0251645
c139155_g4_i3	442.314	59.8534	0.135319	-2.88557	0.0344608
c139926_g4_i1	639.012	86.3458	0.135124	-2.88764	0.0290062
c141879_g1_i2	283.326	38.2669	0.135063	-2.88829	0.044834
c139407_g1_i1	663.471	89.2894	0.134579	-2.89347	0.0283271
c146007_g1_i4	379.127	51.0225	0.134579	-2.89347	0.0371065
[truncated: 2,080 more rows]

## Sheet: Za56-S2 vs.Za56-S3
Unigene ID	mean normalised counts from Za56-S2 (A)	mean normalised counts from Za56-S3 (B)	Fold Change (B/A)	log2FoldChange	p value
c38850_g1_i1	4.47214	1558.99	348.6	8.44543	7.78024e-22
c119786_g2_i1	1.11803	94.8093	84.8	6.40599	5.31992e-05
c132714_g1_i4	2.23607	187.83	84	6.39232	3.05221e-07
c145050_g2_i3	1.11803	91.2316	81.6	6.3505	7.09233e-05
c145722_g2_i1	3.3541	270.117	80.5333	6.33151	1.09018e-08
c143797_g2_i10	1.11803	74.2375	66.4	6.05311	0.000293536
c129271_g1_i1	7.82624	412.331	52.6857	5.71934	8.79262e-10
c131129_g1_i2	7.82624	412.331	52.6857	5.71934	8.79262e-10
c133188_g1_i1	2.23607	112.698	50.4	5.65535	4.11448e-05
c129704_g1_i1	1.11803	56.3489	50.4	5.65535	0.00146865
c114944_g1_i2	1.11803	53.6656	48	5.58496	0.00189279
c140169_g2_i1	3.3541	159.208	47.4667	5.56884	4.76313e-06
c112257_g1_i1	1.11803	51.8768	46.4	5.53605	0.0022462
c68469_g1_i2	1.11803	49.1935	44	5.45943	0.00291327
c142538_g1_i5	2.23607	97.4926	43.6	5.44626	0.000125725
c130796_g1_i1	2.23607	86.7594	38.8	5.27798	0.000285797
c144486_g2_i2	2.23607	85.865	38.4	5.26303	0.000306451
c111042_g1_i1	11.1803	380.132	34	5.08746	1.87374e-08
c122380_g1_i1	1.11803	37.5659	33.6	5.07039	0.00946562
c141225_g2_i7	1.11803	36.6715	32.8	5.03562	0.0104049
c137141_g1_i1	3.3541	109.12	32.5333	5.02385	0.000125153
c86693_g1_i1	1.11803	34.8827	31.2	4.96347	0.0125969
c144678_g1_i4	5.59017	171.73	30.72	4.94111	1.0421e-05
c142138_g1_i3	4.47214	133.27	29.8	4.89724	5.22537e-05
c102375_g1_i1	2.23607	66.1876	29.6	4.88753	0.00150908
c113461_g2_i1	1.11803	31.305	28	4.80735	0.0186175
c108104_g1_i1	1.11803	30.4105	27.2	4.76553	0.0205655
c134745_g1_i1	1.11803	30.4105	27.2	4.76553	0.0205655
c136752_g1_i2	1.11803	30.4105	27.2	4.76553	0.0205655
c146280_g1_i17	4.47214	116.276	26	4.70044	0.000155716
c75591_g1_i1	2.23607	58.1378	26	4.70044	0.00300391
c112024_g1_i1	1.11803	28.6217	25.6	4.67807	0.0251541
c140560_g2_i1	1.11803	28.6217	25.6	4.67807	0.0251541
c195823_g1_i1	1.11803	28.6217	25.6	4.67807	0.0251541
c140091_g2_i3	14.5344	364.926	25.1077	4.65006	1.39105e-07
c140979_g1_i2	2.23607	55.4545	24.8	4.63227	0.00379909
c145445_g1_i3	1.11803	27.7272	24.8	4.63227	0.0278526
c123887_g1_i1	2.23607	54.5601	24.4	4.60881	0.00411109
c93774_g1_i1	2.23607	53.6656	24	4.58496	0.00445018
c82913_g1_i1	1.11803	26.8328	24	4.58496	0.0308657
c137178_g1_i1	8.94427	213.768	23.9	4.57894	6.60618e-06
c123530_g1_i1	3.3541	77.8152	23.2	4.53605	0.00121949
c139308_g1_i1	1.11803	25.9384	23.2	4.53605	0.0342332
c142126_g1_i3	1.11803	25.9384	23.2	4.53605	0.0342332
c101320_g1_i1	5.59017	127.903	22.88	4.51602	0.000136978
c111502_g1_i1	16.7705	382.815	22.8267	4.51265	1.71572e-07
c142392_g1_i2	3.3541	76.0263	22.6667	4.5025	0.0013985
c142842_g2_i5	3.3541	75.1319	22.4	4.48543	0.00149811
c146763_g1_i5	2.23607	50.0879	22.4	4.48543	0.00613127
c142747_g3_i1	1.11803	25.044	22.4	4.48543	0.0380002
c75729_g1_i2	1.11803	25.044	22.4	4.48543	0.0380002
c146866_g1_i2	2.23607	49.1935	22	4.45943	0.00664861
c135517_g1_i1	5.59017	120.748	21.6	4.43296	0.000213598
c139308_g1_i7	3.3541	72.4486	21.6	4.43296	0.00184389
c100711_g1_i1	1.11803	24.1495	21.6	4.43296	0.0422185
c130629_g1_i1	1.11803	24.1495	21.6	4.43296	0.0422185
c144836_g6_i1	1.11803	24.1495	21.6	4.43296	0.0422185
c145269_g2_i1	5.59017	116.276	20.8	4.37851	0.000282979
c138805_g2_i1	2.23607	46.5102	20.8	4.37851	0.00849669
c141625_g1_i3	2.23607	46.5102	20.8	4.37851	0.00849669
c116571_g1_i1	1.11803	23.2551	20.8	4.37851	0.0469473
c117950_g1_i2	1.11803	23.2551	20.8	4.37851	0.0469473
c126430_g1_i9	1.11803	23.2551	20.8	4.37851	0.0469473
c142705_g1_i11	1.11803	23.2551	20.8	4.37851	0.0469473
c79981_g1_i1	1.11803	23.2551	20.8	4.37851	0.0469473
c133188_g1_i2	8.94427	182.463	20.4	4.3505	3.10773e-05
c124464_g1_i2	2.23607	45.6158	20.4	4.3505	0.0092277
c137800_g1_i6	11.1803	226.29	20.24	4.33914	9.45421e-06
c126390_g2_i1	6.7082	135.059	20.1333	4.33151	0.00015359
c141273_g1_i6	3.3541	66.1876	19.7333	4.30256	0.00301683
c102889_g1_i1	5.59017	110.015	19.68	4.29866	0.000421575
c144408_g3_i8	6.7082	131.481	19.6	4.29278	0.000189652
c141204_g1_i6	2.23607	43.8269	19.6	4.29278	0.010897
c131758_g1_i1	24.5967	472.258	19.2	4.26303	1.24161e-07
c136211_g1_i3	3.3541	64.3988	19.2	4.26303	0.00347951
c145299_g3_i1	2.23607	41.1437	18.4	4.20163	0.0140281
c103404_g1_i3	2.23607	40.2492	18	4.16993	0.0152737
c121937_g2_i1	5.59017	98.387	17.6	4.1375	0.000897964
c82706_g1_i1	3.3541	59.0322	17.6	4.1375	0.00536888
c146227_g2_i1	2.23607	39.3548	17.6	4.1375	0.0166376
c130435_g1_i1	17.8885	308.577	17.25	4.10852	3.32542e-06
c132928_g3_i1	3.3541	57.2433	17.0667	4.09311	0.00621634
c132223_g1_i1	118.512	1994.57	16.8302	4.07298	1.54534e-10
c128316_g1_i2	2.23607	37.5659	16.8	4.07039	0.0197694
c122626_g2_i5	2.23607	35.7771	16	4	0.0235367
c122488_g1_i1	41.3673	655.615	15.8486	3.98629	6.8674e-08
c144699_g1_i1	5.59017	88.5483	15.84	3.9855	0.00173226
c283283_g1_i1	2.23607	34.8827	15.6	3.96347	0.0257012
c135033_g1_i1	14.5344	224.501	15.4462	3.94918	3.28467e-05
c140091_g1_i1	341	5252.97	15.4046	3.94529	4.59087e-11
c129827_g1_i4	4.47214	68.8709	15.4	3.94486	0.00427504
c116676_g1_i3	4.47214	66.1876	14.8	3.88753	0.00523089
c133758_g2_i1	4.47214	66.1876	14.8	3.88753	0.00523089
c126343_g1_i1	2.23607	33.0938	14.8	3.88753	0.0306946
c141357_g1_i1	2.23607	33.0938	14.8	3.88753	0.0306946
c137322_g1_i4	16.7705	246.862	14.72	3.87971	2.53147e-05
c142224_g1_i2	3.3541	49.1935	14.6667	3.87447	0.0121844
c120055_g1_i1	12.2984	179.78	14.6182	3.86969	0.000122017
c138584_g2_i1	52.5476	757.58	14.417	3.8497	6.80365e-08
c136694_g2_i4	3.3541	48.2991	14.4	3.848	0.0131495
c138387_g1_i1	3.3541	48.2991	14.4	3.848	0.0131495
c146347_g1_i5	2.23607	32.1994	14.4	3.848	0.0335718
c127892_g1_i1	3.3541	47.4046	14.1333	3.82103	0.0141954
c138712_g1_i4	3.3541	47.4046	14.1333	3.82103	0.0141954
c144458_g1_i1	16.7705	236.129	14.08	3.81558	3.90557e-05
c123983_g1_i4	11.1803	157.419	14.08	3.81558	0.000254451
c122249_g1_i1	2.23607	31.305	14	3.80735	0.0367395
c141913_g3_i2	2.23607	31.305	14	3.80735	0.0367395
c142968_g1_i2	2.23607	31.305	14	3.80735	0.0367395
c95826_g1_i2	2.23607	31.305	14	3.80735	0.0367395
c127550_g2_i2	3.3541	46.5102	13.8667	3.79355	0.0153293
c141917_g1_i5	3.3541	46.5102	13.8667	3.79355	0.0153293
c147178_g1_i3	3.3541	46.5102	13.8667	3.79355	0.0153293
c147541_g6_i2	3.3541	46.5102	13.8667	3.79355	0.0153293
c145382_g1_i5	4.47214	60.821	13.6	3.76553	0.00787298
c137689_g1_i4	2.23607	30.4105	13.6	3.76553	0.0402295
c103045_g1_i1	11.1803	151.158	13.52	3.75702	0.00034974
c141526_g3_i1	6.7082	90.3371	13.4667	3.75132	0.00241679
c134245_g1_i2	4.47214	59.9266	13.4	3.74416	0.00843415
c122052_g1_i2	2.23607	29.5161	13.2	3.72247	0.0440775
c145306_g2_i9	2.23607	29.5161	13.2	3.72247	0.0440775
c96638_g1_i1	3.3541	42.9325	12.8	3.67807	0.0209142
c142943_g1_i1	2.23607	28.6217	12.8	3.67807	0.0483234
c137979_g1_i1	5.59017	70.6597	12.64	3.65992	0.00598464
c102330_g1_i2	15.6525	195.88	12.5143	3.6455	0.00015691
c141689_g1_i4	12.2984	153.841	12.5091	3.64491	0.00043082
c147179_g1_i1	8.94427	110.909	12.4	3.63227	0.00150769
c133529_g1_i4	6.7082	82.2873	12.2667	3.61667	0.00409159
c108410_g1_i3	4.47214	54.5601	12.2	3.60881	0.0128061
c115443_g1_i1	4.47214	54.5601	12.2	3.60881	0.0128061
c67964_g1_i1	3.3541	40.2492	12	3.58496	0.0264969
c143216_g1_i4	10.0623	119.853	11.9111	3.57424	0.00129828
c130583_g1_i1	316.404	3764.64	11.8982	3.57268	1.82066e-09
c124255_g1_i1	5.59017	66.1876	11.84	3.5656	0.00824107
c130430_g1_i1	7.82624	92.126	11.7714	3.55722	0.00320934
c127188_g1_i2	3.3541	39.3548	11.7333	3.55254	0.028692
c139281_g1_i1	3.3541	39.3548	11.7333	3.55254	0.028692
c116587_g1_i1	12.2984	144.003	11.7091	3.54956	0.000704832
c34640_g1_i1	27.9508	326.466	11.68	3.54597	2.15196e-05
c125204_g1_i1	5.59017	65.2932	11.68	3.54597	0.00879013
c132223_g2_i1	4564.93	53141.5	11.6412	3.54117	3.88312e-07
c133361_g3_i1	4.47214	51.8768	11.6	3.53605	0.015828
c102822_g1_i2	12.2984	142.214	11.5636	3.53152	0.00077147
c118359_g1_i1	3.3541	38.4604	11.4667	3.51937	0.0310805
c147346_g1_i1	13.4164	151.158	11.2667	3.49399	0.000674531
c127699_g1_i1	225.843	2533.91	11.2198	3.48798	7.95813e-09
c113703_g1_i1	3.3541	36.6715	10.9333	3.45066	0.0365126
c144019_g1_i1	11.1803	121.642	10.88	3.44361	0.00164011
c143255_g1_i1	23.4787	253.123	10.781	3.43041	0.000102941
c128271_g1_i1	14.5344	155.63	10.7077	3.42058	0.00072999
c130566_g1_i3	3.3541	35.7771	10.6667	3.41504	0.0395984
c145173_g1_i2	4.47214	47.4046	10.6	3.40599	0.0226401
c117429_g1_i1	10.0623	105.542	10.4889	3.39079	0.00289532
c136086_g1_i1	10.0623	104.648	10.4	3.37851	0.00304624
c142428_g1_i4	5.59017	58.1378	10.4	3.37851	0.0148164
c32800_g1_i1	3.3541	34.8827	10.4	3.37851	0.0429624
c130470_g1_i2	11.1803	114.487	10.24	3.35614	0.00241345
c140441_g1_i5	10.0623	102.859	10.2222	3.35364	0.0033729
c147659_g1_i1	156.525	1598.34	10.2114	3.35211	8.00857e-08
c116940_g1_i2	54.7837	559.017	10.2041	3.35107	4.43927e-06
c144624_g1_i3	4.47214	45.6158	10.2	3.3505	0.0261718
c102822_g2_i1	30.1869	306.789	10.163	3.34525	6.18098e-05
c128948_g1_i1	3.3541	33.9882	10.1333	3.34104	0.0466316
c145032_g1_i2	3.3541	33.9882	10.1333	3.34104	0.0466316
c134292_g1_i3	6.7082	67.082	10	3.32193	0.0113941
c124468_g1_i2	4.47214	44.7214	10	3.32193	0.0281503
c129032_g2_i1	4.47214	44.7214	10	3.32193	0.0281503
c135744_g1_i1	4.47214	44.7214	10	3.32193	0.0281503
c143002_g2_i4	4.47214	44.7214	10	3.32193	0.0281503
c144984_g2_i4	23.4787	234.34	9.98095	3.31918	0.000205189
c139755_g1_i2	10.0623	100.176	9.95556	3.3155	0.00393218
c129827_g1_i3	5.59017	55.4545	9.92	3.31034	0.018074
c111262_g1_i1	22.3607	220.029	9.84	3.29866	0.000280536
c129725_g1_i1	11.1803	110.015	9.84	3.29866	0.00307961
c130730_g1_i5	8.94427	87.6539	9.8	3.29278	0.00598255
c141795_g1_i2	21.2426	204.824	9.64211	3.26935	0.000403283
c132683_g1_i2	15.6525	150.264	9.6	3.26303	0.00123378
c140608_g1_i8	12.2984	118.064	9.6	3.26303	0.00267963
c114358_g1_i1	5.59017	53.6656	9.6	3.26303	0.0206539
c139719_g1_i3	8.94427	84.0762	9.4	3.23266	0.00743841
c146904_g1_i2	4.47214	42.0381	9.4	3.23266	0.0350874
c117169_g2_i1	21.2426	199.457	9.38947	3.23104	0.000499207
c132602_g1_i1	12.2984	114.487	9.30909	3.21864	0.0032356
c137491_g3_i1	14.5344	135.059	9.29231	3.21604	0.00196093
c82872_g1_i1	27.9508	259.384	9.28	3.21412	0.000196576
c124026_g1_i2	5.59017	51.8768	9.28	3.21412	0.0236204
c136861_g1_i1	5.59017	51.8768	9.28	3.21412	0.0236204
c146056_g4_i1	13.4164	124.325	9.26667	3.21205	0.00256077
c132747_g1_i1	6.7082	61.7155	9.2	3.20163	0.0165186
c135545_g1_i5	23.4787	214.663	9.14286	3.19265	0.000429517
c147714_g2_i7	11.1803	101.965	9.12	3.18903	0.0047977
c135842_g2_i2	11.1803	101.07	9.04	3.17632	0.00504182
c142658_g3_i3	15.6525	141.319	9.02857	3.1745	0.00187765
c116036_g1_i2	4.47214	40.2492	9	3.16993	0.0406956
c25462_g1_i1	14.5344	130.586	8.98462	3.16746	0.00244033
c145208_g1_i3	5.59017	50.0879	8.96	3.1635	0.0270346
c146133_g1_i2	8.94427	79.604	8.9	3.15381	0.00978842
c143315_g4_i1	7.82624	68.8709	8.8	3.1375	0.0141731
c147043_g1_i1	4.47214	39.3548	8.8	3.1375	0.0438466
c147154_g1_i2	4.47214	39.3548	8.8	3.1375	0.0438466
c137584_g1_i1	13.4164	117.17	8.73333	3.12653	0.00368865
c117416_g1_i1	8.94427	77.8152	8.7	3.12102	0.0109325
c146618_g1_i3	7.82624	67.9765	8.68571	3.11864	0.0150307
c141141_g1_i3	5.59017	48.2991	8.64	3.11103	0.0309676
c146401_g4_i2	5.59017	48.2991	8.64	3.11103	0.0309676
c92629_g1_i1	15.6525	135.059	8.62857	3.10912	0.00252707
c132881_g1_i3	4.47214	38.4604	8.6	3.10434	0.0472559
c141741_g1_i4	4.47214	38.4604	8.6	3.10434	0.0472559
c143804_g1_i2	4.47214	38.4604	8.6	3.10434	0.0472559
c139629_g3_i1	12.2984	105.542	8.58182	3.10128	0.00520755
c139178_g1_i1	13.4164	114.487	8.53333	3.09311	0.00423381
c100157_g1_i1	6.7082	57.2433	8.53333	3.09311	0.0226018
c141277_g1_i4	11.1803	94.8093	8.48	3.08406	0.0071512
c140110_g1_i6	10.0623	84.9706	8.44444	3.078	0.00951668
c121873_g1_i1	6.7082	56.3489	8.4	3.07039	0.0240755
c130371_g1_i2	30.1869	252.228	8.35556	3.06274	0.000366855
c144943_g1_i1	11.1803	93.0204	8.32	3.05658	0.0079076
c143797_g2_i7	5.59017	46.5102	8.32	3.05658	0.0355027
c140954_g1_i3	8.94427	74.2375	8.3	3.05311	0.0136545
c130246_g1_i4	10.0623	83.1817	8.26667	3.04731	0.0105771
c137028_g1_i4	10.0623	83.1817	8.26667	3.04731	0.0105771
c121645_g1_i2	6.7082	55.4545	8.26667	3.04731	0.0256494
c139082_g1_i2	6.7082	55.4545	8.26667	3.04731	0.0256494
c129766_g1_i1	16.7705	137.742	8.21333	3.03797	0.00282536
c147724_g4_i3	5.59017	45.6158	8.16	3.02857	0.0380258
c145069_g1_i2	38.0132	308.577	8.11765	3.02106	0.000206799
c138750_g1_i1	7.82624	63.5043	8.11429	3.02046	0.0202019
c142450_g1_i4	7.82624	63.5043	8.11429	3.02046	0.0202019
c139895_g1_i3	25.7148	208.402	8.10435	3.0187	0.000815019
c117292_g1_i1	10.0623	81.3929	8.08889	3.01594	0.0117598
c149048_g1_i1	10.0623	81.3929	8.08889	3.01594	0.0117598
c117087_g1_i1	27.9508	225.396	8.064	3.0115	0.000641335
c146700_g1_i1	15.6525	125.22	8	3	0.00405089
c135874_g1_i2	11.1803	89.4427	8	3	0.00967781
c144814_g3_i2	10.0623	80.4984	8	3	0.0124016
c141927_g2_i3	7.82624	62.6099	8	3	0.0214408
c143317_g1_i1	86.0886	685.131	7.95844	2.99249	1.32915e-05
c145154_g1_i4	11.1803	88.5483	7.92	2.9855	0.0101811
c120313_g1_i2	8.94427	70.6597	7.9	2.98185	0.0170833
c146150_g2_i1	8.94427	70.6597	7.9	2.98185	0.0170833
c116673_g1_i2	6.7082	52.7712	7.86667	2.97575	0.0310454
c143443_g1_i6	6.7082	52.7712	7.86667	2.97575	0.0310454
c119576_g1_i5	5.59017	43.8269	7.84	2.97085	0.0436514
c133805_g1_i1	5.59017	43.8269	7.84	2.97085	0.0436514
c136791_g1_i4	5.59017	43.8269	7.84	2.97085	0.0436514
c142007_g2_i1	5.59017	43.8269	7.84	2.97085	0.0436514
c146424_g2_i1	5.59017	43.8269	7.84	2.97085	0.0436514
c144752_g1_i1	15.6525	122.537	7.82857	2.96875	0.00461222
c135680_g1_i1	72.6722	565.278	7.77846	2.95948	3.06456e-05
c127594_g1_i1	7.82624	60.821	7.77143	2.95818	0.0241601
c130751_g1_i1	73.7902	573.328	7.7697	2.95786	2.94138e-05
c127213_g1_i2	10.0623	77.8152	7.73333	2.95109	0.0145527
c144358_g1_i1	6.7082	51.8768	7.73333	2.95109	0.0330962
c144649_g1_i1	11.1803	85.865	7.68	2.94111	0.011859
c118306_g1_i1	5.59017	42.9325	7.68	2.94111	0.0467848
c120447_g1_i1	8.94427	67.9765	7.6	2.926	0.0202319
c147094_g1_i2	6.7082	50.9823	7.6	2.926	0.0352884
c140035_g1_i1	49.1935	372.082	7.56364	2.91908	0.000159412
c141677_g1_i7	12.2984	93.0204	7.56364	2.91908	0.0102527
c146523_g1_i5	15.6525	118.064	7.54286	2.91511	0.00573172
c143505_g5_i4	13.4164	101.07	7.53333	2.91329	0.008502
c111472_g1_i1	11.1803	84.0762	7.52	2.91073	0.0131337
c124864_g1_i2	6.7082	50.0879	7.46667	2.90046	0.037632
c136523_g1_i1	6.7082	50.0879	7.46667	2.90046	0.037632
c145574_g1_i2	7.82624	58.1378	7.42857	2.89308	0.0289264
c116654_g1_i1	16.7705	124.325	7.41333	2.89012	0.00529611
c75437_g1_i1	17.8885	132.375	7.4	2.88753	0.00451354
c140023_g1_i4	8.94427	66.1876	7.4	2.88753	0.0226594
c137377_g1_i2	14.5344	107.331	7.38462	2.88452	0.00778185
c119292_g1_i1	21.2426	156.525	7.36842	2.88136	0.00289012
c133962_g1_i1	44.7214	329.149	7.36	2.87971	0.000283628
c138634_g1_i2	11.1803	82.2873	7.36	2.87971	0.0145499
c102150_g1_i2	6.7082	49.1935	7.33333	2.87447	0.0401381
c144126_g1_i2	6.7082	49.1935	7.33333	2.87447	0.0401381
c114000_g1_i1	11.1803	81.3929	7.28	2.86394	0.0153161
c146901_g5_i1	14.5344	105.542	7.26154	2.86028	0.00852083
c145300_g1_i1	62.6099	453.475	7.24286	2.85656	0.000106144
c137205_g1_i1	35.7771	258.489	7.225	2.853	0.000690516
c145984_g3_i5	43.6033	314.838	7.22051	2.8521	0.000365408
c142777_g1_i1	32.423	233.445	7.2	2.848	0.000968047
c110019_g1_i1	17.8885	128.798	7.2	2.848	0.00531794
c147882_g1_i10	12.2984	88.5483	7.2	2.848	0.0131012
c122996_g1_i1	93.9149	671.715	7.15238	2.83842	3.22445e-05
c145497_g1_i1	40.2492	284.428	7.06667	2.82103	0.000569228
c128359_g1_i1	894.427	6305.71	7.05	2.81762	7.01011e-07
c142326_g2_i2	23.4787	165.469	7.04762	2.81714	0.00292733
c133794_g1_i2	10.0623	70.6597	7.02222	2.81193	0.0223837
c145023_g1_i6	13.4164	93.9149	7	2.80735	0.0123994
c81543_g1_i1	24.5967	171.73	6.98182	2.8036	0.00273742
c141766_g1_i1	11.1803	77.8152	6.96	2.79909	0.0188211
c132081_g2_i1	6.7082	46.5102	6.93333	2.79355	0.0487535
c90915_g1_i1	6.7082	46.5102	6.93333	2.79355	0.0487535
c134779_g3_i1	30.1869	208.402	6.9037	2.78737	0.00164851
c117112_g1_i1	54.7837	377.448	6.8898	2.78446	0.000264365
c144886_g1_i2	20.1246	138.636	6.88889	2.78427	0.00510885
c129201_g1_i1	7.82624	53.6656	6.85714	2.77761	0.0391514
c135852_g1_i2	7.82624	53.6656	6.85714	2.77761	0.0391514
c139705_g3_i4	7.82624	53.6656	6.85714	2.77761	0.0391514
c142201_g1_i3	7.82624	53.6656	6.85714	2.77761	0.0391514
c124591_g1_i1	19.0066	129.692	6.82353	2.77052	0.00624808
c141317_g5_i1	60.3738	410.542	6.8	2.76553	0.000218753
c147864_g2_i4	19.0066	128.798	6.77647	2.76053	0.00650432
c146743_g3_i2	14.5344	98.387	6.76923	2.75899	0.0122746
c144296_g1_i1	27.9508	188.724	6.752	2.75531	0.00240613
c196124_g1_i1	320.876	2165.41	6.74843	2.75455	2.91461e-06
c144837_g2_i2	38.0132	254.912	6.70588	2.74543	0.00103801
c146830_g2_i1	287.335	1920.34	6.68327	2.74055	3.98885e-06
c68738_g1_i1	29.0689	193.196	6.64615	2.73252	0.00240697
c101822_g1_i1	7.82624	51.8768	6.62857	2.7287	0.0442318
c282541_g1_i1	20.1246	133.27	6.62222	2.72732	0.00645881
c168792_g1_i1	140.872	931.993	6.61587	2.72593	2.31876e-05
c146135_g1_i15	14.5344	95.7037	6.58462	2.7191	0.0140876
c75516_g1_i1	1303.63	8524.79	6.53928	2.70913	1.78666e-06
c144458_g1_i2	240.377	1570.61	6.53395	2.70796	7.41618e-06
c147918_g1_i1	13.4164	87.6539	6.53333	2.70782	0.0173047
c145553_g1_i2	59.2558	384.604	6.49057	2.69834	0.000355
c146027_g2_i2	35.7771	229.868	6.425	2.6837	0.0017151
c131129_g1_i1	7.82624	50.0879	6.4	2.67807	0.0499988
c142415_g1_i1	7.82624	50.0879	6.4	2.67807	0.0499988
c134634_g1_i1	81.6165	516.084	6.32329	2.66067	0.000173275
c146675_g1_i1	64.846	409.648	6.31724	2.65929	0.000345347
c133988_g1_i2	10.0623	63.5043	6.31111	2.65789	0.0346338
c144840_g2_i3	98.387	619.838	6.3	2.65535	0.000104897
c134468_g2_i1	46.9574	295.161	6.28571	2.65208	0.000932838
c145050_g2_i4	15.6525	98.387	6.28571	2.65208	0.01513
c60195_g1_i1	14.5344	91.2316	6.27692	2.65006	0.0177425
c139423_g1_i6	12.2984	76.9207	6.25455	2.64491	0.0249815
c137283_g1_i5	17.8885	111.803	6.25	2.64386	0.0116981
c125091_g1_i1	11.1803	69.7653	6.24	2.64155	0.0300627
c143460_g1_i4	11.1803	69.7653	6.24	2.64155	0.0300627
c136075_g1_i1	24.5967	152.947	6.21818	2.63649	0.00574656
c139719_g2_i2	24.5967	152.947	6.21818	2.63649	0.00574656
c122365_g1_i1	14.5344	90.3371	6.21538	2.63584	0.0185832
c145745_g1_i2	17.8885	110.909	6.2	2.63227	0.0121987
c107580_g1_i1	24.5967	152.053	6.18182	2.62803	0.00595507
c112559_g1_i1	12.2984	76.0263	6.18182	2.62803	0.0262657
c139082_g1_i3	19.0066	117.17	6.16471	2.62403	0.0110067
c146481_g3_i4	14.5344	89.4427	6.15385	2.62149	0.0194647
c140434_g7_i3	17.8885	110.015	6.15	2.62059	0.0127211
c82212_g1_i1	13.4164	82.2873	6.13333	2.61667	0.0230816
c129064_g1_i2	12.2984	75.1319	6.10909	2.61096	0.0276178
c103062_g1_i1	8.94427	54.5601	6.1	2.60881	0.0478323
c108124_g1_i1	8.94427	54.5601	6.1	2.60881	0.0478323
c122951_g1_i2	8.94427	54.5601	6.1	2.60881	0.0478323
c75074_g1_i1	16.7705	101.965	6.08	2.60407	0.0154432
c108784_g1_i1	19.0066	115.381	6.07059	2.60184	0.0119413
c131590_g1_i1	14.5344	87.6539	6.03077	2.59234	0.0213585
c141271_g2_i1	1571.96	9454.1	6.01422	2.58838	4.81478e-06
c135983_g1_i4	43.6033	262.067	6.01026	2.58743	0.00163247
c123673_g1_i1	35.7771	214.663	6	2.58496	0.00280588
c138111_g3_i1	81.6165	485.674	5.95068	2.57306	0.000307623
c128340_g1_i2	58.1378	345.249	5.93846	2.57009	0.000810272
c145864_g1_i4	13.4164	79.604	5.93333	2.56884	0.0266788
c128455_g1_i1	14.5344	84.9706	5.84615	2.54749	0.0245598
c146979_g4_i2	25.7148	150.264	5.84348	2.54683	0.0075042
c119130_g1_i1	779.27	4553.53	5.84333	2.54679	6.17051e-06
c133272_g2_i1	177.767	1033.96	5.81635	2.54011	5.28943e-05
c77123_g1_i1	51.4296	298.739	5.8087	2.53821	0.00135711
c131645_g1_i3	98.387	570.645	5.8	2.53605	0.000235513
c144228_g2_i1	10.0623	58.1378	5.77778	2.53051	0.0482357
c142809_g1_i2	16.7705	96.5981	5.76	2.52607	0.0200456
c147705_g1_i3	11.1803	64.3988	5.76	2.52607	0.0412256
c135329_g3_i2	35.7771	205.718	5.75	2.52356	0.00375854
c75267_g1_i1	17.8885	102.859	5.75	2.52356	0.0178169
c146151_g3_i1	26.8328	153.841	5.73333	2.51937	0.00761492
c251221_g1_i1	180.003	1031.27	5.72919	2.51833	6.03805e-05
c142232_g1_i1	29.0689	166.363	5.72308	2.51679	0.00639699
c138951_g1_i3	31.305	178.885	5.71429	2.51457	0.00542144
c135118_g1_i3	17.8885	101.965	5.7	2.51096	0.0185863
c141689_g1_i8	20.1246	114.487	5.68889	2.50815	0.0148252
c147794_g1_i1	12.2984	69.7653	5.67273	2.50404	0.0373773
c115877_g1_i1	30.1869	170.836	5.65926	2.50061	0.00627549
c142888_g1_i2	15.6525	88.5483	5.65714	2.50007	0.0247943
c102731_g1_i1	17.8885	101.07	5.65	2.49825	0.0193897
c127825_g1_i1	16.7705	93.9149	5.6	2.48543	0.0228508
c147023_g2_i3	12.2984	68.8709	5.6	2.48543	0.0393201
c144605_g1_i3	42.4853	237.023	5.57895	2.47999	0.00301471
c143476_g1_i1	12.2984	67.9765	5.52727	2.46657	0.0413666
c145006_g1_i7	23.4787	129.692	5.52381	2.46566	0.012578
c138613_g1_i1	147.58	814.823	5.52121	2.46499	0.000139123
c147864_g2_i3	52.5476	289.794	5.51489	2.46333	0.00191555
c141243_g1_i2	27.9508	153.841	5.504	2.46048	0.00882804
c136098_g1_i2	33.541	184.252	5.49333	2.45768	0.00591325
c137502_g2_i2	16.7705	92.126	5.49333	2.45768	0.0249409
c112557_g1_i1	22.3607	122.537	5.48	2.45418	0.0145052
c142648_g4_i2	13.4164	73.343	5.46667	2.45066	0.0374823
c119099_g1_i2	16.7705	91.2316	5.44	2.44361	0.0260581
c124602_g1_i1	65.964	358.665	5.43729	2.44289	0.00119463
c141518_g1_i4	26.8328	145.792	5.43333	2.44184	0.0103874
c144721_g1_i4	12.2984	66.1876	5.38182	2.42809	0.0457937
c127962_g1_i1	82.7345	444.53	5.37297	2.42572	0.000740022
c108988_g2_i1	43.6033	233.445	5.35385	2.42058	0.00377129
c140761_g1_i2	14.5344	77.8152	5.35385	2.42058	0.0357235
c141415_g1_i2	14.5344	77.8152	5.35385	2.42058	0.0357235
c111580_g1_i1	60.3738	322.888	5.34815	2.41904	0.00170646
c146553_g1_i5	49.1935	262.962	5.34545	2.41831	0.00284709
c135049_g1_i3	27.9508	149.369	5.344	2.41792	0.0104571
c140919_g1_i1	29.0689	154.736	5.32308	2.41226	0.00983602
c111375_g1_i1	31.305	166.363	5.31429	2.40988	0.00846086
c145305_g2_i4	31.305	166.363	5.31429	2.40988	0.00846086
c144511_g1_i1	32.423	171.73	5.29655	2.40505	0.00799277
c138552_g1_i2	29.0689	153.841	5.29231	2.4039	0.0101685
c131514_g1_i1	65.964	347.932	5.27458	2.39906	0.00152517
c195608_g1_i1	1006.23	5303.95	5.27111	2.39811	1.77581e-05
c144226_g4_i1	38.0132	200.352	5.27059	2.39796	0.00577063
c146399_g3_i1	13.4164	70.6597	5.26667	2.39689	0.0433995
c125710_g1_i2	15.6525	82.2873	5.25714	2.39428	0.0340491
c142776_g2_i1	15.6525	82.2873	5.25714	2.39428	0.0340491
c139062_g1_i8	25.7148	135.059	5.25217	2.39291	0.0136764
c142445_g2_i3	16.7705	87.6539	5.22667	2.38589	0.0310626
c143553_g1_i4	32.423	169.047	5.21379	2.38233	0.00878148
c140495_g1_i1	15.6525	81.3929	5.2	2.37851	0.0356337
c95077_g1_i1	280.627	1457.02	5.19203	2.3763	7.16692e-05
c143562_g1_i1	32.423	168.152	5.18621	2.37468	0.00906165
c117119_g1_i1	33.541	173.519	5.17333	2.37109	0.00855045
c133992_g1_i1	20.1246	103.754	5.15556	2.36613	0.023991
c102157_g1_i1	106.213	543.812	5.12	2.35614	0.000614047
c143221_g1_i8	22.3607	114.487	5.12	2.35614	0.0204437
c144602_g3_i1	93.9149	480.307	5.11429	2.35453	0.000829744
c141560_g1_i1	15.6525	79.604	5.08571	2.34645	0.0390326
c129181_g1_i1	31.305	158.314	5.05714	2.33832	0.0112871
c145984_g3_i2	32.423	163.68	5.04828	2.33579	0.0106054
c139725_g3_i1	92.7968	466.891	5.03133	2.33094	0.00098196
c113604_g1_i4	15.6525	78.7096	5.02857	2.33015	0.0408544
c148132_g1_i1	33.541	168.152	5.01333	2.32577	0.010292
c125230_g2_i2	35.7771	178.885	5	2.32193	0.00913682
c116603_g1_i1	17.8885	89.4427	5	2.32193	0.0337201
c131530_g1_i1	264.974	1322.86	4.99241	2.31973	0.000119015
c135633_g1_i2	167.705	835.395	4.98133	2.31653	0.000289285
c126944_g1_i1	251.558	1252.2	4.97778	2.3155	0.000134189
c146348_g1_i5	30.1869	150.264	4.97778	2.3155	0.0132725
c143784_g2_i1	15.6525	77.8152	4.97143	2.31366	0.042763
c142499_g5_i1	16.7705	83.1817	4.96	2.31034	0.0387241
c137198_g1_i1	19.0066	93.9149	4.94118	2.30485	0.0320938
c147755_g1_i9	89.4427	441.847	4.94	2.30451	0.00124804
c131574_g1_i2	150.935	743.269	4.92444	2.29996	0.000401593
c131733_g1_i6	24.5967	120.748	4.90909	2.29546	0.02109
c116915_g1_i1	134.164	656.51	4.89333	2.29082	0.000546719
c120438_g1_i1	258.266	1260.25	4.87965	2.28678	0.000157025
c144605_g1_i6	19.0066	92.126	4.84706	2.27711	0.0348785
c130371_g1_i1	627.217	3019.59	4.81426	2.26731	5.88439e-05
c140725_g1_i1	74.9083	359.56	4.8	2.26303	0.00235722
c147322_g1_i3	17.8885	85.865	4.8	2.26303	0.0400254
c144139_g2_i6	15.6525	75.1319	4.8	2.26303	0.0490528
c146235_g1_i1	27.9508	133.27	4.768	2.25338	0.019324
c122177_g1_i1	78.2624	371.187	4.74286	2.24576	0.00234322
c128141_g1_i4	81.6165	386.393	4.73425	2.24313	0.0021646
c144784_g4_i1	25.7148	121.642	4.73043	2.24197	0.0233563
c140799_g1_i1	221.371	1041.11	4.70303	2.23359	0.000296237
c146522_g1_i7	24.5967	115.381	4.69091	2.22987	0.026273
c143025_g1_i1	30.1869	141.319	4.68148	2.22697	0.0184403
c147584_g1_i1	105.095	491.935	4.68085	2.22677	0.00136168
c139118_g1_i4	29.0689	135.953	4.67692	2.22556	0.0198542
c141510_g1_i3	27.9508	130.586	4.672	2.22404	0.0214194
c141118_g1_i4	19.0066	88.5483	4.65882	2.21997	0.0412078
c130514_g2_i1	32.423	150.264	4.63448	2.21241	0.0170455
c137816_g1_i4	20.1246	93.0204	4.62222	2.20859	0.0389809
c141277_g1_i3	64.846	299.633	4.62069	2.20811	0.00428883
c135402_g1_i1	36.8951	169.941	4.60606	2.20353	0.0138248
c93006_g1_i1	45.8394	211.085	4.60488	2.20316	0.00904069
c135402_g1_i2	70.4361	323.783	4.59683	2.20064	0.00372896
c142287_g1_i1	121.866	559.911	4.5945	2.19991	0.00116559
c119891_g1_i1	674.174	3096.51	4.59303	2.19945	9.12514e-05
c141091_g1_i2	38.0132	173.519	4.56471	2.19052	0.0137415
c142658_g3_i4	19.0066	86.7594	4.56471	2.19052	0.0447982
c141996_g1_i3	22.3607	101.965	4.56	2.18903	0.0350039
c128945_g1_i1	739.02	3369.31	4.55915	2.18877	9.27467e-05
c147864_g2_i1	41.3673	187.83	4.54054	2.18286	0.012047
c112478_g1_i1	34.6591	156.525	4.51613	2.17509	0.017316
c142670_g1_i3	35.7771	160.997	4.5	2.16993	0.0166568
c107675_g1_i1	20.1246	90.3371	4.48889	2.16636	0.0440351
c139083_g1_i2	34.6591	154.736	4.46452	2.1585	0.0184126
c108234_g1_i2	105.095	466.891	4.44255	2.15139	0.00208572
c133606_g1_i4	122.984	545.601	4.43636	2.14938	0.00153637
c146135_g1_i4	35.7771	158.314	4.425	2.14568	0.0182356
c123570_g1_i4	21.2426	93.9149	4.42105	2.14439	0.0432522
c135998_g1_i1	25.7148	113.592	4.41739	2.14319	0.0322691
c140253_g1_i3	25.7148	113.592	4.41739	2.14319	0.0322691
c116014_g1_i1	730.076	3219.94	4.41041	2.14091	0.000131253
c131989_g1_i1	35.7771	157.419	4.4	2.1375	0.0187949
c141307_g2_i3	29.0689	127.903	4.4	2.1375	0.0268913
c121806_g1_i1	34.6591	152.053	4.3871	2.13327	0.0201909
c134231_g1_i3	645.106	2827.28	4.38267	2.13181	0.000152388
c147043_g1_i7	72.6722	318.416	4.38154	2.13144	0.00492526
c138914_g1_i1	30.1869	131.481	4.35556	2.12286	0.026526
c142073_g1_i1	25.7148	111.803	4.34783	2.12029	0.0346787
c146297_g1_i1	308.577	1338.96	4.33913	2.11741	0.000379866
c143511_g1_i5	29.0689	126.114	4.33846	2.11718	0.0287715
c146473_g1_i1	51.4296	222.712	4.33043	2.11451	0.0105283
c129648_g1_i1	50.3115	217.346	4.32	2.11103	0.0111397
c126755_g1_i3	31.305	135.059	4.31429	2.10912	0.0261574
c144108_g2_i1	29.0689	125.22	4.30769	2.10692	0.029761
c144479_g1_i3	26.8328	115.381	4.3	2.10434	0.0340987
c134193_g1_i1	135.282	581.378	4.29752	2.1035	0.00166394
c141503_g1_i1	39.1312	168.152	4.29714	2.10338	0.018201
c135042_g1_i2	21.2426	91.2316	4.29474	2.10257	0.0487166
c124775_g1_i1	32.423	138.636	4.27586	2.09622	0.0257873
c140012_g1_i9	78.2624	334.516	4.27429	2.09568	0.00505939
c140251_g1_i6	48.0755	204.824	4.26047	2.09101	0.0131724
c117996_g1_i1	57.0197	242.39	4.25098	2.0878	0.00970514
c145747_g1_i5	35.7771	152.053	4.25	2.08746	0.0225355
c116714_g1_i1	194.538	823.767	4.23448	2.08219	0.000983759
c141092_g4_i1	83.8525	354.193	4.224	2.07861	0.00480744
c138901_g1_i1	29.0689	122.537	4.21538	2.07566	0.0329407
c127699_g1_i2	2617.32	11017.6	4.20948	2.07364	0.000210471
c143084_g2_i3	22.3607	93.9149	4.2	2.07039	0.0495633
c125788_g2_i1	1639.04	6857.57	4.1839	2.06485	0.000185577
c143660_g1_i9	40.2492	168.152	4.17778	2.06274	0.0201642
c144402_g1_i1	76.0263	316.627	4.16471	2.05821	0.00641453
c139155_g4_i3	27.9508	116.276	4.16	2.05658	0.0371802
c148097_g1_i2	34.6591	144.003	4.15484	2.05479	0.0266411
c133517_g1_i1	93.9149	389.076	4.14286	2.05063	0.00444672
c145300_g1_i4	71.5542	296.055	4.1375	2.04876	0.00752309
c137829_g1_i5	237.023	980.292	4.13585	2.04818	0.000881512
c141455_g1_i1	60.3738	249.545	4.13333	2.04731	0.0103985
c144427_g1_i6	69.3181	286.217	4.12903	2.0458	0.0080951
c142409_g1_i2	34.6591	143.108	4.12903	2.0458	0.0274759
c131668_g1_i1	107.331	442.741	4.125	2.04439	0.00356648
c135763_g1_i4	43.6033	179.78	4.12308	2.04372	0.0188709
c142144_g1_i6	53.6656	220.924	4.11667	2.04148	0.0132098
c144358_g1_i2	334.292	1372.95	4.10702	2.03809	0.000575047
c111275_g1_i1	442.741	1816.58	4.10303	2.03669	0.000414967
c101376_g1_i1	673.056	2750.36	4.08638	2.03082	0.000296909
c144317_g1_i2	68.2001	278.167	4.07869	2.02811	0.00903947
c144923_g1_i2	25.7148	104.648	4.06957	2.02487	0.0462819
c136339_g1_i6	26.8328	109.12	4.06667	2.02385	0.0436588
c146392_g1_i1	26.8328	109.12	4.06667	2.02385	0.0436588
c134747_g2_i4	34.6591	140.425	4.05161	2.0185	0.0301424
c127716_g1_i3	43.6033	176.202	4.04103	2.01472	0.0210396
c132239_g1_i2	103.977	415.909	4	2	0.00475714
c138114_g3_i8	45.8394	183.358	4	2	0.0204474
c146565_g1_i5	32.423	129.692	4	2	0.0355059
c147431_g1_i5	26.8328	106.437	3.96667	1.98793	0.0485451
c146835_g1_i4	38.0132	150.264	3.95294	1.98293	0.0294232
c132259_g1_i3	33.541	132.375	3.94667	1.98063	0.0359114
c146666_g2_i1	33.541	132.375	3.94667	1.98063	0.0359114
c102150_g1_i1	48.0755	189.619	3.94419	1.97973	0.0203924
c143864_g3_i2	46.9574	185.146	3.94286	1.97924	0.0212391
c147673_g1_i2	61.4919	242.39	3.94182	1.97886	0.01347
c129032_g2_i2	39.1312	153.841	3.93143	1.97505	0.0288919
c144398_g1_i3	34.6591	135.953	3.92258	1.9718	0.0351799
c146712_g1_i1	30.1869	118.064	3.91111	1.96758	0.0436577
c139142_g1_i1	194.538	754.897	3.88046	1.95623	0.00208339
c148136_g1_i1	68.2001	263.856	3.86885	1.95191	0.0126244
c118178_g1_i1	112.921	435.586	3.85743	1.94764	0.00535689
c139926_g1_i1	118.512	450.791	3.80377	1.92743	0.00546207
c144784_g4_i2	249.322	948.093	3.80269	1.92702	0.00171347
c138565_g3_i1	43.6033	165.469	3.79487	1.92405	0.0291796
c113867_g1_i1	122.984	465.997	3.78909	1.92185	0.00527938
c133517_g2_i1	1433.32	5407.71	3.77285	1.91566	0.000485928
c144241_g1_i1	84.9706	320.205	3.76842	1.91396	0.0102517
c102911_g1_i1	219.135	825.556	3.76735	1.91355	0.00222879
c145576_g1_i6	1601.02	6002.5	3.74916	1.90657	0.000515558
c99471_g1_i1	69.3181	259.384	3.74194	1.90378	0.0150548
c102101_g1_i1	61.4919	229.868	3.73818	1.90234	0.0184106
c147430_g1_i3	447.214	1671.68	3.738	1.90227	0.000984432
c82672_g1_i1	87.2067	325.571	3.73333	1.90046	0.0104313
c133064_g1_i2	67.082	250.44	3.73333	1.90046	0.0161062
c54159_g1_i1	36.8951	137.742	3.73333	1.90046	0.040416
c145374_g2_i4	101.741	378.343	3.71868	1.89479	0.0082801
c147897_g1_i6	36.8951	136.847	3.70909	1.89107	0.0416446
c137399_g1_i5	110.685	409.648	3.70101	1.88792	0.00744346
c147985_g1_i4	78.2624	288.9	3.69143	1.88418	0.0134066
c144149_g1_i5	45.8394	169.047	3.6878	1.88276	0.0312533
c133471_g2_i1	53.6656	197.668	3.68333	1.88101	0.0247739
c116460_g1_i1	35.7771	131.481	3.675	1.87774	0.0453273
c132660_g1_i1	70.4361	258.489	3.66984	1.87572	0.0164805
c146463_g1_i2	51.4296	188.724	3.66957	1.87561	0.0269697
c143469_g2_i1	36.8951	135.059	3.66061	1.87208	0.0442154
c110307_g1_i1	1990.1	7284.22	3.66022	1.87193	0.000659394
c130338_g2_i3	44.7214	163.68	3.66	1.87184	0.033655
c136373_g1_i1	39.1312	143.108	3.65714	1.87072	0.0409086
c143899_g1_i5	45.8394	167.258	3.64878	1.86741	0.0329586
c139615_g1_i1	54.7837	199.457	3.64082	1.86426	0.025544
c141732_g1_i2	41.3673	150.264	3.63243	1.86094	0.0390458
c82036_g1_i1	45.8394	166.363	3.62927	1.85968	0.033846
c143616_g1_i1	93.9149	339.882	3.61905	1.85561	0.0113127
c128141_g1_i5	67.082	242.39	3.61333	1.85333	0.019496
c119197_g1_i2	39.1312	141.319	3.61143	1.85257	0.0433525
c146056_g2_i2	78.2624	281.745	3.6	1.848	0.0156417
c102276_g1_i1	283.981	1018.75	3.5874	1.84294	0.00236528
c141669_g1_i2	103.977	372.976	3.5871	1.84282	0.0101941
c145216_g1_i6	54.7837	195.88	3.57551	1.83815	0.0281163
c138515_g1_i2	68.2001	243.284	3.56721	1.8348	0.0204579
c128106_g1_i1	244.849	871.172	3.55799	1.83106	0.00306182
c89428_g1_i1	95.0329	338.093	3.55765	1.83092	0.0124013
c144605_g1_i1	52.5476	186.041	3.54043	1.82392	0.0314522
c133890_g1_i1	212.426	748.636	3.52421	1.8173	0.00399616
c121906_g2_i2	59.2558	208.402	3.51698	1.81434	0.0273316
c135059_g1_i1	40.2492	141.319	3.51111	1.81193	0.0474339
c133747_g1_i1	174.413	611.788	3.50769	1.81052	0.00545363
c146473_g1_i2	58.1378	203.929	3.50769	1.81052	0.0285017
c136582_g1_i1	119.63	418.592	3.49907	1.80697	0.00969094
c145460_g1_i7	49.1935	171.73	3.49091	1.8036	0.0370663
c77091_g1_i1	61.4919	213.768	3.47636	1.79758	0.0275519
c135258_g1_i2	105.095	364.926	3.47234	1.79591	0.0124192
c143741_g1_i2	55.9017	194.091	3.472	1.79577	0.0318115
c130841_g1_i3	321.994	1116.25	3.46667	1.79355	0.00271137
c137936_g1_i2	60.3738	209.296	3.46667	1.79355	0.0287186
c141617_g1_i1	43.6033	151.158	3.46667	1.79355	0.0451804
c138565_g1_i1	61.4919	212.874	3.46182	1.79153	0.0281769
c133052_g1_i1	103.977	359.56	3.45806	1.78996	0.0129632
c113412_g1_i1	48.0755	165.469	3.44186	1.78319	0.040973
c128905_g1_i1	45.8394	157.419	3.43415	1.77995	0.044153
c147670_g1_i1	71.5542	245.073	3.425	1.7761	0.023976
c141795_g1_i3	182.24	622.521	3.41595	1.77229	0.00625213
c137936_g1_i1	211.308	721.803	3.41587	1.77225	0.00512841
c144345_g1_i1	68.2001	232.551	3.40984	1.7697	0.0263408
c146990_g1_i5	43.6033	148.475	3.40513	1.76771	0.0490432
c112843_g2_i1	53.6656	182.463	3.4	1.76553	0.0374384
c143778_g1_i9	55.9017	189.619	3.392	1.76214	0.0358199
c142484_g1_i3	46.9574	159.208	3.39048	1.76149	0.0454003
c134331_g1_i4	57.0197	193.196	3.38824	1.76053	0.0350529
c133531_g1_i1	299.633	1009.81	3.37015	1.75281	0.00371112
c147800_g1_i3	58.1378	195.88	3.36923	1.75242	0.0351177
c118065_g1_i1	48.0755	161.891	3.36744	1.75165	0.0454434
c138487_g1_i2	48.0755	161.891	3.36744	1.75165	0.0454434
c145300_g1_i6	50.3115	169.047	3.36	1.74846	0.043252
c143210_g3_i2	83.8525	280.85	3.34933	1.74387	0.0216578
c147496_g1_i5	543.365	1819.26	3.34815	1.74336	0.00219754
c129656_g1_i1	135.282	451.686	3.33884	1.73935	0.0111212
c117996_g2_i1	78.2624	261.173	3.33714	1.73861	0.0244014
c82602_g1_i1	73.7902	245.967	3.33333	1.73697	0.0266837
c137343_g2_i1	98.387	327.36	3.32727	1.73434	0.0179147
c123381_g1_i1	124.102	412.331	3.32252	1.73228	0.0129803
c147170_g1_i1	83.8525	278.167	3.31733	1.73002	0.0228966
c101266_g1_i1	108.449	359.56	3.31546	1.72921	0.015937
c144418_g1_i2	48.0755	159.208	3.31163	1.72754	0.0491137
c128111_g1_i1	89.4427	296.055	3.31	1.72683	0.0211698
c108965_g1_i1	81.6165	269.223	3.29863	1.72187	0.0245658
c136713_g1_i1	72.6722	239.706	3.29846	1.72179	0.0288746
c121689_g1_i2	87.2067	287.111	3.29231	1.7191	0.022637
c134132_g1_i1	980.516	3226.2	3.29031	1.71822	0.00181174
c138314_g1_i1	78.2624	256.701	3.28	1.7137	0.0268836
c132263_g1_i1	57.0197	186.935	3.27843	1.71301	0.0413118
c135703_g1_i2	57.0197	186.935	3.27843	1.71301	0.0413118
c133606_g1_i2	126.338	414.12	3.27788	1.71276	0.0138313
c142781_g2_i1	140.872	461.524	3.27619	1.71202	0.0119449
c141194_g1_i6	70.4361	230.762	3.27619	1.71202	0.0312581
c146983_g1_i1	86.0886	281.745	3.27273	1.71049	0.0238563
c126453_g1_i1	89.4427	292.478	3.27	1.70929	0.0227316
c139926_g4_i1	64.846	211.979	3.26897	1.70883	0.0353535
c95717_g1_i1	1575.31	5147.43	3.26757	1.70822	0.00174494
c118556_g1_i1	383.486	1250.41	3.26064	1.70516	0.00373811
c136692_g2_i1	70.4361	228.973	3.25079	1.70079	0.0325786
c124345_g1_i1	594.794	1928.39	3.24211	1.69693	0.00270423
c123573_g1_i1	267.21	864.017	3.23347	1.69308	0.00585908
c143319_g3_i2	58.1378	187.83	3.23077	1.69188	0.0432741
c122813_g1_i1	2362.41	7608.89	3.22082	1.68743	0.00204846
c146990_g1_i3	100.623	323.783	3.21778	1.68606	0.0212502
c123962_g1_i3	54.7837	176.202	3.21633	1.68541	0.0476891
c139431_g1_i1	89.4427	287.111	3.21	1.68257	0.0252947
c138057_g1_i2	118.512	379.237	3.2	1.67807	0.017603
c140543_g2_i1	74.9083	239.706	3.2	1.67807	0.0326331
c137681_g1_i4	67.082	214.663	3.2	1.67807	0.0377194
c58083_g1_i1	503.115	1592.97	3.16622	1.66276	0.00374015
c147770_g4_i1	73.7902	232.551	3.15152	1.65605	0.036077
c147756_g1_i2	209.072	658.298	3.14866	1.65474	0.00949793
c137801_g1_i2	65.964	205.718	3.11864	1.64092	0.0438688
c131856_g1_i2	203.482	633.254	3.11209	1.63788	0.0106542
c144399_g3_i1	105.095	326.466	3.10638	1.63524	0.0247004
c145410_g1_i3	92.7968	287.111	3.09398	1.62946	0.0296721
c142767_g1_i4	125.22	387.287	3.09286	1.62894	0.0202312
c147693_g1_i1	71.5542	220.924	3.0875	1.62644	0.041688
c143311_g2_i5	62.6099	193.196	3.08571	1.6256	0.0492593
c146045_g2_i1	139.754	428.431	3.0656	1.61617	0.0186076
c108784_g1_i3	65.964	202.141	3.06441	1.61561	0.0478137
c124276_g1_i6	65.964	202.141	3.06441	1.61561	0.0478137
c146174_g1_i2	734.548	2232.49	3.03927	1.60372	0.00406415
c145962_g1_i1	134.164	406.964	3.03333	1.6009	0.0209127
c142888_g1_i3	138.636	420.381	3.03226	1.60039	0.0201281
c139169_g1_i1	82.7345	249.545	3.01622	1.59274	0.0393109
c128638_g1_i1	126.338	381.026	3.01593	1.5926	0.0233282
c145574_g1_i3	158.761	476.73	3.00282	1.58632	0.0181715
c146611_g1_i3	106.213	318.416	2.99789	1.58395	0.0299162
c137259_g2_i1	164.351	489.252	2.97687	1.5738	0.0184457
c147985_g1_i8	118.512	352.404	2.97358	1.5722	0.0274312
c134189_g1_i1	78.2624	232.551	2.97143	1.57116	0.045381
c144934_g4_i2	262.738	778.152	2.9617	1.56643	0.0114122
c144419_g1_i1	74.9083	220.924	2.94925	1.56035	0.049589
c145419_g1_i4	117.394	345.249	2.94095	1.55628	0.0295772
c133702_g1_i1	79.3804	233.445	2.94085	1.55623	0.0470145
c136591_g1_i2	376.777	1104.62	2.93175	1.55176	0.00873063
c144310_g1_i2	115.158	337.199	2.92816	1.54999	0.0310248
c146611_g2_i1	250.44	729.853	2.91429	1.54314	0.0134219
c144532_g2_i2	93.9149	273.695	2.91429	1.54314	0.0404823
c131441_g1_i1	148.699	432.903	2.91128	1.54165	0.0238132
c103798_g1_i1	109.567	315.733	2.88163	1.52689	0.0359698
c145672_g1_i2	83.8525	241.495	2.88	1.52607	0.0490217
c133415_g1_i1	202.364	582.272	2.87735	1.52474	0.0182526
c125189_g1_i1	191.184	548.284	2.86784	1.51996	0.0198096
c145926_g1_i1	273.918	780.835	2.85061	1.51127	0.014319
c22522_g1_i1	1804.51	5116.12	2.83519	1.50345	0.00558258
c141205_g2_i2	162.115	458.841	2.83034	1.50098	0.0256875
c147941_g2_i3	110.685	313.05	2.82828	1.49993	0.0393856
c137896_g2_i1	101.741	287.111	2.82198	1.49671	0.0437901
c139785_g1_i1	1888.36	5320.95	2.81776	1.49455	0.00585808
c110307_g1_i2	283.981	798.723	2.8126	1.4919	0.0151853
c147322_g1_i6	1235.43	3460.54	2.80109	1.48599	0.00642971
c34631_g1_i1	355.535	995.497	2.8	1.48543	0.0128433
c118055_g1_i2	98.387	275.484	2.8	1.48543	0.0473327
c116779_g1_i1	415.909	1159.18	2.7871	1.47876	0.0116971
c124453_g2_i1	632.807	1758.44	2.7788	1.47446	0.00899118
c146020_g1_i1	136.4	378.343	2.77377	1.47185	0.0348819
c132307_g2_i1	411.437	1140.39	2.77174	1.47079	0.012278
c142978_g2_i2	557.899	1545.57	2.77034	1.47006	0.00993559
c138382_g1_i1	192.302	532.184	2.76744	1.46855	0.0246761
c134397_g1_i1	218.017	601.949	2.76103	1.4652	0.0221045
c146750_g2_i2	181.122	499.09	2.75556	1.46234	0.0269251
c147345_g2_i1	173.295	474.941	2.74065	1.45452	0.0291055
c132041_g1_i1	1395.31	3813.84	2.73333	1.45066	0.00759959
c139502_g1_i1	720.014	1965.06	2.72919	1.44847	0.00961103
c132348_g1_i1	283.981	774.574	2.72756	1.44761	0.0187089
c134778_g2_i1	275.036	744.163	2.70569	1.436	0.0203071
c141548_g4_i1	117.394	317.522	2.70476	1.4355	0.0469587
c142345_g2_i1	136.4	367.61	2.69508	1.43033	0.040994
c223188_g1_i1	131.928	355.088	2.69153	1.42842	0.0427316
c124593_g1_i2	124.102	333.621	2.68829	1.42669	0.0458015
c144770_g1_i2	264.974	711.964	2.68692	1.42595	0.0219714
c102157_g1_i2	605.974	1619.81	2.67306	1.41849	0.0123226
c121600_g1_i1	119.63	319.311	2.66916	1.41639	0.0493885
c117718_g1_i1	121.866	324.677	2.66422	1.41371	0.0489435
c146185_g1_i4	129.692	344.354	2.65517	1.40881	0.0468021
c131557_g1_i2	206.836	548.284	2.65081	1.40643	0.0299792
c120220_g1_i1	332.056	877.433	2.64242	1.40186	0.0202834
c143061_g1_i2	283.981	748.636	2.63622	1.39847	0.023424
c131018_g1_i1	134.164	352.404	2.62667	1.39323	0.0479444
c135584_g1_i2	140.872	369.398	2.62222	1.39079	0.0461202
c142007_g2_i2	190.066	495.513	2.60706	1.38242	0.0358094
c140602_g2_i1	244.849	637.727	2.60457	1.38104	0.0287141
c134645_g1_i1	2259.55	5870.13	2.59792	1.37736	0.0109091
c111608_g1_i1	1064.37	2764.67	2.59748	1.37711	0.0119182
c131958_g1_i4	183.358	475.835	2.59512	1.3758	0.0380194
c140549_g1_i1	372.305	965.981	2.59459	1.37551	0.0209985
c136482_g1_i3	148.699	385.498	2.59248	1.37433	0.0465739
c128868_g1_i2	176.649	457.947	2.59241	1.37429	0.0395931
c140233_g1_i1	288.453	747.741	2.59225	1.3742	0.0257736
c133489_g1_i1	595.912	1542.89	2.58912	1.37246	0.0156751
c135806_g1_i1	967.099	2502.61	2.58775	1.3717	0.0126364
c147170_g1_i2	238.141	614.471	2.58028	1.36753	0.0311627
c134113_g1_i1	272.8	700.336	2.56721	1.3602	0.028692
c144275_g1_i4	547.837	1406.04	2.56653	1.35982	0.017503
c141905_g2_i1	497.525	1276.35	2.56539	1.35918	0.0186123
c145230_g1_i9	173.295	444.53	2.56516	1.35905	0.0427923
c137829_g1_i2	295.161	754.002	2.55455	1.35307	0.0277816
c129836_g1_i1	307.459	783.518	2.54836	1.34957	0.027324
c111283_g1_i1	1047.6	2663.6	2.54258	1.34629	0.0140162
c137735_g1_i1	226.961	576.011	2.53793	1.34365	0.035886
c146830_g1_i2	7475.18	18951.1	2.53521	1.3421	0.0190463
c123471_g2_i1	222.489	562.595	2.52864	1.33836	0.0372993
c133930_g1_i1	226.961	572.433	2.52217	1.33466	0.0372405
c137323_g2_i2	185.594	467.785	2.52048	1.3337	0.0444275
c112096_g1_i1	862.004	2168.99	2.51621	1.33125	0.016162
c143413_g4_i1	376.777	946.304	2.51157	1.32859	0.0258274
c148062_g1_i3	226.961	569.75	2.51034	1.32789	0.0382899
c137929_g2_i2	355.535	889.061	2.50063	1.32229	0.0276825
c131567_g1_i1	611.565	1523.21	2.49068	1.31654	0.0203007
c105966_g1_i1	498.643	1236.1	2.47892	1.30971	0.023496
c122082_g1_i2	309.695	767.419	2.47798	1.30916	0.0324259
c108671_g1_i1	199.01	491.935	2.47191	1.30563	0.0466964
c144275_g1_i1	398.02	980.292	2.46292	1.30037	0.0282565
c134873_g1_i1	380.132	935.571	2.46118	1.29935	0.0292728
c142111_g3_i1	282.863	694.97	2.45692	1.29685	0.0365702
c140620_g2_i1	279.508	686.026	2.4544	1.29537	0.0371307
c117559_g1_i1	8173.95	19990.4	2.44563	1.29021	0.0250121
c120491_g1_i1	13138	32077.7	2.4416	1.28782	0.036398
c147496_g1_i1	486.345	1186.9	2.44046	1.28715	0.0264676
c136259_g1_i1	266.092	649.354	2.44034	1.28708	0.039892
c129597_g1_i1	207.954	507.14	2.43871	1.28612	0.0485953
c146310_g2_i7	314.168	765.63	2.43701	1.28511	0.0355746
c141317_g2_i1	277.272	673.504	2.42903	1.28038	0.039761
c124581_g1_i1	253.794	615.366	2.42467	1.27779	0.0429553
c124309_g1_i3	318.64	771.891	2.42246	1.27647	0.0365365
c124235_g1_i1	487.463	1177.96	2.41651	1.27293	0.0282051
c147430_g1_i5	643.988	1555.41	2.41528	1.27219	0.0244174
c96376_g1_i1	1118.03	2700.28	2.4152	1.27214	0.0198885
c147230_g1_i3	228.079	548.284	2.40392	1.26539	0.0489848
c144920_g1_i2	564.607	1355.06	2.4	1.26303	0.0272166
c251140_g1_i1	5807.07	13896.7	2.39307	1.25886	0.0239022
c133459_g1_i2	249.322	591.216	2.3713	1.24568	0.0494964
c123963_g1_i1	3065.65	7236.81	2.36061	1.23916	0.0221009
c139679_g4_i4	327.584	762.946	2.32901	1.21972	0.0454417
c141850_g2_i1	488.581	1133.24	2.31945	1.21378	0.0366649
c139082_g1_i1	311.931	722.697	2.31685	1.21216	0.0483945
c146745_g1_i3	308.577	714.647	2.31594	1.2116	0.0488524
c143462_g1_i1	324.23	749.53	2.31172	1.20897	0.0478006
c129423_g2_i1	493.053	1136.82	2.30567	1.20519	0.0378798
c108631_g1_i1	790.45	1821.95	2.30495	1.20474	0.0305881
c128023_g1_i1	5157.49	11873.5	2.30219	1.20301	0.0292683
c133153_g1_i1	444.978	1019.65	2.29146	1.19627	0.0416283
c146821_g2_i1	474.046	1080.47	2.27925	1.18856	0.0415604
c145831_g1_i1	463.984	1052.74	2.26892	1.182	0.0432311
c135642_g1_i1	658.522	1480.28	2.24788	1.16856	0.0387204
c133494_g1_i1	614.919	1371.16	2.22982	1.15693	0.0419608
c92313_g1_i1	5965.83	13299.2	2.22924	1.15655	0.0372816
c59570_g1_i1	3416.71	7575.8	2.21728	1.14879	0.0338172
c119060_g1_i1	881.011	1935.54	2.19695	1.1355	0.0402314
c140931_g2_i1	642.87	1397.1	2.17322	1.11983	0.0482796
c133846_g1_i2	656.286	1425.72	2.1724	1.11929	0.0479881
c139192_g1_i3	1655.81	3595.6	2.17151	1.1187	0.0380159
c147616_g1_i1	926.85	2009.78	2.1684	1.11663	0.0430435
c122101_g1_i1	913.434	1979.37	2.16695	1.11567	0.0434118
c143720_g3_i2	1403.13	3020.48	2.15267	1.10613	0.0410674
c136594_g1_i1	741.257	1592.97	2.14902	1.10368	0.0489689
c138791_g1_i2	913.434	1945.38	2.12974	1.09068	0.0483789
c129278_g1_i1	1927.49	4087.53	2.12065	1.08451	0.0437122
c102182_g1_i1	1864.88	3911.33	2.09736	1.06858	0.0469385
c147513_g1_i1	0	379.237	Inf	Inf	4.95327e-13
c140996_g1_i3	0	355.088	Inf	Inf	1.46523e-12
c116542_g1_i1	0	347.932	Inf	Inf	2.03799e-12
c131780_g1_i1	0	326.466	Inf	Inf	5.6227e-12
c113749_g2_i1	0	256.701	Inf	Inf	2.03661e-10
c142163_g1_i1	0	231.657	Inf	Inf	8.38011e-10
c147051_g2_i4	0	206.613	Inf	Inf	3.7312e-09
c143447_g2_i4	0	179.78	Inf	Inf	2.04159e-08
c129053_g1_i1	0	178.885	Inf	Inf	2.1648e-08
c102961_g1_i1	0	154.736	Inf	Inf	1.11014e-07
c145252_g1_i1	0	146.686	Inf	Inf	1.96124e-07
c144577_g2_i4	0	142.214	Inf	Inf	2.70582e-07
c147405_g1_i3	0	142.214	Inf	Inf	2.70582e-07
c143740_g1_i4	0	141.319	Inf	Inf	2.88716e-07
c148038_g1_i2	0	140.425	Inf	Inf	3.08117e-07
c126535_g3_i2	0	139.531	Inf	Inf	3.28878e-07
c148132_g1_i9	0	136.847	Inf	Inf	4.00354e-07
c142326_g2_i3	0	134.164	Inf	Inf	4.88133e-07
c146405_g1_i1	0	134.164	Inf	Inf	4.88133e-07
c143649_g2_i5	0	131.481	Inf	Inf	5.96117e-07
c147660_g1_i2	0	127.903	Inf	Inf	7.80095e-07
c140251_g1_i2	0	126.114	Inf	Inf	8.93367e-07
c147426_g1_i2	0	123.431	Inf	Inf	1.09638e-06
c138042_g1_i3	0	117.17	Inf	Inf	1.77997e-06
c142063_g2_i11	0	117.17	Inf	Inf	1.77997e-06
c131938_g1_i6	0	116.276	Inf	Inf	1.90908e-06
c146794_g1_i7	0	116.276	Inf	Inf	1.90908e-06
c136339_g1_i5	0	114.487	Inf	Inf	2.19745e-06
c139991_g1_i2	0	114.487	Inf	Inf	2.19745e-06
c147163_g1_i1	0	114.487	Inf	Inf	2.19745e-06
c142705_g1_i6	0	110.909	Inf	Inf	2.9188e-06
c144651_g1_i5	0	110.909	Inf	Inf	2.9188e-06
c146016_g1_i2	0	110.015	Inf	Inf	3.13516e-06
c147897_g1_i1	0	106.437	Inf	Inf	4.18262e-06
c130353_g1_i1	0	104.648	Inf	Inf	4.83767e-06
c145034_g1_i2	0	104.648	Inf	Inf	4.83767e-06
c145506_g2_i1	0	104.648	Inf	Inf	4.83767e-06
c147855_g3_i6	0	101.07	Inf	Inf	6.48992e-06
c136137_g1_i5	0	99.2814	Inf	Inf	7.52787e-06
c143764_g1_i6	0	98.387	Inf	Inf	8.11055e-06
c145553_g1_i3	0	97.4926	Inf	Inf	8.74054e-06
c147955_g1_i2	0	97.4926	Inf	Inf	8.74054e-06
c146307_g1_i3	0	96.5981	Inf	Inf	9.42186e-06
c138318_g1_i4	0	92.126	Inf	Inf	1.37668e-05
c144417_g1_i6	0	91.2316	Inf	Inf	1.48636e-05
c130208_g1_i3	0	90.3371	Inf	Inf	1.60522e-05
c146231_g1_i4	0	88.5483	Inf	Inf	1.87378e-05
c124276_g1_i5	0	87.6539	Inf	Inf	2.02534e-05
c136180_g1_i1	0	87.6539	Inf	Inf	2.02534e-05
c141456_g1_i3	0	86.7594	Inf	Inf	2.18979e-05
c142431_g1_i3	0	86.7594	Inf	Inf	2.18979e-05
c147702_g1_i5	0	85.865	Inf	Inf	2.36829e-05
c145176_g1_i1	0	84.9706	Inf	Inf	2.5621e-05
c131017_g1_i1	0	81.3929	Inf	Inf	3.52017e-05
c130513_g2_i1	0	79.604	Inf	Inf	4.13397e-05
c141236_g1_i3	0	77.8152	Inf	Inf	4.86111e-05
c146914_g1_i2	0	77.8152	Inf	Inf	4.86111e-05
c146931_g1_i3	0	77.8152	Inf	Inf	4.86111e-05
c135768_g1_i8	0	76.9207	Inf	Inf	5.27396e-05
c147189_g1_i6	0	76.0263	Inf	Inf	5.72382e-05
c129971_g1_i4	0	74.2375	Inf	Inf	6.74891e-05
c128643_g1_i1	0	73.343	Inf	Inf	7.33225e-05
c146077_g1_i6	0	73.343	Inf	Inf	7.33225e-05
c117155_g1_i2	0	72.4486	Inf	Inf	7.96887e-05
c127487_g1_i5	0	72.4486	Inf	Inf	7.96887e-05
c144218_g1_i2	0	72.4486	Inf	Inf	7.96887e-05
c134177_g1_i4	0	71.5542	Inf	Inf	8.66392e-05
c144423_g1_i8	0	71.5542	Inf	Inf	8.66392e-05
c139865_g1_i4	0	70.6597	Inf	Inf	9.42299e-05
c145153_g1_i3	0	70.6597	Inf	Inf	9.42299e-05
c138491_g2_i3	0	69.7653	Inf	Inf	0.000102522
c136339_g1_i2	0	68.8709	Inf	Inf	0.000111585
c137857_g2_i5	0	68.8709	Inf	Inf	0.000111585
c137382_g1_i3	0	67.9765	Inf	Inf	0.000121494
c141310_g2_i4	0	67.9765	Inf	Inf	0.000121494
c143603_g1_i4	0	67.9765	Inf	Inf	0.000121494
c145034_g1_i3	0	67.9765	Inf	Inf	0.000121494
c123162_g1_i1	0	67.082	Inf	Inf	0.000132332
c146149_g2_i6	0	67.082	Inf	Inf	0.000132332
c132263_g1_i2	0	66.1876	Inf	Inf	0.000144193
c134988_g1_i5	0	66.1876	Inf	Inf	0.000144193
c90244_g1_i1	0	66.1876	Inf	Inf	0.000144193
c144678_g1_i11	0	65.2932	Inf	Inf	0.000157179
c145466_g1_i4	0	65.2932	Inf	Inf	0.000157179
c133798_g1_i2	0	64.3988	Inf	Inf	0.000171402
c138947_g1_i1	0	64.3988	Inf	Inf	0.000171402
c145669_g3_i1	0	64.3988	Inf	Inf	0.000171402
c236370_g1_i1	0	64.3988	Inf	Inf	0.000171402
c143511_g1_i2	0	63.5043	Inf	Inf	0.000186988
c136585_g1_i1	0	62.6099	Inf	Inf	0.000204075
c140100_g1_i2	0	62.6099	Inf	Inf	0.000204075
c140190_g1_i9	0	62.6099	Inf	Inf	0.000204075
c147907_g1_i3	0	62.6099	Inf	Inf	0.000204075
c112964_g1_i1	0	61.7155	Inf	Inf	0.000222818
c143717_g1_i3	0	61.7155	Inf	Inf	0.000222818
c144847_g1_i4	0	61.7155	Inf	Inf	0.000222818
c147097_g2_i3	0	61.7155	Inf	Inf	0.000222818
c147907_g1_i4	0	61.7155	Inf	Inf	0.000222818
c144439_g1_i12	0	60.821	Inf	Inf	0.000243387
c127930_g1_i3	0	59.9266	Inf	Inf	0.000265971
c140910_g2_i4	0	59.9266	Inf	Inf	0.000265971
c136616_g1_i2	0	58.1378	Inf	Inf	0.000318049
c138854_g1_i4	0	58.1378	Inf	Inf	0.000318049
c138945_g1_i3	0	58.1378	Inf	Inf	0.000318049
c140190_g1_i5	0	57.2433	Inf	Inf	0.000348037
c145788_g1_i4	0	57.2433	Inf	Inf	0.000348037
c135855_g1_i7	0	55.4545	Inf	Inf	0.00041736
c141799_g2_i5	0	55.4545	Inf	Inf	0.00041736
c143563_g1_i6	0	55.4545	Inf	Inf	0.00041736
c144598_g1_i4	0	55.4545	Inf	Inf	0.00041736
c144751_g1_i8	0	55.4545	Inf	Inf	0.00041736
c138852_g2_i3	0	54.5601	Inf	Inf	0.000457378
c141675_g2_i2	0	53.6656	Inf	Inf	0.000501486
c142894_g1_i2	0	53.6656	Inf	Inf	0.000501486
c145699_g1_i2	0	53.6656	Inf	Inf	0.000501486
c134245_g1_i3	0	52.7712	Inf	Inf	0.000550132
c138234_g1_i1	0	51.8768	Inf	Inf	0.000603817
c144051_g1_i8	0	51.8768	Inf	Inf	0.000603817
c145307_g1_i2	0	51.8768	Inf	Inf	0.000603817
c58087_g1_i1	0	51.8768	Inf	Inf	0.000603817
c134415_g1_i3	0	50.9823	Inf	Inf	0.000663101
c134861_g1_i3	0	50.9823	Inf	Inf	0.000663101
c137622_g1_i1	0	50.9823	Inf	Inf	0.000663101
c142056_g1_i4	0	50.9823	Inf	Inf	0.000663101
c145263_g3_i6	0	50.9823	Inf	Inf	0.000663101
c146646_g1_i3	0	50.9823	Inf	Inf	0.000663101
c147249_g2_i2	0	50.9823	Inf	Inf	0.000663101
c114000_g1_i2	0	50.0879	Inf	Inf	0.000728608
c131682_g1_i2	0	50.0879	Inf	Inf	0.000728608
c135828_g1_i1	0	50.0879	Inf	Inf	0.000728608
c144040_g1_i1	0	50.0879	Inf	Inf	0.000728608
c146666_g1_i4	0	50.0879	Inf	Inf	0.000728608
c143232_g1_i3	0	49.1935	Inf	Inf	0.000801041
c144193_g1_i2	0	49.1935	Inf	Inf	0.000801041
c145820_g1_i3	0	49.1935	Inf	Inf	0.000801041
c131878_g1_i4	0	48.2991	Inf	Inf	0.000881187
c141549_g3_i3	0	48.2991	Inf	Inf	0.000881187
c142276_g1_i7	0	48.2991	Inf	Inf	0.000881187
c142830_g1_i6	0	48.2991	Inf	Inf	0.000881187
c145115_g2_i3	0	48.2991	Inf	Inf	0.000881187
c145300_g1_i10	0	48.2991	Inf	Inf	0.000881187
c122924_g1_i2	0	47.4046	Inf	Inf	0.000969929
c134784_g1_i5	0	47.4046	Inf	Inf	0.000969929
c139292_g1_i2	0	47.4046	Inf	Inf	0.000969929
c142224_g1_i17	0	47.4046	Inf	Inf	0.000969929
c142359_g1_i2	0	47.4046	Inf	Inf	0.000969929
c147043_g1_i6	0	47.4046	Inf	Inf	0.000969929
c147379_g1_i1	0	47.4046	Inf	Inf	0.000969929
c101537_g1_i2	0	46.5102	Inf	Inf	0.00106826
c125533_g1_i2	0	46.5102	Inf	Inf	0.00106826
c132824_g1_i1	0	46.5102	Inf	Inf	0.00106826
c143752_g2_i5	0	46.5102	Inf	Inf	0.00106826
c144675_g2_i2	0	46.5102	Inf	Inf	0.00106826
c124831_g1_i2	0	45.6158	Inf	Inf	0.00117729
c135408_g1_i1	0	45.6158	Inf	Inf	0.00117729
c146310_g2_i2	0	45.6158	Inf	Inf	0.00117729
c132171_g3_i1	0	44.7214	Inf	Inf	0.00129829
c134718_g1_i1	0	44.7214	Inf	Inf	0.00129829
c134767_g3_i2	0	44.7214	Inf	Inf	0.00129829
c136480_g1_i7	0	44.7214	Inf	Inf	0.00129829
c138852_g2_i6	0	44.7214	Inf	Inf	0.00129829
c144075_g1_i1	0	44.7214	Inf	Inf	0.00129829
c132933_g1_i9	0	43.8269	Inf	Inf	0.00143267
c141201_g1_i2	0	43.8269	Inf	Inf	0.00143267
c146979_g4_i1	0	43.8269	Inf	Inf	0.00143267
c147192_g2_i9	0	43.8269	Inf	Inf	0.00143267
c147336_g1_i5	0	43.8269	Inf	Inf	0.00143267
c147710_g1_i4	0	43.8269	Inf	Inf	0.00143267
c133443_g1_i3	0	42.9325	Inf	Inf	0.00158202
c138189_g1_i4	0	42.9325	Inf	Inf	0.00158202
c139182_g1_i7	0	42.9325	Inf	Inf	0.00158202
c141253_g1_i3	0	42.9325	Inf	Inf	0.00158202
c143299_g2_i6	0	42.9325	Inf	Inf	0.00158202
c143998_g3_i14	0	42.9325	Inf	Inf	0.00158202
c145160_g1_i2	0	42.9325	Inf	Inf	0.00158202
c146969_g1_i4	0	42.9325	Inf	Inf	0.00158202
c130353_g1_i2	0	42.0381	Inf	Inf	0.00174815
c132092_g1_i6	0	42.0381	Inf	Inf	0.00174815
c132242_g1_i2	0	42.0381	Inf	Inf	0.00174815
c133704_g1_i1	0	42.0381	Inf	Inf	0.00174815
c136591_g1_i1	0	42.0381	Inf	Inf	0.00174815
c139909_g1_i2	0	42.0381	Inf	Inf	0.00174815
c147118_g1_i3	0	42.0381	Inf	Inf	0.00174815
c147176_g1_i10	0	42.0381	Inf	Inf	0.00174815
c143256_g4_i1	0	41.1437	Inf	Inf	0.00193311
c145306_g2_i1	0	41.1437	Inf	Inf	0.00193311
c147192_g2_i2	0	41.1437	Inf	Inf	0.00193311
c136147_g1_i10	0	40.2492	Inf	Inf	0.0021392
c138852_g2_i5	0	40.2492	Inf	Inf	0.0021392
c138995_g1_i2	0	40.2492	Inf	Inf	0.0021392
c140787_g1_i2	0	40.2492	Inf	Inf	0.0021392
c141847_g1_i6	0	40.2492	Inf	Inf	0.0021392
c142739_g8_i1	0	40.2492	Inf	Inf	0.0021392
c146144_g2_i5	0	40.2492	Inf	Inf	0.0021392
c146694_g1_i9	0	40.2492	Inf	Inf	0.0021392
c147542_g2_i1	0	40.2492	Inf	Inf	0.0021392
c136131_g1_i16	0	39.3548	Inf	Inf	0.00236906
c138346_g1_i6	0	39.3548	Inf	Inf	0.00236906
c141001_g1_i2	0	39.3548	Inf	Inf	0.00236906
c142241_g1_i2	0	39.3548	Inf	Inf	0.00236906
c142546_g1_i2	0	39.3548	Inf	Inf	0.00236906
c143510_g1_i2	0	39.3548	Inf	Inf	0.00236906
c147094_g3_i3	0	39.3548	Inf	Inf	0.00236906
c147381_g2_i1	0	39.3548	Inf	Inf	0.00236906
c148003_g2_i2	0	39.3548	Inf	Inf	0.00236906
c137971_g3_i3	0	38.4604	Inf	Inf	0.00262564
c138906_g1_i1	0	38.4604	Inf	Inf	0.00262564
c141592_g1_i3	0	38.4604	Inf	Inf	0.00262564
c145311_g5_i1	0	38.4604	Inf	Inf	0.00262564
c145320_g1_i8	0	38.4604	Inf	Inf	0.00262564
c130749_g1_i1	0	37.5659	Inf	Inf	0.00291234
c138423_g1_i6	0	37.5659	Inf	Inf	0.00291234
c140782_g2_i4	0	37.5659	Inf	Inf	0.00291234
c141730_g1_i2	0	37.5659	Inf	Inf	0.00291234
c144337_g1_i3	0	37.5659	Inf	Inf	0.00291234
c144463_g1_i3	0	37.5659	Inf	Inf	0.00291234
c144912_g1_i2	0	37.5659	Inf	Inf	0.00291234
c145190_g1_i8	0	37.5659	Inf	Inf	0.00291234
c146253_g2_i5	0	37.5659	Inf	Inf	0.00291234
c147586_g2_i3	0	37.5659	Inf	Inf	0.00291234
c140216_g1_i8	0	36.6715	Inf	Inf	0.00323301
c140820_g1_i2	0	36.6715	Inf	Inf	0.00323301
c141560_g1_i4	0	36.6715	Inf	Inf	0.00323301
c145395_g1_i1	0	36.6715	Inf	Inf	0.00323301
c147192_g2_i12	0	36.6715	Inf	Inf	0.00323301
c147631_g2_i1	0	36.6715	Inf	Inf	0.00323301
c122778_g1_i3	0	35.7771	Inf	Inf	0.00359204
c130050_g1_i4	0	35.7771	Inf	Inf	0.00359204
c136441_g1_i7	0	35.7771	Inf	Inf	0.00359204
c146761_g1_i2	0	35.7771	Inf	Inf	0.00359204
c102736_g1_i2	0	34.8827	Inf	Inf	0.00399442
c128340_g1_i1	0	34.8827	Inf	Inf	0.00399442
c135506_g1_i1	0	34.8827	Inf	Inf	0.00399442
c135863_g1_i4	0	34.8827	Inf	Inf	0.00399442
c144149_g1_i2	0	34.8827	Inf	Inf	0.00399442
c144849_g2_i9	0	34.8827	Inf	Inf	0.00399442
c145261_g3_i5	0	34.8827	Inf	Inf	0.00399442
c146280_g1_i19	0	34.8827	Inf	Inf	0.00399442
c147337_g1_i3	0	34.8827	Inf	Inf	0.00399442
c41945_g1_i1	0	34.8827	Inf	Inf	0.00399442
c132251_g1_i1	0	33.9882	Inf	Inf	0.0044459
c137558_g1_i3	0	33.9882	Inf	Inf	0.0044459
c140962_g1_i1	0	33.9882	Inf	Inf	0.0044459
c141044_g1_i4	0	33.9882	Inf	Inf	0.0044459
c141320_g1_i6	0	33.9882	Inf	Inf	0.0044459
c142990_g1_i6	0	33.9882	Inf	Inf	0.0044459
c143768_g1_i1	0	33.9882	Inf	Inf	0.0044459
c144385_g1_i5	0	33.9882	Inf	Inf	0.0044459
c145637_g1_i11	0	33.9882	Inf	Inf	0.0044459
c146364_g1_i6	0	33.9882	Inf	Inf	0.0044459
c147040_g4_i2	0	33.9882	Inf	Inf	0.0044459
c279725_g1_i1	0	33.9882	Inf	Inf	0.0044459
c106521_g1_i3	0	33.0938	Inf	Inf	0.00495303
c129951_g1_i1	0	33.0938	Inf	Inf	0.00495303
c132913_g1_i1	0	33.0938	Inf	Inf	0.00495303
c135180_g1_i1	0	33.0938	Inf	Inf	0.00495303
c135180_g1_i4	0	33.0938	Inf	Inf	0.00495303
c138069_g1_i2	0	33.0938	Inf	Inf	0.00495303
c140216_g1_i9	0	33.0938	Inf	Inf	0.00495303
c140608_g1_i11	0	33.0938	Inf	Inf	0.00495303
c141581_g1_i4	0	33.0938	Inf	Inf	0.00495303
c141624_g2_i4	0	33.0938	Inf	Inf	0.00495303
c141948_g1_i12	0	33.0938	Inf	Inf	0.00495303
c143310_g1_i6	0	33.0938	Inf	Inf	0.00495303
c144761_g1_i8	0	33.0938	Inf	Inf	0.00495303
c146352_g1_i1	0	33.0938	Inf	Inf	0.00495303
c146973_g1_i11	0	33.0938	Inf	Inf	0.00495303
c147336_g1_i4	0	33.0938	Inf	Inf	0.00495303
c147667_g1_i1	0	33.0938	Inf	Inf	0.00495303
c147689_g1_i7	0	33.0938	Inf	Inf	0.00495303
c120788_g1_i1	0	32.1994	Inf	Inf	0.00552333
c139103_g1_i6	0	32.1994	Inf	Inf	0.00552333
c140136_g1_i2	0	32.1994	Inf	Inf	0.00552333
c140979_g1_i13	0	32.1994	Inf	Inf	0.00552333
c141538_g1_i1	0	32.1994	Inf	Inf	0.00552333
c141590_g1_i1	0	32.1994	Inf	Inf	0.00552333
c141996_g1_i5	0	32.1994	Inf	Inf	0.00552333
c145104_g1_i6	0	32.1994	Inf	Inf	0.00552333
c146151_g3_i2	0	32.1994	Inf	Inf	0.00552333
c147938_g1_i4	0	32.1994	Inf	Inf	0.00552333
c68630_g1_i1	0	32.1994	Inf	Inf	0.00552333
c129201_g2_i2	0	31.305	Inf	Inf	0.00616543
c130688_g1_i3	0	31.305	Inf	Inf	0.00616543
c133660_g1_i6	0	31.305	Inf	Inf	0.00616543
c137382_g1_i4	0	31.305	Inf	Inf	0.00616543
c138653_g1_i2	0	31.305	Inf	Inf	0.00616543
c138999_g1_i2	0	31.305	Inf	Inf	0.00616543
c142172_g1_i1	0	31.305	Inf	Inf	0.00616543
c142496_g1_i8	0	31.305	Inf	Inf	0.00616543
c144423_g1_i1	0	31.305	Inf	Inf	0.00616543
c144662_g2_i2	0	31.305	Inf	Inf	0.00616543
c146469_g2_i2	0	31.305	Inf	Inf	0.00616543
c146713_g1_i17	0	31.305	Inf	Inf	0.00616543
c147188_g2_i3	0	31.305	Inf	Inf	0.00616543
c103719_g1_i1	0	30.4105	Inf	Inf	0.00688929
c120455_g6_i1	0	30.4105	Inf	Inf	0.00688929
c125183_g1_i3	0	30.4105	Inf	Inf	0.00688929
c129669_g1_i2	0	30.4105	Inf	Inf	0.00688929
c138195_g1_i3	0	30.4105	Inf	Inf	0.00688929
c138232_g1_i1	0	30.4105	Inf	Inf	0.00688929
c140186_g1_i5	0	30.4105	Inf	Inf	0.00688929
c142538_g1_i2	0	30.4105	Inf	Inf	0.00688929
c142561_g1_i6	0	30.4105	Inf	Inf	0.00688929
c144049_g1_i7	0	30.4105	Inf	Inf	0.00688929
c144878_g1_i1	0	30.4105	Inf	Inf	0.00688929
c146551_g1_i1	0	30.4105	Inf	Inf	0.00688929
c146666_g1_i5	0	30.4105	Inf	Inf	0.00688929
c147044_g2_i3	0	30.4105	Inf	Inf	0.00688929
c147375_g1_i2	0	30.4105	Inf	Inf	0.00688929
c147426_g1_i8	0	30.4105	Inf	Inf	0.00688929
c111833_g1_i1	0	29.5161	Inf	Inf	0.00770626
c118277_g1_i3	0	29.5161	Inf	Inf	0.00770626
c131790_g2_i1	0	29.5161	Inf	Inf	0.00770626
c136868_g3_i1	0	29.5161	Inf	Inf	0.00770626
c137685_g1_i1	0	29.5161	Inf	Inf	0.00770626
c140828_g1_i1	0	29.5161	Inf	Inf	0.00770626
c143144_g2_i3	0	29.5161	Inf	Inf	0.00770626
c144552_g1_i1	0	29.5161	Inf	Inf	0.00770626
c145077_g1_i2	0	29.5161	Inf	Inf	0.00770626
c145300_g1_i11	0	29.5161	Inf	Inf	0.00770626
c145485_g1_i6	0	29.5161	Inf	Inf	0.00770626
c145729_g1_i6	0	29.5161	Inf	Inf	0.00770626
c168379_g1_i1	0	29.5161	Inf	Inf	0.00770626
c89157_g1_i1	0	29.5161	Inf	Inf	0.00770626
c119786_g2_i2	0	28.6217	Inf	Inf	0.00862919
c132604_g1_i1	0	28.6217	Inf	Inf	0.00862919
c134083_g1_i10	0	28.6217	Inf	Inf	0.00862919
c137449_g2_i4	0	28.6217	Inf	Inf	0.00862919
c138593_g1_i9	0	28.6217	Inf	Inf	0.00862919
c139178_g1_i2	0	28.6217	Inf	Inf	0.00862919
c140431_g2_i1	0	28.6217	Inf	Inf	0.00862919
c140628_g2_i1	0	28.6217	Inf	Inf	0.00862919
c141310_g2_i3	0	28.6217	Inf	Inf	0.00862919
c143908_g3_i7	0	28.6217	Inf	Inf	0.00862919
c144046_g1_i2	0	28.6217	Inf	Inf	0.00862919
c144050_g1_i3	0	28.6217	Inf	Inf	0.00862919
c146092_g1_i3	0	28.6217	Inf	Inf	0.00862919
c146249_g1_i3	0	28.6217	Inf	Inf	0.00862919
c146346_g1_i4	0	28.6217	Inf	Inf	0.00862919
c146652_g1_i2	0	28.6217	Inf	Inf	0.00862919
c147168_g1_i4	0	28.6217	Inf	Inf	0.00862919
c147202_g1_i3	0	28.6217	Inf	Inf	0.00862919
c125668_g2_i1	0	27.7272	Inf	Inf	0.00967306
c130776_g1_i4	0	27.7272	Inf	Inf	0.00967306
c133599_g2_i2	0	27.7272	Inf	Inf	0.00967306
c137035_g1_i3	0	27.7272	Inf	Inf	0.00967306
c137860_g2_i1	0	27.7272	Inf	Inf	0.00967306
c143173_g1_i1	0	27.7272	Inf	Inf	0.00967306
c143845_g1_i3	0	27.7272	Inf	Inf	0.00967306
c144177_g1_i2	0	27.7272	Inf	Inf	0.00967306
c144877_g1_i7	0	27.7272	Inf	Inf	0.00967306
c126742_g1_i3	0	26.8328	Inf	Inf	0.0108552
c129274_g1_i2	0	26.8328	Inf	Inf	0.0108552
c138683_g1_i1	0	26.8328	Inf	Inf	0.0108552
c139931_g1_i3	0	26.8328	Inf	Inf	0.0108552
c141338_g1_i5	0	26.8328	Inf	Inf	0.0108552
c143500_g1_i1	0	26.8328	Inf	Inf	0.0108552
c143611_g1_i1	0	26.8328	Inf	Inf	0.0108552
c143750_g2_i1	0	26.8328	Inf	Inf	0.0108552
c143815_g1_i2	0	26.8328	Inf	Inf	0.0108552
c144476_g1_i8	0	26.8328	Inf	Inf	0.0108552
c145803_g2_i2	0	26.8328	Inf	Inf	0.0108552
c146074_g2_i2	0	26.8328	Inf	Inf	0.0108552
c146585_g1_i5	0	26.8328	Inf	Inf	0.0108552
c147000_g1_i2	0	26.8328	Inf	Inf	0.0108552
c147241_g1_i1	0	26.8328	Inf	Inf	0.0108552
c147689_g1_i6	0	26.8328	Inf	Inf	0.0108552
c127487_g1_i2	0	25.9384	Inf	Inf	0.0121956
c130161_g2_i3	0	25.9384	Inf	Inf	0.0121956
c137037_g1_i4	0	25.9384	Inf	Inf	0.0121956
c141097_g1_i1	0	25.9384	Inf	Inf	0.0121956
c141677_g1_i5	0	25.9384	Inf	Inf	0.0121956
c141751_g1_i3	0	25.9384	Inf	Inf	0.0121956
c143736_g1_i1	0	25.9384	Inf	Inf	0.0121956
c143769_g2_i1	0	25.9384	Inf	Inf	0.0121956
c144133_g2_i8	0	25.9384	Inf	Inf	0.0121956
c144193_g2_i4	0	25.9384	Inf	Inf	0.0121956
c145337_g1_i6	0	25.9384	Inf	Inf	0.0121956
c146388_g1_i2	0	25.9384	Inf	Inf	0.0121956
c147093_g3_i1	0	25.9384	Inf	Inf	0.0121956
c147102_g1_i7	0	25.9384	Inf	Inf	0.0121956
c147210_g1_i3	0	25.9384	Inf	Inf	0.0121956
c147269_g2_i3	0	25.9384	Inf	Inf	0.0121956
c148123_g1_i7	0	25.9384	Inf	Inf	0.0121956
c44318_g1_i1	0	25.9384	Inf	Inf	0.0121956
c80055_g1_i1	0	25.9384	Inf	Inf	0.0121956
c108450_g2_i1	0	25.044	Inf	Inf	0.0137174
c120128_g2_i2	0	25.044	Inf	Inf	0.0137174
c129076_g1_i1	0	25.044	Inf	Inf	0.0137174
c131291_g1_i2	0	25.044	Inf	Inf	0.0137174
c131599_g1_i1	0	25.044	Inf	Inf	0.0137174
c135996_g1_i6	0	25.044	Inf	Inf	0.0137174
c138637_g1_i2	0	25.044	Inf	Inf	0.0137174
c138781_g1_i2	0	25.044	Inf	Inf	0.0137174
c140458_g1_i6	0	25.044	Inf	Inf	0.0137174
c140647_g1_i1	0	25.044	Inf	Inf	0.0137174
c141531_g1_i8	0	25.044	Inf	Inf	0.0137174
c142470_g2_i4	0	25.044	Inf	Inf	0.0137174
c143543_g1_i9	0	25.044	Inf	Inf	0.0137174
c143549_g5_i1	0	25.044	Inf	Inf	0.0137174
c144150_g1_i2	0	25.044	Inf	Inf	0.0137174
c144998_g1_i8	0	25.044	Inf	Inf	0.0137174
c146319_g1_i4	0	25.044	Inf	Inf	0.0137174
c146601_g1_i7	0	25.044	Inf	Inf	0.0137174
c146913_g1_i2	0	25.044	Inf	Inf	0.0137174
c146964_g1_i3	0	25.044	Inf	Inf	0.0137174
c147298_g1_i2	0	25.044	Inf	Inf	0.0137174
c147712_g1_i7	0	25.044	Inf	Inf	0.0137174
c147974_g1_i1	0	25.044	Inf	Inf	0.0137174
c124737_g1_i2	0	24.1495	Inf	Inf	0.0154479
c128531_g1_i1	0	24.1495	Inf	Inf	0.0154479
c135048_g1_i3	0	24.1495	Inf	Inf	0.0154479
c135589_g1_i3	0	24.1495	Inf	Inf	0.0154479
c136616_g1_i1	0	24.1495	Inf	Inf	0.0154479
c138423_g1_i4	0	24.1495	Inf	Inf	0.0154479
c139909_g1_i5	0	24.1495	Inf	Inf	0.0154479
c140169_g2_i2	0	24.1495	Inf	Inf	0.0154479
c141998_g1_i5	0	24.1495	Inf	Inf	0.0154479
c142021_g1_i7	0	24.1495	Inf	Inf	0.0154479
c143136_g1_i2	0	24.1495	Inf	Inf	0.0154479
c143781_g1_i2	0	24.1495	Inf	Inf	0.0154479
c143890_g1_i4	0	24.1495	Inf	Inf	0.0154479
c144083_g1_i5	0	24.1495	Inf	Inf	0.0154479
c144162_g1_i5	0	24.1495	Inf	Inf	0.0154479
c145563_g1_i4	0	24.1495	Inf	Inf	0.0154479
c145655_g3_i3	0	24.1495	Inf	Inf	0.0154479
c145909_g1_i1	0	24.1495	Inf	Inf	0.0154479
c145932_g1_i7	0	24.1495	Inf	Inf	0.0154479
c146400_g1_i4	0	24.1495	Inf	Inf	0.0154479
c146992_g1_i1	0	24.1495	Inf	Inf	0.0154479
c147426_g1_i11	0	24.1495	Inf	Inf	0.0154479
c39111_g2_i1	0	24.1495	Inf	Inf	0.0154479
c126046_g1_i2	0	23.2551	Inf	Inf	0.0174195
c129847_g1_i2	0	23.2551	Inf	Inf	0.0174195
c132063_g1_i6	0	23.2551	Inf	Inf	0.0174195
c135488_g1_i9	0	23.2551	Inf	Inf	0.0174195
c136180_g1_i6	0	23.2551	Inf	Inf	0.0174195
c136974_g1_i1	0	23.2551	Inf	Inf	0.0174195
c138195_g1_i6	0	23.2551	Inf	Inf	0.0174195
c140859_g1_i1	0	23.2551	Inf	Inf	0.0174195
c141577_g1_i2	0	23.2551	Inf	Inf	0.0174195
c142098_g1_i3	0	23.2551	Inf	Inf	0.0174195
c142373_g2_i6	0	23.2551	Inf	Inf	0.0174195
c142522_g1_i4	0	23.2551	Inf	Inf	0.0174195
c143599_g1_i2	0	23.2551	Inf	Inf	0.0174195
c143717_g2_i1	0	23.2551	Inf	Inf	0.0174195
c143735_g1_i5	0	23.2551	Inf	Inf	0.0174195
c143908_g3_i5	0	23.2551	Inf	Inf	0.0174195
c144043_g5_i1	0	23.2551	Inf	Inf	0.0174195
c144348_g1_i7	0	23.2551	Inf	Inf	0.0174195
c145637_g1_i4	0	23.2551	Inf	Inf	0.0174195
c146148_g1_i3	0	23.2551	Inf	Inf	0.0174195
c146445_g2_i4	0	23.2551	Inf	Inf	0.0174195
c146924_g1_i5	0	23.2551	Inf	Inf	0.0174195
c147746_g5_i10	0	23.2551	Inf	Inf	0.0174195
c108410_g1_i1	0	22.3607	Inf	Inf	0.0196696
c112595_g1_i1	0	22.3607	Inf	Inf	0.0196696
c123432_g1_i1	0	22.3607	Inf	Inf	0.0196696
c124510_g1_i1	0	22.3607	Inf	Inf	0.0196696
c129230_g1_i2	0	22.3607	Inf	Inf	0.0196696
c133528_g1_i5	0	22.3607	Inf	Inf	0.0196696
c136817_g1_i1	0	22.3607	Inf	Inf	0.0196696
c137338_g1_i1	0	22.3607	Inf	Inf	0.0196696
c137700_g1_i3	0	22.3607	Inf	Inf	0.0196696
c138725_g1_i4	0	22.3607	Inf	Inf	0.0196696
c139325_g1_i2	0	22.3607	Inf	Inf	0.0196696
c139687_g1_i2	0	22.3607	Inf	Inf	0.0196696
c140190_g1_i4	0	22.3607	Inf	Inf	0.0196696
c140403_g1_i3	0	22.3607	Inf	Inf	0.0196696
c140809_g1_i3	0	22.3607	Inf	Inf	0.0196696
c141531_g1_i5	0	22.3607	Inf	Inf	0.0196696
c141689_g1_i2	0	22.3607	Inf	Inf	0.0196696
c142162_g1_i4	0	22.3607	Inf	Inf	0.0196696
c142587_g2_i1	0	22.3607	Inf	Inf	0.0196696
c143332_g2_i13	0	22.3607	Inf	Inf	0.0196696
c144400_g1_i10	0	22.3607	Inf	Inf	0.0196696
c144521_g1_i8	0	22.3607	Inf	Inf	0.0196696
c144678_g1_i10	0	22.3607	Inf	Inf	0.0196696
c145006_g2_i2	0	22.3607	Inf	Inf	0.0196696
c146438_g1_i9	0	22.3607	Inf	Inf	0.0196696
c146826_g2_i4	0	22.3607	Inf	Inf	0.0196696
c146836_g1_i5	0	22.3607	Inf	Inf	0.0196696
c146987_g3_i1	0	22.3607	Inf	Inf	0.0196696
c147051_g2_i6	0	22.3607	Inf	Inf	0.0196696
c147163_g1_i11	0	22.3607	Inf	Inf	0.0196696
c147243_g1_i5	0	22.3607	Inf	Inf	0.0196696
c147305_g3_i7	0	22.3607	Inf	Inf	0.0196696
c147445_g1_i2	0	22.3607	Inf	Inf	0.0196696
c147864_g1_i1	0	22.3607	Inf	Inf	0.0196696
c124782_g1_i2	0	21.4663	Inf	Inf	0.0222425
c128265_g1_i2	0	21.4663	Inf	Inf	0.0222425
c129326_g1_i10	0	21.4663	Inf	Inf	0.0222425
c134034_g1_i3	0	21.4663	Inf	Inf	0.0222425
c134930_g1_i7	0	21.4663	Inf	Inf	0.0222425
c135095_g1_i1	0	21.4663	Inf	Inf	0.0222425
c135133_g1_i1	0	21.4663	Inf	Inf	0.0222425
c136380_g1_i4	0	21.4663	Inf	Inf	0.0222425
c136854_g1_i5	0	21.4663	Inf	Inf	0.0222425
c136919_g1_i2	0	21.4663	Inf	Inf	0.0222425
c137801_g1_i1	0	21.4663	Inf	Inf	0.0222425
c138043_g1_i2	0	21.4663	Inf	Inf	0.0222425
c139702_g1_i3	0	21.4663	Inf	Inf	0.0222425
c142870_g2_i1	0	21.4663	Inf	Inf	0.0222425
c142933_g1_i1	0	21.4663	Inf	Inf	0.0222425
c143072_g1_i9	0	21.4663	Inf	Inf	0.0222425
c143494_g1_i2	0	21.4663	Inf	Inf	0.0222425
c143848_g1_i1	0	21.4663	Inf	Inf	0.0222425
c145231_g1_i6	0	21.4663	Inf	Inf	0.0222425
c145235_g1_i3	0	21.4663	Inf	Inf	0.0222425
c145296_g3_i8	0	21.4663	Inf	Inf	0.0222425
c145588_g1_i4	0	21.4663	Inf	Inf	0.0222425
c145873_g1_i11	0	21.4663	Inf	Inf	0.0222425
c146101_g3_i2	0	21.4663	Inf	Inf	0.0222425
c146774_g1_i9	0	21.4663	Inf	Inf	0.0222425
c147059_g1_i13	0	21.4663	Inf	Inf	0.0222425
c147180_g2_i6	0	21.4663	Inf	Inf	0.0222425
c147507_g2_i7	0	21.4663	Inf	Inf	0.0222425
c100976_g1_i2	0	20.5718	Inf	Inf	0.0251903
c117799_g1_i2	0	20.5718	Inf	Inf	0.0251903
c120455_g3_i1	0	20.5718	Inf	Inf	0.0251903
c120455_g4_i1	0	20.5718	Inf	Inf	0.0251903
c126049_g2_i1	0	20.5718	Inf	Inf	0.0251903
c130454_g1_i2	0	20.5718	Inf	Inf	0.0251903
c133220_g1_i1	0	20.5718	Inf	Inf	0.0251903
c135622_g1_i2	0	20.5718	Inf	Inf	0.0251903
c135728_g1_i2	0	20.5718	Inf	Inf	0.0251903
c136263_g1_i2	0	20.5718	Inf	Inf	0.0251903
c136817_g2_i2	0	20.5718	Inf	Inf	0.0251903
c137077_g1_i4	0	20.5718	Inf	Inf	0.0251903
c137095_g1_i1	0	20.5718	Inf	Inf	0.0251903
c137409_g2_i3	0	20.5718	Inf	Inf	0.0251903
c138704_g1_i3	0	20.5718	Inf	Inf	0.0251903
c138776_g2_i4	0	20.5718	Inf	Inf	0.0251903
c139215_g1_i1	0	20.5718	Inf	Inf	0.0251903
c139239_g1_i6	0	20.5718	Inf	Inf	0.0251903
c139330_g1_i1	0	20.5718	Inf	Inf	0.0251903
c139687_g1_i7	0	20.5718	Inf	Inf	0.0251903
c140105_g1_i3	0	20.5718	Inf	Inf	0.0251903
c140439_g1_i4	0	20.5718	Inf	Inf	0.0251903
c141270_g1_i4	0	20.5718	Inf	Inf	0.0251903
c141577_g1_i1	0	20.5718	Inf	Inf	0.0251903
c142083_g1_i7	0	20.5718	Inf	Inf	0.0251903
c142147_g1_i2	0	20.5718	Inf	Inf	0.0251903
c142373_g2_i2	0	20.5718	Inf	Inf	0.0251903
c143134_g1_i1	0	20.5718	Inf	Inf	0.0251903
c145296_g3_i7	0	20.5718	Inf	Inf	0.0251903
c146560_g1_i6	0	20.5718	Inf	Inf	0.0251903
c146670_g1_i1	0	20.5718	Inf	Inf	0.0251903
c146726_g1_i1	0	20.5718	Inf	Inf	0.0251903
c147107_g1_i13	0	20.5718	Inf	Inf	0.0251903
c147276_g2_i1	0	20.5718	Inf	Inf	0.0251903
c100124_g1_i1	0	19.6774	Inf	Inf	0.0285752
c116101_g1_i1	0	19.6774	Inf	Inf	0.0285752
c133055_g1_i3	0	19.6774	Inf	Inf	0.0285752
c134003_g1_i3	0	19.6774	Inf	Inf	0.0285752
c134275_g2_i1	0	19.6774	Inf	Inf	0.0285752
c137268_g2_i2	0	19.6774	Inf	Inf	0.0285752
c140882_g1_i1	0	19.6774	Inf	Inf	0.0285752
c141888_g1_i4	0	19.6774	Inf	Inf	0.0285752
c143032_g5_i1	0	19.6774	Inf	Inf	0.0285752
c143136_g1_i7	0	19.6774	Inf	Inf	0.0285752
c143343_g1_i6	0	19.6774	Inf	Inf	0.0285752
c143555_g1_i5	0	19.6774	Inf	Inf	0.0285752
c144051_g1_i6	0	19.6774	Inf	Inf	0.0285752
c144668_g1_i10	0	19.6774	Inf	Inf	0.0285752
c145955_g1_i5	0	19.6774	Inf	Inf	0.0285752
c146809_g5_i1	0	19.6774	Inf	Inf	0.0285752
c147015_g1_i1	0	19.6774	Inf	Inf	0.0285752
c147059_g1_i5	0	19.6774	Inf	Inf	0.0285752
c148109_g1_i1	0	19.6774	Inf	Inf	0.0285752
c90397_g1_i1	0	19.6774	Inf	Inf	0.0285752
c103438_g1_i2	0	18.783	Inf	Inf	0.0324708
c115127_g1_i4	0	18.783	Inf	Inf	0.0324708
c119786_g1_i1	0	18.783	Inf	Inf	0.0324708
c120053_g1_i5	0	18.783	Inf	Inf	0.0324708
c121227_g1_i3	0	18.783	Inf	Inf	0.0324708
c128091_g1_i1	0	18.783	Inf	Inf	0.0324708
c129462_g1_i2	0	18.783	Inf	Inf	0.0324708
c130493_g3_i2	0	18.783	Inf	Inf	0.0324708
c131212_g1_i3	0	18.783	Inf	Inf	0.0324708
c135837_g1_i4	0	18.783	Inf	Inf	0.0324708
c137004_g1_i4	0	18.783	Inf	Inf	0.0324708
c137101_g1_i1	0	18.783	Inf	Inf	0.0324708
c137365_g1_i13	0	18.783	Inf	Inf	0.0324708
c137365_g1_i15	0	18.783	Inf	Inf	0.0324708
c138620_g1_i2	0	18.783	Inf	Inf	0.0324708
c138743_g1_i1	0	18.783	Inf	Inf	0.0324708
c138902_g1_i5	0	18.783	Inf	Inf	0.0324708
c138945_g1_i10	0	18.783	Inf	Inf	0.0324708
c139495_g1_i2	0	18.783	Inf	Inf	0.0324708
c140513_g1_i4	0	18.783	Inf	Inf	0.0324708
c140608_g1_i4	0	18.783	Inf	Inf	0.0324708
c141085_g1_i5	0	18.783	Inf	Inf	0.0324708
c141625_g1_i2	0	18.783	Inf	Inf	0.0324708
c142111_g2_i6	0	18.783	Inf	Inf	0.0324708
c142144_g1_i3	0	18.783	Inf	Inf	0.0324708
c142670_g1_i1	0	18.783	Inf	Inf	0.0324708
c143144_g2_i15	0	18.783	Inf	Inf	0.0324708
c144123_g1_i1	0	18.783	Inf	Inf	0.0324708
c144133_g1_i1	0	18.783	Inf	Inf	0.0324708
c144439_g1_i3	0	18.783	Inf	Inf	0.0324708
c144804_g2_i2	0	18.783	Inf	Inf	0.0324708
c144913_g2_i1	0	18.783	Inf	Inf	0.0324708
c145348_g1_i1	0	18.783	Inf	Inf	0.0324708
c145943_g1_i1	0	18.783	Inf	Inf	0.0324708
c146067_g1_i12	0	18.783	Inf	Inf	0.0324708
c146212_g1_i4	0	18.783	Inf	Inf	0.0324708
c146314_g2_i3	0	18.783	Inf	Inf	0.0324708
c147283_g1_i2	0	18.783	Inf	Inf	0.0324708
c147464_g1_i6	0	18.783	Inf	Inf	0.0324708
c29063_g1_i1	0	18.783	Inf	Inf	0.0324708
c92905_g1_i3	0	18.783	Inf	Inf	0.0324708
c101236_g1_i1	0	17.8885	Inf	Inf	0.0369654
c108984_g1_i1	0	17.8885	Inf	Inf	0.0369654
c109900_g1_i2	0	17.8885	Inf	Inf	0.0369654
c124457_g1_i1	0	17.8885	Inf	Inf	0.0369654
c124737_g1_i3	0	17.8885	Inf	Inf	0.0369654
c126885_g1_i1	0	17.8885	Inf	Inf	0.0369654
c127382_g1_i3	0	17.8885	Inf	Inf	0.0369654
c128437_g1_i1	0	17.8885	Inf	Inf	0.0369654
c128881_g1_i2	0	17.8885	Inf	Inf	0.0369654
c129032_g1_i1	0	17.8885	Inf	Inf	0.0369654
c130047_g1_i1	0	17.8885	Inf	Inf	0.0369654
c135984_g1_i1	0	17.8885	Inf	Inf	0.0369654
c136200_g1_i1	0	17.8885	Inf	Inf	0.0369654
c136510_g1_i3	0	17.8885	Inf	Inf	0.0369654
c136877_g1_i4	0	17.8885	Inf	Inf	0.0369654
c136903_g1_i2	0	17.8885	Inf	Inf	0.0369654
c137610_g1_i5	0	17.8885	Inf	Inf	0.0369654
c138352_g1_i1	0	17.8885	Inf	Inf	0.0369654
c138502_g1_i3	0	17.8885	Inf	Inf	0.0369654
c139956_g1_i2	0	17.8885	Inf	Inf	0.0369654
c139978_g1_i5	0	17.8885	Inf	Inf	0.0369654
c140061_g1_i2	0	17.8885	Inf	Inf	0.0369654
c140782_g2_i2	0	17.8885	Inf	Inf	0.0369654
c142364_g1_i3	0	17.8885	Inf	Inf	0.0369654
c142596_g1_i2	0	17.8885	Inf	Inf	0.0369654
c144527_g1_i2	0	17.8885	Inf	Inf	0.0369654
c144668_g1_i8	0	17.8885	Inf	Inf	0.0369654
c145191_g1_i1	0	17.8885	Inf	Inf	0.0369654
c145285_g2_i1	0	17.8885	Inf	Inf	0.0369654
c145380_g2_i3	0	17.8885	Inf	Inf	0.0369654
c145397_g1_i10	0	17.8885	Inf	Inf	0.0369654
c146289_g1_i6	0	17.8885	Inf	Inf	0.0369654
c146560_g1_i4	0	17.8885	Inf	Inf	0.0369654
c54598_g1_i1	0	17.8885	Inf	Inf	0.0369654
c81832_g1_i1	0	17.8885	Inf	Inf	0.0369654
c108310_g1_i1	0	16.9941	Inf	Inf	0.0421651
c113988_g1_i1	0	16.9941	Inf	Inf	0.0421651
c120666_g1_i2	0	16.9941	Inf	Inf	0.0421651
c125482_g1_i1	0	16.9941	Inf	Inf	0.0421651
c127965_g1_i1	0	16.9941	Inf	Inf	0.0421651
c130431_g1_i1	0	16.9941	Inf	Inf	0.0421651
c130470_g1_i3	0	16.9941	Inf	Inf	0.0421651
c133460_g1_i2	0	16.9941	Inf	Inf	0.0421651
c133632_g2_i1	0	16.9941	Inf	Inf	0.0421651
c133738_g1_i1	0	16.9941	Inf	Inf	0.0421651
c134131_g1_i2	0	16.9941	Inf	Inf	0.0421651
c134273_g1_i3	0	16.9941	Inf	Inf	0.0421651
c134664_g2_i1	0	16.9941	Inf	Inf	0.0421651
c134879_g2_i3	0	16.9941	Inf	Inf	0.0421651
c135297_g1_i5	0	16.9941	Inf	Inf	0.0421651
c135358_g1_i8	0	16.9941	Inf	Inf	0.0421651
c137843_g1_i7	0	16.9941	Inf	Inf	0.0421651
c138277_g1_i9	0	16.9941	Inf	Inf	0.0421651
c139346_g1_i6	0	16.9941	Inf	Inf	0.0421651
c140734_g1_i1	0	16.9941	Inf	Inf	0.0421651
c141455_g1_i2	0	16.9941	Inf	Inf	0.0421651
c141490_g1_i3	0	16.9941	Inf	Inf	0.0421651
c141742_g1_i4	0	16.9941	Inf	Inf	0.0421651
c142023_g1_i1	0	16.9941	Inf	Inf	0.0421651
c142652_g1_i4	0	16.9941	Inf	Inf	0.0421651
c143254_g1_i6	0	16.9941	Inf	Inf	0.0421651
c143808_g1_i3	0	16.9941	Inf	Inf	0.0421651
c143998_g1_i1	0	16.9941	Inf	Inf	0.0421651
c145088_g1_i2	0	16.9941	Inf	Inf	0.0421651
c145668_g1_i6	0	16.9941	Inf	Inf	0.0421651
c146067_g1_i11	0	16.9941	Inf	Inf	0.0421651
c146211_g1_i1	0	16.9941	Inf	Inf	0.0421651
c146669_g1_i4	0	16.9941	Inf	Inf	0.0421651
c171625_g1_i1	0	16.9941	Inf	Inf	0.0421651
c58124_g1_i1	0	16.9941	Inf	Inf	0.0421651
c122779_g1_i5	0	16.0997	Inf	Inf	0.0481983
c125388_g1_i2	0	16.0997	Inf	Inf	0.0481983
c125426_g1_i2	0	16.0997	Inf	Inf	0.0481983
c127332_g1_i8	0	16.0997	Inf	Inf	0.0481983
c129064_g1_i5	0	16.0997	Inf	Inf	0.0481983
c129372_g1_i4	0	16.0997	Inf	Inf	0.0481983
c134204_g1_i2	0	16.0997	Inf	Inf	0.0481983
c134275_g2_i9	0	16.0997	Inf	Inf	0.0481983
c134667_g1_i1	0	16.0997	Inf	Inf	0.0481983
c135093_g1_i2	0	16.0997	Inf	Inf	0.0481983
c135434_g2_i6	0	16.0997	Inf	Inf	0.0481983
c135529_g1_i2	0	16.0997	Inf	Inf	0.0481983
c135813_g1_i6	0	16.0997	Inf	Inf	0.0481983
c135845_g1_i1	0	16.0997	Inf	Inf	0.0481983
c136712_g1_i6	0	16.0997	Inf	Inf	0.0481983
c137699_g2_i11	0	16.0997	Inf	Inf	0.0481983
c138739_g1_i1	0	16.0997	Inf	Inf	0.0481983
c139094_g1_i4	0	16.0997	Inf	Inf	0.0481983
c139142_g2_i1	0	16.0997	Inf	Inf	0.0481983
c139711_g2_i2	0	16.0997	Inf	Inf	0.0481983
c139895_g1_i2	0	16.0997	Inf	Inf	0.0481983
c140794_g1_i1	0	16.0997	Inf	Inf	0.0481983
c140842_g1_i1	0	16.0997	Inf	Inf	0.0481983
c142178_g2_i3	0	16.0997	Inf	Inf	0.0481983
c142235_g3_i2	0	16.0997	Inf	Inf	0.0481983
c142711_g1_i2	0	16.0997	Inf	Inf	0.0481983
c142830_g1_i1	0	16.0997	Inf	Inf	0.0481983
c143020_g1_i1	0	16.0997	Inf	Inf	0.0481983
c143827_g2_i1	0	16.0997	Inf	Inf	0.0481983
c143901_g1_i1	0	16.0997	Inf	Inf	0.0481983
c143935_g1_i1	0	16.0997	Inf	Inf	0.0481983
c144632_g1_i2	0	16.0997	Inf	Inf	0.0481983
c144741_g1_i2	0	16.0997	Inf	Inf	0.0481983
c145192_g1_i1	0	16.0997	Inf	Inf	0.0481983
c145286_g1_i3	0	16.0997	Inf	Inf	0.0481983
c145337_g1_i3	0	16.0997	Inf	Inf	0.0481983
c145397_g1_i11	0	16.0997	Inf	Inf	0.0481983
c145513_g2_i3	0	16.0997	Inf	Inf	0.0481983
c146387_g1_i2	0	16.0997	Inf	Inf	0.0481983
c146484_g1_i2	0	16.0997	Inf	Inf	0.0481983
c146877_g1_i8	0	16.0997	Inf	Inf	0.0481983
c146964_g1_i7	0	16.0997	Inf	Inf	0.0481983
c147043_g1_i2	0	16.0997	Inf	Inf	0.0481983
c147937_g1_i16	0	16.0997	Inf	Inf	0.0481983
c58068_g1_i1	0	16.0997	Inf	Inf	0.0481983
c66901_g1_i1	0	16.0997	Inf	Inf	0.0481983
c108817_g1_i1	3910.88	1845.2	0.471812	-1.08371	0.0439257
c119206_g1_i1	2332.22	1097.46	0.470566	-1.08753	0.0466496
c122269_g1_i1	3500.56	1644.85	0.469882	-1.08963	0.0432122
c143655_g1_i3	5463.83	2560.75	0.468672	-1.09335	0.0419505
c100240_g1_i1	12781.4	5965.83	0.46676	-1.09925	0.0471209
c126837_g2_i2	7971.58	3690.41	0.462945	-1.11109	0.0402929
c123489_g1_i1	1550.71	713.753	0.460274	-1.11944	0.0462806
c142149_g2_i2	1882.77	865.806	0.459857	-1.12074	0.0430563
c96185_g1_i1	1190.71	539.34	0.452958	-1.14255	0.047185
c118012_g1_i2	4408.41	1995.47	0.45265	-1.14353	0.0335315
c138950_g1_i1	2791.73	1258.46	0.450781	-1.1495	0.0344029
c76083_g1_i1	3079.07	1382.78	0.449092	-1.15492	0.0330027
c147343_g2_i3	2914.71	1305.86	0.448025	-1.15835	0.0328131
c130444_g1_i1	24632.5	11013.1	0.447095	-1.16135	0.0495852
c120511_g1_i1	1786.62	792.462	0.443554	-1.17282	0.0352189
c144102_g1_i2	14828.5	6571.36	0.443158	-1.17411	0.0358735
c137822_g1_i3	1308.1	579.589	0.443077	-1.17437	0.0398059
c101577_g1_i1	923.496	408.753	0.442615	-1.17588	0.0473387
c142279_g1_i1	8014.07	3546.4	0.442522	-1.17618	0.0301193
c121883_g1_i1	15668.1	6913.92	0.441273	-1.18026	0.0357229
c127473_g1_i1	841.88	369.398	0.438778	-1.18844	0.0476648
c68075_g1_i1	5140.72	2254.85	0.438625	-1.18894	0.0272126
c142084_g1_i1	1171.7	511.612	0.436641	-1.19548	0.0385898
c136197_g1_i1	16800.7	7297.63	0.434365	-1.20302	0.0333882
c120710_g1_i1	23227.2	10065	0.433329	-1.20647	0.0396842
c132227_g1_i3	797.158	345.249	0.4331	-1.20723	0.0459837
c123019_g1_i1	14403.6	6227	0.432322	-1.20982	0.0302864
c138004_g1_i2	1026.36	441.847	0.430501	-1.21591	0.0382335
c135316_g3_i3	945.857	406.964	0.43026	-1.21672	0.0399652
c141486_g1_i2	771.443	330.938	0.428986	-1.221	0.0446377
c30316_g1_i1	687.591	294.267	0.427967	-1.22443	0.0475906
c93519_g1_i1	2641.91	1118.03	0.423191	-1.24062	0.023104
c134648_g1_i1	3768.89	1594.76	0.423139	-1.2408	0.0216414
c135304_g1_i1	645.106	272.8	0.422877	-1.24169	0.0467894
c134229_g3_i1	1139.28	479.413	0.420805	-1.24878	0.0315954
c118411_g1_i1	6845.72	2871.11	0.419402	-1.25359	0.0204644
c140155_g1_i1	12535.4	5249.39	0.418766	-1.25579	0.0233693
c121376_g1_i1	3308.26	1382.78	0.417979	-1.2585	0.0202676
c131807_g1_i1	699.889	290.689	0.415335	-1.26765	0.0402095
c141893_g1_i1	924.614	383.709	0.414994	-1.26884	0.03309
c148070_g2_i1	639.515	264.75	0.413986	-1.27235	0.0422288
c135156_g1_i1	707.716	292.478	0.41327	-1.27484	0.0388502
c118799_g1_i1	835.171	343.46	0.411245	-1.28193	0.0336542
c140465_g1_i3	892.191	366.715	0.411028	-1.28269	0.0320838
c76601_g1_i1	793.804	323.783	0.407887	-1.29376	0.0333246
c136565_g1_i1	517.65	211.085	0.407775	-1.29415	0.0461351
c106079_g1_i1	8750.85	3566.08	0.407512	-1.29508	0.0174842
c146449_g1_i6	687.591	279.956	0.407154	-1.29635	0.0366649
c122678_g1_i2	778.152	313.944	0.403448	-1.30954	0.0318258
c144159_g2_i2	1064.37	429.325	0.403361	-1.30986	0.025617
c145720_g1_i1	3279.19	1320.17	0.402591	-1.31261	0.0156579
c81192_g1_i1	5698.62	2294.21	0.40259	-1.31262	0.0150859
c108834_g1_i1	14665.3	5901.43	0.402409	-1.31327	0.0189496
c146679_g2_i2	487.463	195.88	0.401835	-1.31533	0.0451547
c131512_g1_i1	5447.06	2174.35	0.399179	-1.32489	0.0141638
c136843_g2_i3	497.525	198.563	0.399101	-1.32517	0.0429367
c88480_g1_i1	1007.35	401.598	0.398668	-1.32674	0.0247751
c81515_g1_i1	2014.7	801.407	0.39778	-1.32996	0.0166925
c101989_g1_i1	792.686	313.05	0.394922	-1.34036	0.0278641
c142884_g2_i3	3103.66	1222.68	0.393948	-1.34392	0.0135892
c141422_g1_i3	1069.96	421.275	0.39373	-1.34472	0.022077
c130533_g1_i3	586.968	230.762	0.393143	-1.34687	0.0346111
c147878_g3_i3	702.125	275.484	0.392357	-1.34976	0.029549
c131368_g1_i4	3999.21	1560.78	0.390271	-1.35745	0.01217
c123756_g1_i1	2336.69	903.371	0.386603	-1.37108	0.0129509
c123456_g1_i1	1206.36	465.997	0.386284	-1.37227	0.0181218
c101703_g1_i1	2399.3	925.732	0.385834	-1.37395	0.0126487
c145934_g1_i4	1059.9	408.753	0.385654	-1.37462	0.0195839
c148068_g2_i2	5636.01	2171.67	0.38532	-1.37587	0.0109602
c137283_g1_i3	402.492	154.736	0.384444	-1.37915	0.0435379
c134507_g2_i1	1282.38	492.829	0.384307	-1.37967	0.0168641
c135563_g1_i1	1346.11	514.296	0.38206	-1.38813	0.0157509
c135330_g1_i1	491.935	187.83	0.381818	-1.38904	0.0348814
c146392_g2_i3	1393.07	529.501	0.380096	-1.39556	0.014911
c141486_g1_i4	440.505	167.258	0.379695	-1.39709	0.0376721
c137471_g1_i1	2205.88	837.184	0.379524	-1.39774	0.0116363
c140992_g2_i1	408.082	154.736	0.379178	-1.39905	0.0403012
c114744_g1_i1	422.617	160.102	0.378836	-1.40035	0.0387886
c115405_g1_i1	1094.56	414.12	0.378345	-1.40222	0.0170052
c141273_g1_i5	385.722	145.792	0.377971	-1.40365	0.0419666
c143206_g1_i1	380.132	143.108	0.376471	-1.40939	0.0418111
c132380_g1_i1	480.755	180.674	0.375814	-1.41191	0.032945
c81037_g1_i1	471.81	176.202	0.37346	-1.42098	0.0325183
c124654_g1_i1	754.673	281.745	0.373333	-1.42146	0.0210655
c142071_g1_i4	500.879	186.041	0.371429	-1.42884	0.0298545
c132458_g1_i2	1294.68	480.307	0.370984	-1.43057	0.013339
c112524_g1_i1	2192.46	813.034	0.370831	-1.43117	0.00990101
c134929_g1_i1	441.623	163.68	0.370633	-1.43194	0.0334425
c131288_g1_i3	901.135	333.621	0.370223	-1.43353	0.0172773
c144153_g3_i1	364.479	134.164	0.368098	-1.44184	0.0393937
c143632_g1_i4	1728.48	635.043	0.3674	-1.44458	0.0104426
c118379_g1_i3	354.417	129.692	0.365931	-1.45036	0.0394942
c127369_g2_i1	1223.13	447.214	0.365631	-1.45154	0.0126214
c131383_g1_i2	328.702	119.853	0.364626	-1.45551	0.0420887
c145120_g1_i2	427.089	155.63	0.364398	-1.45641	0.0318693
c116482_g1_i1	4320.08	1573.3	0.364182	-1.45727	0.00721107
c139446_g1_i3	307.459	111.803	0.363636	-1.45943	0.0446577
c139823_g1_i2	306.341	110.909	0.362044	-1.46576	0.0440013
c145326_g2_i2	860.886	311.261	0.361558	-1.4677	0.0155604
c128869_g1_i1	1915.19	690.498	0.360537	-1.47178	0.00864752
c139309_g1_i2	471.81	169.941	0.36019	-1.47317	0.0271357
c120506_g1_i1	370.069	133.27	0.360121	-1.47345	0.0350696
c146685_g1_i1	487.463	175.308	0.359633	-1.4754	0.0260286
c134772_g1_i1	24356.4	8751.08	0.359293	-1.47677	0.0122993
c134575_g1_i1	362.243	129.692	0.358025	-1.48187	0.0349395
c106866_g1_i1	612.683	219.135	0.357664	-1.48332	0.0200623
c114916_g1_i1	516.532	184.252	0.35671	-1.48718	0.0235036
c142149_g1_i1	832.935	296.95	0.35651	-1.48799	0.0147159
c144059_g1_i1	995.05	352.404	0.354157	-1.49754	0.0120851
c102260_g2_i1	673.056	237.918	0.353488	-1.50027	0.0171175
c145335_g2_i2	258.266	91.2316	0.353247	-1.50125	0.0478828
c144186_g1_i2	296.279	104.648	0.353208	-1.50141	0.0410835
c196172_g1_i1	800.512	282.639	0.353073	-1.50196	0.0143959
c139185_g1_i1	329.82	116.276	0.352542	-1.50413	0.036143
c142270_g1_i3	345.473	121.642	0.352104	-1.50593	0.034122
c139816_g2_i2	961.509	336.305	0.349767	-1.51553	0.0115021
c130484_g1_i1	4156.85	1444.5	0.347499	-1.52492	0.00503627
c68741_g1_i1	276.154	95.7037	0.346559	-1.52883	0.0410707
c106079_g1_i2	1427.73	492.829	0.345184	-1.53456	0.0076539
c122793_g1_i1	617.155	212.874	0.344928	-1.53563	0.016265
c144631_g4_i2	347.709	119.853	0.344695	-1.53661	0.0307413
c144679_g1_i3	242.613	83.1817	0.342857	-1.54432	0.0456366
c133615_g1_i1	513.178	175.308	0.341612	-1.54957	0.0188333
c138397_g5_i1	275.036	93.9149	0.341463	-1.5502	0.0387949
c118197_g1_i1	434.915	148.475	0.341388	-1.55052	0.0226456
c139021_g1_i2	537.774	183.358	0.340956	-1.55234	0.0176968
c76763_g1_i1	226.961	76.9207	0.338916	-1.561	0.0471302
c147066_g1_i8	2351.23	787.096	0.33476	-1.5788	0.00449622
c135279_g1_i2	4294.37	1435.56	0.334288	-1.58084	0.00368363
c129736_g2_i1	412.555	137.742	0.333875	-1.58262	0.0215607
c131952_g1_i2	2028.11	677.081	0.333848	-1.58274	0.00476893
c116833_g2_i1	220.253	73.343	0.332995	-1.58643	0.0456343
c132881_g2_i1	1397.54	465.102	0.3328	-1.58727	0.00601999
c138107_g1_i1	692.063	229.868	0.332149	-1.5901	0.0115646
c129169_g2_i1	876.539	289.794	0.330612	-1.59679	0.00877384
c145628_g4_i1	1421.02	469.574	0.330448	-1.5975	0.0056498
c144627_g1_i1	647.342	213.768	0.330225	-1.59848	0.0120266
c141883_g1_i1	410.318	135.059	0.329155	-1.60316	0.0202163
c117965_g1_i1	201.246	66.1876	0.328889	-1.60433	0.0485055
c143632_g1_i1	2242.78	737.008	0.328614	-1.60553	0.00399653
c146896_g1_i1	1024.12	335.41	0.327511	-1.61039	0.00707859
c135174_g1_i1	221.371	72.4486	0.327273	-1.61143	0.0424394
c144631_g4_i1	292.925	95.7037	0.326718	-1.61388	0.0297603
c130061_g1_i2	535.538	174.413	0.325678	-1.61848	0.013832
c119790_g1_i1	429.325	139.531	0.325	-1.62149	0.0179232
c142350_g1_i1	662.994	214.663	0.323777	-1.62693	0.0104215
c113262_g1_i2	298.515	96.5981	0.323596	-1.62774	0.0278552
c126720_g1_i1	8383.02	2705.64	0.322753	-1.6315	0.00290459
c141746_g1_i3	474.046	152.947	0.322642	-1.632	0.0152499
c148038_g1_i7	267.21	85.865	0.321339	-1.63783	0.0311432
c139547_g1_i1	253.794	81.3929	0.320705	-1.64068	0.0329933
c146135_g1_i12	234.787	75.1319	0.32	-1.64386	0.0361129
c135768_g1_i3	439.387	140.425	0.319593	-1.64569	0.0159645
c125083_g1_i1	277.272	88.5483	0.319355	-1.64677	0.02892
c102095_g1_i1	1257.79	401.598	0.319289	-1.64707	0.00490785
c143002_g2_i5	187.83	59.9266	0.319048	-1.64816	0.0472141
c147271_g1_i2	893.309	284.428	0.318398	-1.6511	0.00674801
c143044_g1_i1	202.364	64.3988	0.318232	-1.65185	0.0426425
c134746_g4_i1	469.574	149.369	0.318095	-1.65247	0.0143088
c123017_g1_i1	4694.62	1484.75	0.316266	-1.66079	0.00231432
c143390_g1_i2	870.948	274.589	0.315276	-1.66531	0.00650347
c121976_g1_i3	193.42	60.821	0.314451	-1.66909	0.0431827
c135195_g1_i1	413.673	129.692	0.313514	-1.6734	0.0156405
c127244_g4_i1	863.122	270.117	0.312953	-1.67598	0.00625933
c136997_g1_i2	332.056	103.754	0.312458	-1.67827	0.0206506
c142039_g2_i3	329.82	102.859	0.311864	-1.68101	0.0206551
c138666_g2_i1	1570.84	488.357	0.31089	-1.68553	0.00333702
c145901_g1_i12	354.417	110.015	0.31041	-1.68775	0.0183239
c108796_g2_i1	2021.41	626.099	0.309735	-1.6909	0.00268789
c145902_g1_i1	1605.5	496.407	0.309192	-1.69342	0.00314591
c146035_g1_i2	983.87	304.105	0.309091	-1.6939	0.00499479
c135545_g1_i3	367.833	113.592	0.308815	-1.69519	0.0169866
c147991_g3_i1	174.413	53.6656	0.307692	-1.70044	0.0455337
c83486_g1_i1	212.426	65.2932	0.307368	-1.70196	0.0351087
c144746_g1_i5	260.502	79.604	0.305579	-1.71038	0.0260291
c131383_g1_i1	482.991	147.58	0.305556	-1.71049	0.0110942
c112846_g1_i1	5034.51	1533.94	0.304686	-1.71461	0.00167978
c142059_g1_i1	548.955	167.258	0.304684	-1.71461	0.00920892
c145335_g1_i3	220.253	67.082	0.304569	-1.71516	0.032277
c128695_g1_i1	297.397	90.3371	0.303759	-1.719	0.0210997
c146035_g1_i1	180.003	54.5601	0.303106	-1.72211	0.0414496
c140226_g1_i4	248.204	75.1319	0.302703	-1.72403	0.0267371
c139147_g1_i2	684.237	206.613	0.301961	-1.72757	0.00656863
c127420_g1_i1	17062.3	5149.22	0.301789	-1.72839	0.00239335
c146761_g1_i6	184.476	55.4545	0.300606	-1.73405	0.0389488
c121808_g1_i1	238.141	71.5542	0.300469	-1.73471	0.0274624
c138523_g1_i1	262.738	78.7096	0.299574	-1.73901	0.0236282
c132810_g1_i1	3967.9	1186.9	0.299127	-1.74117	0.00148333
c147040_g2_i1	766.971	228.973	0.298542	-1.74399	0.00529718
c137996_g1_i2	1229.84	366.715	0.298182	-1.74574	0.00306932
c145151_g1_i2	192.302	57.2433	0.297674	-1.74819	0.0355306
c102260_g1_i1	225.843	67.082	0.29703	-1.75132	0.0282212
c134566_g1_i1	3110.37	922.154	0.296477	-1.75401	0.00148742
c143447_g2_i1	232.551	68.8709	0.296154	-1.75558	0.0267599
c147026_g1_i1	172.177	50.9823	0.296104	-1.75582	0.0404453
c120446_g1_i1	1006.23	297.844	0.296	-1.75633	0.00361782
c132040_g1_i1	1185.12	349.721	0.295094	-1.76075	0.00295735
c101095_g1_i1	158.761	46.5102	0.292958	-1.77124	0.0434118
c129695_g2_i1	204.6	59.9266	0.292896	-1.77154	0.0306766
c136387_g1_i2	220.253	64.3988	0.292386	-1.77405	0.0274494
c99385_g2_i1	235.905	68.8709	0.291943	-1.77624	0.0247214
c143788_g1_i4	147.58	42.9325	0.290909	-1.78136	0.0466883
c145008_g2_i6	154.289	44.7214	0.289855	-1.7866	0.043495
c124546_g2_i1	185.594	53.6656	0.289157	-1.79008	0.0335041
c145300_g1_i2	152.053	43.8269	0.288235	-1.79468	0.0435242
c145511_g1_i1	1059.9	305	0.287764	-1.79704	0.00279257
c143647_g1_i3	158.761	45.6158	0.287324	-1.79925	0.0406261
c147066_g1_i9	1617.8	459.736	0.284174	-1.81515	0.0016305
c142356_g4_i1	677.529	192.302	0.283828	-1.81691	0.00451313
c137621_g3_i1	807.221	228.973	0.283657	-1.81778	0.00354558
c139467_g7_i1	1042.01	295.161	0.283262	-1.81979	0.00254508
c131630_g1_i1	199.01	56.3489	0.283146	-1.82038	0.0280166
c120398_g1_i1	177.767	50.0879	0.281761	-1.82746	0.0323822
c139062_g1_i9	420.381	118.064	0.280851	-1.83212	0.00858127
c76567_g1_i1	17360.8	4850.48	0.279392	-1.83964	0.00127709
c136647_g1_i1	685.355	191.407	0.279282	-1.8402	0.00400655
c146348_g1_i8	150.935	42.0381	0.278519	-1.84415	0.0391825
c147415_g1_i7	357.771	99.2814	0.2775	-1.84944	0.0103864
c124074_g1_i2	557.899	154.736	0.277355	-1.8502	0.00518262
c135154_g1_i1	287.335	79.604	0.277043	-1.85182	0.0145973
c143021_g1_i5	281.745	77.8152	0.27619	-1.85626	0.0148477
c102115_g1_i1	252.676	69.7653	0.276106	-1.8567	0.0176057
c144803_g1_i6	126.338	34.8827	0.276106	-1.8567	0.0485656
c82927_g1_i1	143.108	39.3548	0.275	-1.8625	0.0404509
c124984_g1_i1	8111.34	2228.02	0.27468	-1.86418	0.000711889
c147587_g2_i2	427.089	117.17	0.274346	-1.86593	0.00737286
c143763_g1_i2	199.01	54.5601	0.274157	-1.86692	0.0247341
c146679_g2_i3	686.473	187.83	0.273616	-1.86978	0.00350313
c121798_g1_i1	140.872	38.4604	0.273016	-1.87294	0.04038
c141286_g1_i2	1138.16	310.366	0.272692	-1.87466	0.00173273
c114771_g1_i1	160.997	43.8269	0.272222	-1.87714	0.0330415
c112699_g1_i1	1018.53	276.378	0.27135	-1.88177	0.00192042
c141842_g2_i3	135.282	36.6715	0.271074	-1.88324	0.0417532
c144147_g2_i1	287.335	77.8152	0.270817	-1.88461	0.0131446
c68077_g1_i1	218.017	59.0322	0.270769	-1.88486	0.0204468
c117626_g2_i1	1540.65	416.803	0.270537	-1.8861	0.00115833
c120023_g1_i1	272.8	73.343	0.268852	-1.89511	0.0138379
c128541_g1_i1	1329.34	355.982	0.267788	-1.90084	0.00125572
c133527_g1_i1	3773.36	1009.81	0.267615	-1.90177	0.00056558
c137931_g1_i2	1670.34	446.319	0.267202	-1.904	0.00096558
c100512_g2_i1	1056.54	281.745	0.266667	-1.90689	0.00161232
c141516_g3_i1	120.748	32.1994	0.266667	-1.90689	0.0464227
c108389_g1_i1	567.961	151.158	0.266142	-1.90973	0.00392496
c138864_g1_i3	313.05	83.1817	0.265714	-1.91205	0.0104251
c134017_g1_i1	212.426	56.3489	0.265263	-1.9145	0.0196032
c122038_g1_i1	962.627	254.912	0.264808	-1.91698	0.00173446
c147271_g1_i3	186.712	49.1935	0.263473	-1.92427	0.0234312
c111909_g2_i1	176.649	46.5102	0.263291	-1.92527	0.0254842
c145203_g1_i3	156.525	41.1437	0.262857	-1.92765	0.0304868
c94902_g1_i1	2478.68	650.249	0.262336	-1.93051	0.000589708
c103312_g1_i1	3715.23	974.031	0.262173	-1.93141	0.000472097
c142714_g1_i2	126.338	33.0938	0.261947	-1.93265	0.0412517
c145404_g5_i1	980.516	256.701	0.261802	-1.93345	0.00155666
c144022_g1_i1	613.801	160.102	0.260838	-1.93877	0.00305959
c123983_g1_i2	162.115	42.0381	0.25931	-1.94725	0.0275468
c137622_g1_i4	114.039	29.5161	0.258824	-1.94996	0.0459346
c144688_g2_i11	107.331	27.7272	0.258333	-1.95269	0.0496635
c195414_g1_i1	105.095	26.8328	0.255319	-1.96963	0.0494298
c107520_g1_i1	112.921	28.6217	0.253465	-1.98014	0.0437762
c142411_g2_i2	289.571	73.343	0.253282	-1.98118	0.00948031
c123404_g1_i1	477.401	120.748	0.252927	-1.9832	0.00386359
c134583_g1_i1	173.295	43.8269	0.252903	-1.98334	0.0226346
c140993_g2_i3	620.509	156.525	0.252252	-1.98706	0.0024265
c130587_g1_i1	1849.23	465.997	0.251995	-1.98853	0.000535555
c108456_g1_i1	2981.8	747.741	0.250769	-1.99557	0.000349631
c100736_g1_i1	128.574	32.1994	0.250435	-1.99749	0.0348996
c81630_g1_i1	164.351	41.1437	0.25034	-1.99804	0.02376
c114906_g1_i1	253.794	63.5043	0.25022	-1.99873	0.0113244
c143764_g1_i1	147.58	36.6715	0.248485	-2.00877	0.0274952
c137358_g1_i1	2243.89	550.967	0.245541	-2.02597	0.000356428
c142557_g1_i1	106.213	25.9384	0.244211	-2.0338	0.0428675
c145101_g1_i5	379.014	92.126	0.243068	-2.04057	0.00470199
c145600_g1_i8	99.505	24.1495	0.242697	-2.04277	0.046248
c147953_g2_i1	103.977	25.044	0.24086	-2.05373	0.0424913
c142071_g1_i3	342.118	82.2873	0.240523	-2.05575	0.00539864
c113592_g1_i1	360.007	85.865	0.238509	-2.06788	0.00468535
c144156_g2_i1	640.633	152.053	0.237347	-2.07493	0.00154089
c82078_g1_i1	185.594	43.8269	0.236145	-2.08226	0.0155248
c100512_g1_i1	344.354	80.4984	0.233766	-2.09686	0.0045951
c138674_g1_i3	126.338	29.5161	0.233628	-2.09771	0.0287394
c144022_g1_i2	302.987	70.6597	0.23321	-2.1003	0.005839
c135029_g1_i2	168.823	39.3548	0.233113	-2.1009	0.0174806
c137726_g1_i2	141.99	33.0938	0.233071	-2.10116	0.023531
c137073_g1_i1	3431.25	799.618	0.23304	-2.10135	0.00016333
c144350_g1_i1	115.158	26.8328	0.23301	-2.10154	0.0330225
c145111_g1_i2	96.1509	22.3607	0.232558	-2.10434	0.043167
c93268_g1_i1	130.81	30.4105	0.232479	-2.10483	0.0267309
c128628_g1_i1	337.646	77.8152	0.230464	-2.11739	0.00443553
c138514_g1_i3	244.849	56.3489	0.230137	-2.11944	0.0083157
c135573_g1_i1	191.184	43.8269	0.22924	-2.12507	0.0130868
c123361_g1_i1	93.9149	21.4663	0.228571	-2.12928	0.0426163
c105564_g1_i1	334.292	76.0263	0.227425	-2.13654	0.00422308
c135045_g1_i3	90.5608	20.5718	0.22716	-2.13822	0.0442139
c144859_g1_i4	102.859	23.2551	0.226087	-2.14505	0.0360137
c106779_g1_i1	150.935	33.9882	0.225185	-2.15082	0.0187941
c131368_g1_i3	1447.85	325.571	0.224865	-2.15287	0.000272316
c138523_g3_i1	1179.53	264.75	0.224455	-2.1555	0.000362998
c132490_g1_i1	431.561	96.5981	0.223834	-2.1595	0.00229063
c134847_g1_i1	283.981	63.5043	0.223622	-2.16087	0.00541061
c141779_g1_i2	180.003	40.2492	0.223602	-2.16099	0.0132773
c142305_g1_i1	476.282	106.437	0.223474	-2.16182	0.0018531
c139457_g1_i1	8589.86	1919.44	0.223454	-2.16195	0.000102192
c144656_g1_i9	248.204	55.4545	0.223423	-2.16215	0.00707975
c131938_g1_i3	517.65	115.381	0.222894	-2.16557	0.00153956
c140382_g1_i1	842.998	187.83	0.222812	-2.1661	0.000603206
c119469_g1_i1	529.948	117.17	0.221097	-2.17725	0.00139479
c126639_g1_i1	648.46	142.214	0.21931	-2.18895	0.000883282
c135084_g1_i2	163.233	35.7771	0.219178	-2.18982	0.0147785
c144156_g3_i1	670.82	146.686	0.218667	-2.19319	0.000809868
c82444_g1_i1	275.036	59.9266	0.217886	-2.19835	0.00509825
c146056_g2_i4	115.158	25.044	0.217476	-2.20107	0.0267347
c143021_g1_i6	206.836	44.7214	0.216216	-2.20945	0.0088506
c141554_g1_i3	111.803	24.1495	0.216	-2.2109	0.0275145
c127606_g3_i1	186.712	40.2492	0.215569	-2.21378	0.0107165
c141488_g1_i4	116.276	25.044	0.215385	-2.21501	0.0255277
c143576_g2_i3	87.2067	18.783	0.215385	-2.21501	0.0405966
c140121_g2_i1	141.99	30.4105	0.214173	-2.22315	0.0176057
c138596_g1_i1	384.604	82.2873	0.213953	-2.22463	0.00225741
c143333_g1_i1	895.545	191.407	0.213733	-2.22612	0.000394969
c147066_g1_i4	105.095	22.3607	0.212766	-2.23266	0.02916
c130120_g1_i3	321.994	67.9765	0.211111	-2.24393	0.00310025
c146346_g3_i1	491.935	103.754	0.210909	-2.24531	0.0012113
c141560_g1_i5	122.984	25.9384	0.210909	-2.24531	0.0216734
c141831_g3_i2	623.863	131.481	0.210753	-2.24638	0.000727314
c147755_g1_i4	401.374	84.0762	0.209471	-2.25518	0.00182103
c144857_g2_i1	286.217	59.9266	0.209375	-2.25584	0.00385247
c143160_g1_i2	72.6722	15.2053	0.209231	-2.25683	0.0495135
c139781_g1_i1	231.433	48.2991	0.208696	-2.26053	0.00601481
c117981_g1_i1	1633.45	340.777	0.208624	-2.26102	0.000119738
c131018_g2_i1	1933.08	400.703	0.207287	-2.2703	9.01282e-05
c143908_g3_i6	108.449	22.3607	0.206186	-2.27798	0.0251833
c121166_g1_i1	256.03	52.7712	0.206114	-2.27849	0.00456337
c145271_g2_i1	73.7902	15.2053	0.206061	-2.27886	0.0466665
c135863_g1_i5	567.961	116.276	0.204724	-2.28824	0.000730287
c142431_g1_i9	100.623	20.5718	0.204444	-2.29022	0.0279251
c252267_g1_i1	180.003	36.6715	0.203727	-2.29529	0.00921795
c140191_g3_i1	74.9083	15.2053	0.202985	-2.30055	0.0439861
c138409_g1_i1	643.988	130.586	0.202778	-2.30203	0.000520839
c102834_g1_i1	88.3247	17.8885	0.202532	-2.30378	0.0337714
c123775_g2_i1	269.446	54.5601	0.20249	-2.30408	0.00374106
c139147_g1_i3	1361.77	275.484	0.202299	-2.30544	0.000120666
c137047_g1_i1	110.685	22.3607	0.20202	-2.30743	0.0228419
c138864_g1_i2	110.685	22.3607	0.20202	-2.30743	0.0228419
c131985_g1_i1	465.102	93.9149	0.201923	-2.30812	0.00104719
c131710_g2_i8	141.99	28.6217	0.201575	-2.31061	0.0142603
c116847_g1_i1	671.938	135.059	0.200998	-2.31474	0.000446606
c132042_g1_i1	737.902	147.58	0.2	-2.32193	0.000352613
c92404_g1_i1	116.276	23.2551	0.2	-2.32193	0.0202595
c131911_g1_i1	102.859	20.5718	0.2	-2.32193	0.0252244
c143123_g1_i2	93.9149	18.783	0.2	-2.32193	0.0294814
c138865_g2_i1	71.5542	14.3108	0.2	-2.32193	0.0454843
c95961_g1_i1	153.171	30.4105	0.19854	-2.3325	0.0116237
c141187_g1_i1	117.394	23.2551	0.198095	-2.33573	0.0193153
c147822_g1_i7	103.977	20.5718	0.197849	-2.33752	0.0239751
c138575_g1_i1	86.0886	16.9941	0.197403	-2.34079	0.0328853
c143556_g1_i1	131.928	25.9384	0.19661	-2.34659	0.0151018
c107627_g1_i1	159.879	31.305	0.195804	-2.35252	0.0101148
c147389_g1_i10	100.623	19.6774	0.195556	-2.35435	0.024554
c144656_g1_i10	178.885	34.8827	0.195	-2.35845	0.00785165
c138383_g1_i7	124.102	24.1495	0.194595	-2.36146	0.0164253
c147953_g3_i2	124.102	24.1495	0.194595	-2.36146	0.0164253
c131849_g1_i3	328.702	63.5043	0.193197	-2.37185	0.00184738
c117215_g1_i1	64.846	12.522	0.193103	-2.37255	0.0486053
c124613_g1_i2	64.846	12.522	0.193103	-2.37255	0.0486053
c128356_g1_i1	2344.52	452.58	0.193038	-2.37305	3.63007e-05
c131684_g1_i1	273.918	52.7712	0.192653	-2.37592	0.00282207
c138523_g2_i1	1460.15	280.85	0.192343	-2.37825	6.89099e-05
c129755_g1_i2	256.03	49.1935	0.19214	-2.37977	0.00326991
c146915_g3_i2	83.8525	16.0997	0.192	-2.38082	0.0319256
c147131_g1_i5	83.8525	16.0997	0.192	-2.38082	0.0319256
c121082_g1_i1	295.161	56.3489	0.190909	-2.38904	0.00225269
c144656_g1_i6	93.9149	17.8885	0.190476	-2.39232	0.0257262
c145610_g1_i1	2166.75	411.437	0.189886	-2.39679	3.40533e-05
c144126_g1_i3	65.964	12.522	0.189831	-2.39722	0.0455608
c133202_g1_i3	1369.59	259.384	0.189388	-2.40059	6.70486e-05
c145340_g3_i1	463.984	87.6539	0.188916	-2.40419	0.000695265
c122808_g2_i2	99.505	18.783	0.188764	-2.40534	0.0226103
c136777_g1_i1	86.0886	16.0997	0.187013	-2.41879	0.0284761
c111913_g1_i1	205.718	38.4604	0.186957	-2.41923	0.0048254
c129755_g1_i1	872.067	162.786	0.186667	-2.42146	0.000145515
c143276_g1_i2	297.397	55.4545	0.186466	-2.42301	0.00195881
c142108_g2_i1	129.692	24.1495	0.186207	-2.42502	0.0130102
c135145_g1_i1	725.604	135.059	0.186133	-2.4256	0.000215071
c61002_g1_i1	2439.55	453.475	0.185885	-2.42752	2.39179e-05
c67981_g1_i1	342.118	63.5043	0.185621	-2.42957	0.00134541
c144565_g1_i3	154.289	28.6217	0.185507	-2.43045	0.00892023
c138277_g1_i5	164.351	30.4105	0.185034	-2.43414	0.00769631
c138514_g3_i1	72.6722	13.4164	0.184615	-2.43741	0.0366195
c146163_g1_i5	72.6722	13.4164	0.184615	-2.43741	0.0366195
c141716_g1_i5	97.269	17.8885	0.183908	-2.44294	0.0218648
c144224_g3_i1	68.2001	12.522	0.183607	-2.44531	0.0400435
c67274_g1_i1	68.2001	12.522	0.183607	-2.44531	0.0400435
c101690_g1_i1	415.909	76.0263	0.182796	-2.4517	0.00074777
c142568_g2_i4	102.859	18.783	0.182609	-2.45317	0.0192937
c113683_g1_i1	147.58	26.8328	0.181818	-2.45943	0.00912477
c145506_g2_i5	147.58	26.8328	0.181818	-2.45943	0.00912477
c138371_g1_i1	73.7902	13.4164	0.181818	-2.45943	0.0344072
c131229_g1_i1	237.023	42.9325	0.181132	-2.46489	0.00298289
c108889_g1_i1	153.171	27.7272	0.181022	-2.46576	0.00827817
c140954_g1_i4	153.171	27.7272	0.181022	-2.46576	0.00827817
c133629_g1_i1	138.636	25.044	0.180645	-2.46877	0.0102019
c130527_g1_i1	79.3804	14.3108	0.180282	-2.47168	0.0297659
c93146_g1_i1	89.4427	16.0997	0.18	-2.47393	0.0239995
c19253_g1_i1	149.817	26.8328	0.179104	-2.48113	0.00835869
c75403_g1_i1	105.095	18.783	0.178723	-2.4842	0.017362
c134847_g1_i2	352.181	62.6099	0.177778	-2.49185	0.000980814
c108149_g1_i1	181.122	32.1994	0.177778	-2.49185	0.00526644
c139522_g2_i2	152.053	26.8328	0.176471	-2.5025	0.00765808
c145335_g1_i1	501.997	88.5483	0.176392	-2.50314	0.000365868
c146763_g1_i2	65.964	11.6276	0.176271	-2.50413	0.0384475
c144225_g1_i2	177.767	31.305	0.176101	-2.50553	0.00529703
c139945_g1_i1	111.803	19.6774	0.176	-2.50635	0.0146489
c141575_g5_i1	111.803	19.6774	0.176	-2.50635	0.0146489
c137767_g2_i1	472.928	83.1817	0.175887	-2.50728	0.000420296
c147892_g1_i1	71.5542	12.522	0.175	-2.51457	0.0330191
c144423_g1_i10	138.636	24.1495	0.174194	-2.52124	0.00897862
c144996_g1_i2	102.859	17.8885	0.173913	-2.52356	0.0166918
c136296_g1_i7	134.164	23.2551	0.173333	-2.52838	0.00948517
c142160_g1_i1	67.082	11.6276	0.173333	-2.52838	0.0359754
c128154_g1_i1	374.541	64.3988	0.17194	-2.54002	0.000686156
c136784_g2_i4	78.2624	13.4164	0.171429	-2.54432	0.0268401
c140019_g1_i4	62.6099	10.7331	0.171429	-2.54432	0.0393047
c133629_g2_i1	83.8525	14.3108	0.170667	-2.55075	0.0234017
c140244_g1_i1	1294.68	220.924	0.170639	-2.55098	2.94306e-05
c131018_g3_i1	241.495	41.1437	0.17037	-2.55325	0.00213312
c127957_g1_i1	153.171	25.9384	0.169343	-2.56198	0.00646116
c146087_g1_i1	58.1378	9.8387	0.169231	-2.56294	0.0430679
c94154_g1_i1	58.1378	9.8387	0.169231	-2.56294	0.0430679
c142838_g1_i1	4493.38	760.263	0.169196	-2.56323	5.44469e-06
c130779_g1_i1	137.518	23.2551	0.169106	-2.564	0.00823708
c125522_g2_i1	216.899	36.6715	0.169072	-2.56429	0.00272336
c126604_g1_i1	264.974	44.7214	0.168776	-2.56682	0.00159259
c135456_g2_i7	628.335	105.542	0.167972	-2.57371	0.000144262
c133950_g1_i1	69.3181	11.6276	0.167742	-2.57568	0.0315085
c146826_g2_i1	69.3181	11.6276	0.167742	-2.57568	0.0315085
c115256_g1_i2	74.9083	12.522	0.167164	-2.58066	0.0272515
c140640_g1_i1	59.2558	9.8387	0.166038	-2.59042	0.0400919
c112655_g1_i2	547.837	90.3371	0.164898	-2.60035	0.000183371
c130757_g1_i2	3412.24	560.806	0.164351	-2.60515	4.75745e-06
c138383_g1_i6	256.03	42.0381	0.164192	-2.60654	0.00152573
c142138_g1_i1	103.977	16.9941	0.163441	-2.61316	0.0135582
c130416_g3_i1	54.7837	8.94427	0.163265	-2.61471	0.043926
c129931_g3_i1	307.459	50.0879	0.162909	-2.61786	0.000878978
c132215_g2_i1	2648.62	427.536	0.161418	-2.63112	5.1433e-06
c147236_g1_i3	261.62	42.0381	0.160684	-2.6377	0.00129133
c143021_g1_i4	72.6722	11.6276	0.16	-2.64386	0.0258484
c146702_g1_i1	72.6722	11.6276	0.16	-2.64386	0.0258484
c143783_g4_i3	50.3115	8.04984	0.16	-2.64386	0.0482631
c83396_g1_i1	50.3115	8.04984	0.16	-2.64386	0.0482631
c139147_g1_i1	2357.93	376.554	0.159697	-2.6466	5.38144e-06
c142305_g3_i1	612.683	97.4926	0.159124	-2.65178	0.00010428
c108927_g1_i1	90.5608	14.3108	0.158025	-2.66178	0.0163533
c127882_g1_i2	62.6099	9.8387	0.157143	-2.66985	0.0323693
c145901_g1_i7	62.6099	9.8387	0.157143	-2.66985	0.0323693
c145032_g2_i6	154.289	24.1495	0.156522	-2.67557	0.00472315
c110620_g1_i1	97.269	15.2053	0.156322	-2.67741	0.0136742
c125533_g1_i1	229.197	35.7771	0.156098	-2.67948	0.00162789
c120999_g1_i2	213.544	33.0938	0.154974	-2.6899	0.00191839
c136994_g1_i1	138.636	21.4663	0.154839	-2.69116	0.00591545
c138345_g3_i2	156.525	24.1495	0.154286	-2.69632	0.00431219
c146656_g3_i1	58.1378	8.94427	0.153846	-2.70044	0.0351421
c105479_g1_i2	860.886	132.375	0.153766	-2.70119	3.14333e-05
c127606_g2_i1	268.328	41.1437	0.153333	-2.70526	0.000948728
c252969_g1_i1	152.053	23.2551	0.152941	-2.70895	0.00449136
[truncated: 1,168 more rows]

## Sheet: Za56-S2 vs.Za56-S4
Unigene ID	mean normalised counts from Za56-S2 (A)	mean normalised counts from Za56-S4 (B)	Fold Change (B/A)	log2FoldChange	p value
c128754_g1_i1	2.44949	1766.9	721.333	9.49452	1.89204e-84
c129118_g1_i1	1.22474	763.424	623.333	9.28386	3.22503e-46
c146911_g7_i1	1.22474	608.29	496.667	8.95613	1.87258e-38
c143457_g1_i1	1.22474	382.937	312.667	8.28848	5.75239e-26
c130926_g1_i2	3.67423	963.466	262.222	8.03465	3.63091e-53
c129788_g1_i1	1.22474	271.893	222	7.79442	3.40434e-19
c129788_g2_i1	1.22474	235.968	192.667	7.58996	6.63125e-17
c132714_g1_i4	2.44949	423.762	173	7.43463	3.16273e-27
c132120_g1_i2	1.22474	168.198	137.333	7.10154	1.89973e-12
c141063_g5_i2	1.22474	141.254	115.333	6.84967	1.26255e-10
c195608_g1_i1	1102.27	112657	102.204	6.67531	2.63771e-198
c141063_g1_i1	4.89898	407.432	83.1667	6.37793	1.64282e-24
c141625_g1_i3	2.44949	153.501	62.6667	5.96963	1.14261e-10
c87936_g1_i1	1.22474	57.1548	46.6667	5.54432	9.08118e-05
c121119_g1_i2	1.22474	43.2743	35.3333	5.14296	0.000884483
c137991_g2_i3	2.44949	80.8332	33	5.04439	7.60359e-06
c146307_g1_i1	1.22474	40.0083	32.6667	5.02975	0.00151367
c142138_g1_i3	4.89898	154.318	31.5	4.97728	1.5713e-09
c121406_g1_i3	1.22474	33.4764	27.3333	4.77259	0.00444145
c90308_g1_i2	1.22474	31.8434	26	4.70044	0.00581519
c116232_g1_i1	1.22474	27.7609	22.6667	4.5025	0.0114144
c116513_g1_i2	1.22474	27.7609	22.6667	4.5025	0.0114144
c141490_g2_i7	1.22474	27.7609	22.6667	4.5025	0.0114144
c144123_g1_i2	1.22474	27.7609	22.6667	4.5025	0.0114144
c131788_g1_i6	1.22474	26.9444	22	4.45943	0.013064
c144486_g2_i2	2.44949	51.4393	21	4.39232	0.000697283
c146709_g2_i1	1.22474	25.3114	20.6667	4.36923	0.0171121
c136211_g1_i3	3.67423	73.4847	20	4.32193	6.54489e-05
c145047_g1_i5	2.44949	48.9898	20	4.32193	0.00101437
c115731_g1_i1	1.22474	24.4949	20	4.32193	0.0195846
c139992_g1_i9	1.22474	23.6784	19.3333	4.27302	0.0224131
c103980_g1_i1	1.22474	22.8619	18.6667	4.22239	0.0256484
c143727_g1_i2	1.22474	22.8619	18.6667	4.22239	0.0256484
c144654_g3_i3	1.22474	22.8619	18.6667	4.22239	0.0256484
c137800_g1_i6	12.2474	221.271	18.0667	4.17526	6.8594e-11
c146280_g1_i17	4.89898	80.8332	16.5	4.04439	5.39821e-05
c145306_g2_i9	2.44949	38.3753	15.6667	3.96963	0.00511529
c140330_g1_i1	2.44949	36.7423	15	3.90689	0.00655361
c123983_g1_i4	12.2474	181.262	14.8	3.88753	9.77069e-09
c139281_g1_i1	3.67423	53.8888	14.6667	3.87447	0.00113084
c141917_g1_i5	3.67423	53.8888	14.6667	3.87447	0.00113084
c138121_g1_i1	2.44949	35.9258	14.6667	3.87447	0.00741697
c144068_g1_i11	2.44949	35.1094	14.3333	3.8413	0.00839326
c143296_g2_i1	3.67423	52.2558	14.2222	3.83007	0.0014307
c142842_g2_i5	3.67423	51.4393	14	3.80735	0.00160898
c141204_g1_i6	2.44949	32.6599	13.3333	3.73697	0.0121557
c144028_g2_i3	3.67423	48.1733	13.1111	3.71272	0.00257069
c146648_g1_i3	3.67423	48.1733	13.1111	3.71272	0.00257069
c142943_g1_i1	2.44949	31.8434	13	3.70044	0.01375
c146866_g1_i2	2.44949	31.8434	13	3.70044	0.01375
c136694_g2_i4	3.67423	47.3568	12.8889	3.68806	0.00288928
c144581_g1_i2	4.89898	59.6043	12.1667	3.60486	0.00103322
c90915_g1_i1	7.34847	84.0991	11.4444	3.51658	0.000143613
c139182_g1_i1	3.67423	41.6413	11.3333	3.5025	0.00652082
c142224_g1_i2	3.67423	41.6413	11.3333	3.5025	0.00652082
c146684_g2_i2	2.44949	27.7609	11.3333	3.5025	0.025419
c136986_g2_i1	4.89898	53.8888	11	3.45943	0.00225755
c147746_g5_i11	2.44949	26.9444	11	3.45943	0.028732
c143185_g1_i2	3.67423	40.0083	10.8889	3.44478	0.00821705
c142170_g1_i2	6.12372	65.3197	10.6667	3.41504	0.000903997
c109390_g1_i1	2.44949	25.3114	10.3333	3.36923	0.0366936
c146878_g2_i2	7.34847	73.4847	10	3.32193	0.000563293
c136879_g1_i1	2.44949	23.6784	9.66667	3.27302	0.046828
c138121_g2_i1	2.44949	23.6784	9.66667	3.27302	0.046828
c94982_g1_i1	3.67423	34.2929	9.33333	3.22239	0.0183558
c137322_g1_i4	18.3712	169.831	9.24444	3.20859	7.29054e-07
c146481_g3_i4	15.9217	144.52	9.07692	3.1822	4.60432e-06
c143579_g1_i5	4.89898	43.2743	8.83333	3.14296	0.00943724
[truncated: 2,368 more rows]

## Sheet: Za56-S3 vs.Za56-S4
Unigene ID	mean normalised counts from Za56-S3 (A)	mean normalised counts from Za56-S4 (B)	Fold Change (B/A)	log2FoldChange	p value
[truncated: 3,342 more rows]

[truncated: 10 more sheets: TF2-36-S1 vs.TF2-36-S2, TF2-36-S1 vs.TF2-36-S3, TF2-36-S1 vs.TF2-36-S4, TF2-36-S2 vs.TF2-36-S3, TF2-36-S2 vs.TF2-36-S4, TF2-36-S3 vs.TF2-36-S4, Za56-S1 vs.TF2-36-S1, Za56-S2 vs.TF2-36-S2, Za56-S3 vs.TF2-36-S3, Za56-S4 vs.TF2-36-S4]
